# Supplementary material for: Integrated analysis of telomerase enzymatic activity unravels an association with cancer stemness and proliferation
Source: Nat Commun. 2021 Jan 8;12:139. doi: 10.1038/s41467-020-20474-9 (PMC7794223; doi:10.1038/s41467-020-20474-9)
Supplement: Supplementary file 11 — Source Data [file 41467_2020_20474_MOESM11_ESM.xlsx]

## Sheet: Source Data Fig.1
Source Data Figure 1a and Supplementary Fig.6: EXTEND Scores, TRAP assay activity (RTA) and TERT expression for GSCs						Source Data Figure 1b and Supplementary Fig.7 : EXTEND Scores, Telomerase activity by direct assay and TERT expression for Bladder Cancer lines (BCL)						Source Data Figure 1d and Supplementary Fig.9: EXTEND Scores and TERT expression for Liposarcomas Data						Source Data Figure 1e and Supplementary Fig.10: EXTEND Scores and TERT expression for Neuroblastoma Data
SampleID	EXTENDScores	Samples	RTA	TERTExp		SampleID	cellline	TelomeraseAssay	TERT	EXTENDScores		SampleID	EXTENDScores	TERT	Name	Mechanism		SampleID	EXTENDScores	TERT_log2Intensity	Mechanism
PC10_6	0.613986	GSC10-6	265.639	0.41329		HT1197_URINARY_TRACT	HT1197	-2.7	3.03643	0.645147		GSM361880	0.503317	0.0502676	KMST6_ALT_1	ALT CellLine		GSM3402985	0.658939	8.82262	MYCN_Amp
PC11	0.925051	GSC11	627.943	0.662327		RT4_URINARY_TRACT	RT4	-2.47	3.2313	0.756236		GSM361881	0.430247	0.0380846	KMST6_ALT_2	ALT CellLine		GSM3402987	0.628242	9.82841	MYCN_Amp
PC16	0.623853	GSC16	812.595	0.217864		SCABER_URINARY_TRACT	SCABER	-2.41	1.54041	0.608504		GSM361884	0.600565	0.0447656	SKLU_ALT_1	ALT CellLine		GSM3402999	0.777809	11.2372	MYCN_Amp
PC17	0.760212	GSC17	563.952	0.187687		SW1710_URINARY_TRACT	SW1710	-2.58	2.28215	0.594619		GSM361885	0.580011	0.0346085	SKLU_ALT_2	ALT CellLine		GSM3403001	0.867938	12.1444	MYCN_Amp
PC2_14	0.728793	GSC2-14	878.242	0.561422		T24_URINARY_TRACT	T24	-1.87	0.957735	0.658798		GSM361886	0.464427	0.0362995	SUSM1_ALT_1	ALT CellLine		GSM3403002	0.564315	9.77132	MYCN_Amp
PC23	0.857339	GSC23	693.631	0.57439		TCCSUP_URINARY_TRACT	TCCSUP	-2.63	4.50563	0.582127		GSM361887	0.491644	0.0321426	SUSM1_ALT_2	ALT CellLine		GSM3403007	0.509116	8.25626	MYCN_Amp
PC231	0.157459	GSC231	353.589	0.169027		UMUC1_URINARY_TRACT	UMUC1	-5.63	0.121746	0.499979		GSM361888	0.944232	2.11033	A2780_telomerase_1	Telomerase CellLine		GSM3403009	0.563196	7.4244	MYCN_Amp
PC248	0.311279	GSC248	714.556	0.243892		UMUC3_URINARY_TRACT	UMUC3	-1.6	3.10563	0.684485		GSM361889	0.934118	2.02455	A2780_telomerase_2	Telomerase CellLine		GSM3403012	0.54854	11.4462	MYCN_Amp
PC262	0.960402	GSC262	909.458	1.20554		VMCUB1_URINARY_TRACT	VMCUB1	-3.94	1.00399	0.598231		GSM361890	0.708411	0.661278	5637_telomerase_1	Telomerase CellLine		GSM3403017	0.719855	9.97477	MYCN_Amp
PC264	0.992315	GSC264	413.994	0.963999		X253J_URINARY_TRACT	253J-P(MDA)	-2.94	0.15886	0.246074		GSM361891	0.717565	0.635653	5637_telomerase_2	Telomerase CellLine		GSM3403020	0.723503	11.702	MYCN_Amp
PC267	0.266131	GSC267	268.447	0.0085391		X253JBV_URINARY_TRACT	253J-BV	-3.47	0.523107	0.480394		GSM361892	1	3.81679	C33A_telomerase_1	Telomerase CellLine		GSM3403025	0.542699	7.49522	MYCN_Amp
PC268	0.377143	GSC268	689.903	0.318499								GSM361893	0.978701	4.73375	C33A_telomerase_2	Telomerase CellLine		GSM3403027	0.710204	10.5091	MYCN_Amp
PC272	0.612489	GSC272	802.964	0.348485		Source Data Figure 1c and Supplementary Fig.8: EXTEND Scores, Telomerase activity (ddTrap) and TERT expression for Lung Cancer Cell Lines						GSM361894	0.807168	2.28144	HT1080_telomerase_1	Telomerase CellLine		GSM3403028	0.575344	10.2171	MYCN_Amp
PC274	1	GSC274	1330.36	1.82983								GSM361895	0.789617	1.82988	HT1080_telomerase_2	Telomerase CellLine		GSM3403035	0.709303	11.1146	MYCN_Amp
PC28	0.335187	GSC28	138.877	0.160119		SampleID	celltype	Telomerase	TERT	EXTENDScores		GSM361904	0.34468	0.0495732	WI38_normal_1	ALT CellLine		GSM3403046	0.795773	16.3805	MYCN_Amp
PC280	0.5028	GSC280	683.448	0.267035		CALU1_LUNG	calu1	9.17744	0.631897	0.481383		GSM361905	0.266975	0.0604409	WI38_normal_2	ALT CellLine		GSM3403051	0.736445	10.7579	MYCN_Amp
PC289	0.214867	GSC289	683.924	0.280605		CALU3_LUNG	calu3	21.3374	0.41836	0.340494		GSM363613	0.582723	0.255081	Liposarcoma_ALT_1	ALT Liposarcoma		GSM3403052	0.671302	9.1512	MYCN_Amp
PC293	0.50277	GSC293	581.423	0.241913		CALU6_LUNG	calu6	5.45744	0.19083	0.471295		GSM363614	0.355811	0.0915828	Liposarcoma_ALT_2_1	ALT Liposarcoma		GSM3403053	0.865695	11.3909	MYCN_Amp
PC295	0.365237	GSC295	410.569	0.24278		HCC1359_LUNG	hcc1359	17.4574	0.601848	0.502575		GSM363615	0.354342	0.089258	Liposarcoma_ALT_2_2	ALT Liposarcoma		GSM3403059	0.656212	10.7922	MYCN_Amp
PC296	0.761344	GSC296	1125.08	0.608943		HCC4006_LUNG	hcc4006	69.1774	2.00583	0.5699		GSM363616	0.571529	0.191161	Liposarcoma_ALT_3	ALT Liposarcoma		GSM3403063	0.613415	9.25832	MYCN_Amp
PC300	0.437288	GSC300	849.319	0.04565		HCC515_LUNG	hcc515	46.7774	0.205534	0.497163		GSM363617	0.653904	0.718217	Liposarcoma_ALT_4	ALT Liposarcoma		GSM3403064	0.592868	10.9285	MYCN_Amp
PC304	0.655252	GSC304	613.369	0.567333		NCIH1299_LUNG	h1299	179.977	4.50601	0.762647		GSM363618	0.109148	0.0840296	Liposarcoma_ALT_5	ALT Liposarcoma		GSM3403065	0.395842	9.60999	MYCN_Amp
PC34	0.636324	GSC34	712.754	0.429215		NCIH1648_LUNG	h1648	82.3774	0.0774054	0.404662		GSM363619	0.679253	2.28983	Liposarcoma_ALT_6	ALT Liposarcoma		GSM3403068	0.809198	11.1696	MYCN_Amp
PC4_23	0.902751	GSC4-23	494.644	1.06828		NCIH1650_LUNG	h1650	1.36144	0.445743	0.491297		GSM363620	0.315648	0.0652198	Liposarcoma_ALT_7	ALT Liposarcoma		GSM3403069	0.696336	10.3156	MYCN_Amp
PC5_22	0.0995295	GSC5-22	12.3632	0		NCIH1693_LUNG	h1693	89.5774	2.25294	0.717178		GSM363621	0.164662	0.0927697	Liposarcoma_ALT_8	ALT Liposarcoma		GSM3403086	0.778339	13.7317	MYCN_Amp
PC7_2	0.719598	GSC7-2	435.541	0.372636		NCIH1703_LUNG	h1703	173.577	3.38271	0.695742		GSM363622	0.464292	0.449571	Liposarcoma_ALT_9	ALT Liposarcoma		GSM3403090	0.638805	9.92946	MYCN_Amp
PC8_11	0.955768	GSC811	687.839	0.533042		NCIH1819_LUNG	h1819	37.0574	0.355195	0.572116		GSM363623	0.834435	6.27136	Liposarcoma_telomerase_1	Telomerase Liposarcoma		GSM3403096	0.583242	9.20939	MYCN_Amp
PC8_18	0.0187563	GSC818	37.9274	0		NCIH2009_LUNG	h2009	43.9774	2.89997	0.622181		GSM363624	1	3.66288	Liposarcoma_telomerase_2	Telomerase Liposarcoma		GSM3403101	0.899119	12.2953	MYCN_Amp
						NCIH2882_LUNG	h2882	79.1774	4.55024	0.655658		GSM363625	0.642037	2.04027	Liposarcoma_telomerase_3	Telomerase Liposarcoma		GSM3403106	0.688172	10.0891	MYCN_Amp
						NCIH2887_LUNG	h2887	10.9374	0.434345	0.546948		GSM363626	0.616357	0.882321	Liposarcoma_telomerase_4	Telomerase Liposarcoma		GSM3403112	0.576474	10.1612	MYCN_Amp
												GSM363627	0.512367	0.632548	Liposarcoma_telomerase_5	Telomerase Liposarcoma		GSM3403113	0.657739	9.92374	MYCN_Amp
												GSM363628	0.985817	3.18463	Liposarcoma_telomerase_6	Telomerase Liposarcoma		GSM3403117	0.522669	7.68395	MYCN_Amp
												GSM363629	0.767829	2.76727	Liposarcoma_telomerase_7	Telomerase Liposarcoma		GSM3403120	0.931323	12.6253	MYCN_Amp
												GSM363630	0.991786	1.945	Liposarcoma_telomerase_8	Telomerase Liposarcoma		GSM3403121	0.637757	9.84702	MYCN_Amp
																		GSM3403124	0.635027	10.8614	MYCN_Amp
																		GSM3403126	0.683828	10.336	MYCN_Amp
																		GSM3403127	0.428697	10.1831	MYCN_Amp
																		GSM3403130	0.49414	9.89051	MYCN_Amp
																		GSM3403132	0.783469	12.1661	MYCN_Amp
																		GSM3403151	0.450506	10.4373	MYCN_Amp
																		GSM3403152	0.757598	10.9068	MYCN_Amp
																		GSM3403153	0.699208	11.6016	MYCN_Amp
																		GSM3403154	0.725932	10.182	MYCN_Amp
																		GSM3403155	0.446931	8.90585	MYCN_Amp
																		GSM3403159	0.770509	11.6472	MYCN_Amp
																		GSM3403163	0.883816	11.9269	MYCN_Amp
																		GSM3403164	0.797939	10.5366	MYCN_Amp
																		GSM3403165	0.675934	10.3431	MYCN_Amp
																		GSM3403168	0.675867	10.7869	MYCN_Amp
																		GSM3403173	0.868327	11.5232	MYCN_Amp
																		GSM3403176	0.557552	10.8085	MYCN_Amp
																		GSM3403177	0.476656	9.69282	MYCN_Amp
																		GSM3402983	0.516317	10.5224	TERT_Rearrangement
																		GSM3403011	0.525049	10.432	TERT_Rearrangement
																		GSM3403015	0.519052	10.8907	TERT_Rearrangement
																		GSM3403023	0.865664	14.0637	TERT_Rearrangement
																		GSM3403046	0.795773	16.3805	TERT_Rearrangement
																		GSM3403047	0.43648	9.85319	TERT_Rearrangement
																		GSM3403049	0.680126	11.0331	TERT_Rearrangement
																		GSM3403054	0.341163	11.9285	TERT_Rearrangement
																		GSM3403055	0.795273	12.6124	TERT_Rearrangement
																		GSM3403086	0.778339	13.7317	TERT_Rearrangement
																		GSM3403103	0.733909	13.4748	TERT_Rearrangement
																		GSM3403118	0.73259	12.801	TERT_Rearrangement
																		GSM3403120	0.931323	12.6253	TERT_Rearrangement
																		GSM3403135	0.589538	11.6928	TERT_Rearrangement
																		GSM3403138	0.7536	12.6956	TERT_Rearrangement
																		GSM3403141	0.768905	13.1721	TERT_Rearrangement
																		GSM3403148	0.94473	12.4257	TERT_Rearrangement
																		GSM3403149	0.50333	9.99371	TERT_Rearrangement
																		GSM3403150	0.84211	14.2075	TERT_Rearrangement
																		GSM3403161	1	15.2621	TERT_Rearrangement
																		GSM3403167	0.653725	10.4876	TERT_Rearrangement
																		GSM3402996	0.582558	11.3353	TERT_High
																		GSM3403005	0.463743	11.0107	TERT_High
																		GSM3403014	0.53256	10.2247	TERT_High
																		GSM3403062	0.204786	11.5837	TERT_High
																		GSM3403084	0.908877	10.7308	TERT_High
																		GSM3403142	0.524209	10.6258	TERT_High
																		GSM3403144	0.674052	11.0881	TERT_High
																		GSM3403147	0.598565	11.2294	TERT_High
																		GSM3403171	0.262513	10.8166	TERT_High
																		GSM3402973	0.332508	7.43383	NO_TMM
																		GSM3402974	0.588597	8.35439	NO_TMM
																		GSM3402975	0.421968	8.3657	NO_TMM
																		GSM3402978	0.41876	8.20366	NO_TMM
																		GSM3402980	0.328136	8.63409	NO_TMM
																		GSM3402981	0.397428	8.47891	NO_TMM
																		GSM3402986	0.538655	8.37003	NO_TMM
																		GSM3402988	0.313106	8.40489	NO_TMM
																		GSM3402989	0.606775	8.18106	NO_TMM
																		GSM3402990	0.465925	8.39896	NO_TMM
																		GSM3402991	0.567439	8.35818	NO_TMM
																		GSM3402992	0.346737	8.23015	NO_TMM
																		GSM3402993	0.204446	8.54569	NO_TMM
																		GSM3402994	0.570888	7.91102	NO_TMM
																		GSM3402995	0.37133	7.64664	NO_TMM
																		GSM3402997	0.353687	8.16356	NO_TMM
																		GSM3402998	0.264825	7.00893	NO_TMM
																		GSM3403003	0.336108	8.44108	NO_TMM
																		GSM3403004	0.412161	8.15067	NO_TMM
																		GSM3403006	0.214991	7.80681	NO_TMM
																		GSM3403008	0.429789	8.11372	NO_TMM
																		GSM3403010	0.593664	8.32823	NO_TMM
																		GSM3403013	0.355151	8.2832	NO_TMM
																		GSM3403016	0.226058	7.77447	NO_TMM
																		GSM3403018	0.32167	7.419	NO_TMM
																		GSM3403019	0	7.25979	NO_TMM
																		GSM3403021	0.304222	8.53248	NO_TMM
																		GSM3403022	0.399261	7.29197	NO_TMM
																		GSM3403024	0.44941	8.60601	NO_TMM
																		GSM3403029	0.353955	7.88708	NO_TMM
																		GSM3403030	0.375019	7.5959	NO_TMM
																		GSM3403031	0.322788	7.7761	NO_TMM
																		GSM3403034	0.103149	8.07468	NO_TMM
																		GSM3403036	0.405982	7.41366	NO_TMM
																		GSM3403037	0.459686	7.60036	NO_TMM
																		GSM3403038	0.223585	7.93258	NO_TMM
																		GSM3403039	0.349381	6.81787	NO_TMM
																		GSM3403040	0.125485	7.99817	NO_TMM
																		GSM3403042	0.189221	8.24754	NO_TMM
																		GSM3403043	0.326523	7.2274	NO_TMM
																		GSM3403044	0.345207	8.17349	NO_TMM
																		GSM3403045	0.43962	7.96084	NO_TMM
																		GSM3403048	0.267879	7.6744	NO_TMM
																		GSM3403050	0.315686	7.63684	NO_TMM
																		GSM3403056	0.191363	7.729	NO_TMM
																		GSM3403057	0.424192	7.44899	NO_TMM
																		GSM3403058	0.226999	7.76379	NO_TMM
																		GSM3403066	0.238483	9.06719	NO_TMM
																		GSM3403067	0.355738	8.14524	NO_TMM
																		GSM3403070	0.421821	7.82871	NO_TMM
																		GSM3403071	0.114642	7.8196	NO_TMM
																		GSM3403072	0.52201	8.40095	NO_TMM
																		GSM3403073	0.438782	8.09751	NO_TMM
																		GSM3403074	0.463303	8.26496	NO_TMM
																		GSM3403075	0.373314	6.9681	NO_TMM
																		GSM3403077	0.540562	8.28562	NO_TMM
																		GSM3403078	0.255699	8.15755	NO_TMM
																		GSM3403079	0.204478	7.09287	NO_TMM
																		GSM3403080	0.459529	8.00138	NO_TMM
																		GSM3403081	0.550399	8.14964	NO_TMM
																		GSM3403082	0.327229	7.92739	NO_TMM
																		GSM3403083	0.459296	7.59976	NO_TMM
																		GSM3403087	0.0528588	7.56634	NO_TMM
																		GSM3403088	0.301139	8.3352	NO_TMM
																		GSM3403089	0.371096	8.19419	NO_TMM
																		GSM3403091	0.131054	7.78267	NO_TMM
																		GSM3403092	0.267993	7.89105	NO_TMM
																		GSM3403093	0.336527	8.3558	NO_TMM
																		GSM3403094	0.428248	7.91789	NO_TMM
																		GSM3403095	0.359603	8.14721	NO_TMM
																		GSM3403097	0.469338	8.19985	NO_TMM
																		GSM3403098	0.280185	8.26969	NO_TMM
																		GSM3403099	0.559455	8.96843	NO_TMM
																		GSM3403100	0.530447	8.07038	NO_TMM
																		GSM3403102	0.424825	8.36196	NO_TMM
																		GSM3403107	0.368356	8.03725	NO_TMM
																		GSM3403109	0.368436	8.194	NO_TMM
																		GSM3403110	0.418395	7.76485	NO_TMM
																		GSM3403111	0.355286	8.09397	NO_TMM
																		GSM3403114	0.197479	7.10389	NO_TMM
																		GSM3403115	0.235064	8.07932	NO_TMM
																		GSM3403116	0.464232	8.34056	NO_TMM
																		GSM3403122	0.319502	8.50723	NO_TMM
																		GSM3403123	0.389157	8.60308	NO_TMM
																		GSM3403125	0.263018	8.76031	NO_TMM
																		GSM3403128	0.324621	7.93565	NO_TMM
																		GSM3403129	0.290703	9.06188	NO_TMM
																		GSM3403131	0.169119	8.57555	NO_TMM
																		GSM3403133	0.301284	7.96389	NO_TMM
																		GSM3403134	0.198235	7.7893	NO_TMM
																		GSM3403137	0.449927	8.02695	NO_TMM
																		GSM3403139	0.455692	7.94391	NO_TMM
																		GSM3403156	0.145794	7.52505	NO_TMM
																		GSM3403157	0.171976	7.78408	NO_TMM
																		GSM3403162	0.534782	8.29309	NO_TMM
																		GSM3403169	0.37607	8.1353	NO_TMM
																		GSM3403174	0.406301	8.68421	NO_TMM
																		GSM3403178	0.374491	7.47731	NO_TMM
																		GSM3403179	0.347481	8.372	NO_TMM
																		GSM3402976	0.454694	8.34352	ALT
																		GSM3402977	0.383939	8.65854	ALT
																		GSM3402979	0.320682	8.94278	ALT
																		GSM3402982	0.326588	9.70946	ALT
																		GSM3402984	0.418625	7.97802	ALT
																		GSM3403000	0.399016	9.2072	ALT
																		GSM3403026	0.356447	7.96223	ALT
																		GSM3403032	0.385888	8.67205	ALT
																		GSM3403033	0.391366	7.52732	ALT
																		GSM3403041	0.267384	7.11907	ALT
																		GSM3403060	0.421208	8.62917	ALT
																		GSM3403061	0.325791	9.03703	ALT
																		GSM3403076	0.502388	7.95743	ALT
																		GSM3403085	0.448254	8.32115	ALT
																		GSM3403104	0.405916	7.20262	ALT
																		GSM3403105	0.374755	10.7425	ALT
																		GSM3403108	0.342443	8.98128	ALT
																		GSM3403119	0.400554	9.24526	ALT
																		GSM3403136	0.285877	8.74439	ALT
																		GSM3403140	0.714221	9.01841	ALT
																		GSM3403143	0.211531	7.5062	ALT
																		GSM3403145	0.485803	7.51828	ALT
																		GSM3403146	0.462046	6.90596	ALT
																		GSM3403158	0.327743	7.84358	ALT
																		GSM3403160	0.33582	7.57772	ALT
																		GSM3403161	1	15.2621	ALT
																		GSM3403166	0.299258	7.87242	ALT
																		GSM3403170	0.556473	9.50134	ALT
																		GSM3403172	0.525367	8.23349	ALT
																		GSM3403175	0.347686	8.54948	ALT
																		GSM3403180	0.420796	7.72172	ALT

## Sheet: Source Data Fig.2
Source Data Figure 2a and Supplementary Fig.11: EXTEND Scores and TERT expression for GTEx data							Source Data Figure 2b: EXTEND Scores and TERT expression for Heart Development							Source Data Figure 2c: EXTEND Scores and TERT expression for Liver Development							Source Data Figure 2d: EXTEND Scores and TERC expression for PAPD
SampleID	TERT	Tissue	Tissues	Description	EXTENDScores		SampleID	EXTENDScores	TERT	Time	MeanEXTEND	MeanTERT		SampleID	EXTENDScores	TERT	Time	MeanEXTEND	MeanTERT		SampleID	Labels	Scores	Samples
GTEX-1117F-0226-SM-5GZZ7	0	Adipose Tissue	AdiposeSC	AdiposeSubcutaneous	0.489621		Heart.04wpc.1	0.59543	0.0989583	W04.1	0.61	0.08		Liver.04wpc.1	0.633918	0.677195	W04.1	0.68	0.71		Pt1_cl1_ctrlKD	TERCexp	2.30792	Pt1_cl_ctrlKD
GTEX-1117F-0426-SM-5EGHI	0	Muscle	MuscleSkeletal	Muscle_Skeletal	0.115219		Heart.04wpc.2	0.620414	0.0686134	W04.2	0.61	0.08		Liver.04wpc.2	0.709461	0.762249	W04.2	0.68	0.71		Pt1_cl1_PAPD5_KD	TERCexp	2.97665	Pt1_cl_PAPD5_KD
GTEX-1117F-0526-SM-5EGHJ	0	Blood Vessel	ArteryTibial	ArteryTibial	0.244822		Heart.05wpc.3	0.532358	0.0221841	W05.3	0.58	0.22		Liver.04wpc.3	0.782419	1.13249	W04.3	0.68	0.71		Pt1_cl2_ctrlKD	TERCexp	1.86075	Pt1_cl_ctrlKD
GTEX-1117F-0626-SM-5N9CS	0.01425	Blood Vessel	ArteryCoronary	ArteryCoronary	0.526521		Heart.05wpc.4	0.633204	0.415681	W05.4	0.58	0.22		Liver.04wpc.4	0.584856	0.276094	W04.4	0.68	0.71		Pt1_cl2_PAPD5_KD	TERCexp	3.10504	Pt1_cl_PAPD5_KD
GTEX-1117F-0726-SM-5GIEN	0.01912	Heart	Heart_AA	Heart_AtrialAppendage	0.48695		Heart.06wpc.5	0.546462	0.0332664	W06.5	0.61	0.07		Liver.05wpc.5	0.54994	0.248244	W05.5	0.56	0.19		WTiPSC_ctrlKD	TERCexp	3.24984	WTiPSC_ctrlKD
GTEX-1117F-1326-SM-5EGHH	0.05392	Adipose Tissue	AdiposeVisceral	AdiposeVisceral	0.424211		Heart.06wpc.6	0.669625	0.108505	W06.6	0.61	0.07		Liver.05wpc.6	0.577185	0.137095	W05.6	0.56	0.19		WTiPSC_PAPD5_KD	TERCexp	3.30998	WTiPSC_PAPD5_KD
GTEX-1117F-2226-SM-5N9CH	0.01518	Ovary	Ovary	Ovary	0.4679		Heart.07wpc.7	0.631382	0.0275934	W07.7	0.63	0.02		Liver.06wpc.7	0.624094	0.778855	W06.7	0.66	1.03		Pt1_cl1_ctrlKD	EXTENDScores	0.25975	Pt1_cl_ctrlKD
GTEX-1117F-2426-SM-5EGGH	0	Uterus	Uterus	Uterus	0.327286		Heart.07wpc.8	0.625227	0.0145152	W07.8	0.63	0.02		Liver.06wpc.8	0.700421	1.28848	W06.8	0.66	1.03		Pt1_cl1_PAPD5_KD	EXTENDScores	0.554545	Pt1_cl_PAPD5_KD
GTEX-1117F-2526-SM-5GZY6	0.08134	Vagina	Vagina	Vagina	0.661711		Heart.07wpc.9	0.625924	0.00964533	W07.9	0.63	0.02		Liver.07wpc.09	0.695985	0.735514	W07.09	0.71	0.67		Pt1_cl2_ctrlKD	EXTENDScores	0	Pt1_cl_ctrlKD
GTEX-1117F-2826-SM-5GZXL	0	Breast	Breast	Breast_MammaryTissue	0.616105		Heart.08wpc.10	0.638069	0.0320056	W08.10	0.57	0.02		Liver.07wpc.10	0.732219	0.721811	W07.10	0.71	0.67		Pt1_cl2_PAPD5_KD	EXTENDScores	0.69589	Pt1_cl_PAPD5_KD
GTEX-1117F-2926-SM-5GZYI	0.1191	Skin	Skin_NotSunExposed	Skin_NotSunExposed	0.612158		Heart.08wpc.11	0.578693	0.0146347	W08.11	0.57	0.02		Liver.07wpc.11	0.722801	0.651045	W07.11	0.71	0.67		WTiPSC_ctrlKD	EXTENDScores	0.713672	WTiPSC_ctrlKD
GTEX-1117F-3026-SM-5GZYU	0.07993	Salivary Gland	MinorSalivaryGland	MinorSalivaryGland	0.574787		Heart.08wpc.12	0.585771	0.0334292	W08.12	0.57	0.02		Liver.07wpc.12	0.706049	0.583253	W07.12	0.71	0.67		WTiPSC_PAPD5_KD	EXTENDScores	0.730968	WTiPSC_PAPD5_KD
GTEX-1117F-3226-SM-5N9CT	0.2038	Brain	Brain_Cortex	Brain_Cortex	0.500886		Heart.08wpc.13	0.497857	0	W08.13	0.57	0.02		Liver.08wpc.13	0.786561	0.925797	W08.13	0.79	1.23
GTEX-111CU-0126-SM-5GZWZ	0	Adrenal Gland	Adrenal_GD	Adrenal_GD	0.481323		Heart.08wpc.14	0.548622	0.0109545	W08.14	0.57	0.02		Liver.08wpc.14	0.823564	1.02295	W08.14	0.79	1.23
GTEX-111CU-0226-SM-5GZXC	0	Thyroid	Thyroid	Thyroid	0.176967		Heart.09wpc.15	0.567167	0.00607259	W09.15	0.58	0.02		Liver.08wpc.15	0.762186	1.15074	W08.15	0.79	1.23
GTEX-111CU-0326-SM-5GZXO	0	Lung	Lung	Lung	0.341009		Heart.09wpc.16	0.535143	0.0298268	W09.16	0.58	0.02		Liver.08wpc.16	0.783874	1.82087	W08.16	0.79	1.23
GTEX-111CU-0426-SM-5GZY1	0.1366	Spleen	Spleen	Spleen	0.460568		Heart.09wpc.17	0.649125	0.026835	W09.17	0.58	0.02		Liver.09wpc.17	0.707557	0.978238	W09.17	0.75	1.04
GTEX-111CU-0526-SM-5EGHK	0	Pancreas	Pancreas	Pancreas	0.258402		Heart.10wpc.19	0.316772	0	W10.19	0.53	0		Liver.09wpc.18	0.731956	1.01599	W09.18	0.75	1.04
GTEX-111CU-0626-SM-5EGHL	0.05727	Esophagus	Esophagus_Muscularis	Esophagus_Muscularis	0.420913		Heart.10wpc.20	0.660525	0	W10.20	0.53	0		Liver.09wpc.19	0.799506	1.12688	W09.19	0.75	1.04
GTEX-111CU-0726-SM-5GZYD	0.2293	Esophagus	Esophagus_Mucosa	Esophagus_Mucosa	0.719186		Heart.10wpc.21	0.600036	0	W10.21	0.53	0		Liver.10wpc.20	0.747498	0.701282	W10.20	0.73	0.94
GTEX-111CU-0826-SM-5EGIJ	0.01286	Esophagus	Esophagus_GEJ	Esophagus_GastroesophagealJunction	0.481894		Heart.11wpc.22	0.486183	0.00756077	W11.22	0.61	0.01		Liver.10wpc.21	0.716163	1.16667	W10.21	0.73	0.94
GTEX-111CU-0926-SM-5EGIK	0.7111	Stomach	Stomach	Stomach	0.668597		Heart.11wpc.23	0.696245	0	W11.23	0.61	0.01		Liver.10wpc.22	0.741637	1.23767	W10.22	0.73	0.94
GTEX-111CU-1026-SM-5EGIL	0.008025	Adipose Tissue	AdiposeVisceral	AdiposeVisceral	0.509098		Heart.11wpc.24	0.656308	0	W11.24	0.61	0.01		Liver.10wpc.23	0.713219	0.668174	W10.23	0.73	0.94
GTEX-111CU-1126-SM-5EGIM	0.08764	Skin	Skin_NotSunExposed	Skin_NotSunExposed	0.476516		Heart.11wpc.25	0.588165	0.0135392	W11.25	0.61	0.01		Liver.11wpc.24	0.639213	0.5015	W11.24	0.68	0.77
GTEX-111CU-1226-SM-5EGIN	0	Colon	Colon_Sigmoid	Colon_Sigmoid	0.272684		Heart.12wpc.27	0.451007	0	W12.27	0.45	0		Liver.11wpc.25	0.682488	0.728593	W11.25	0.68	0.77
GTEX-111CU-1326-SM-5NQ8L	0.06202	Small Intestine	Small_Intestine	Small_Intestine	0.521433		Heart.13wpc.28	0.40171	0	W13.28	0.44	0.02		Liver.11wpc.26	0.72977	1.08481	W11.26	0.68	0.77
GTEX-111CU-1426-SM-5GZYP	0.698	Colon	Colon_Transverse	Colon_Transverse	0.678016		Heart.13wpc.30	0.373211	0	W13.30	0.44	0.02		Liver.12wpc.27	0.689661	0.493769	W12.27	0.69	0.49
GTEX-111CU-1526-SM-5N9FS	0	Prostate	Prostate	Prostate	0.433295		Heart.13wpc.31	0.546133	0.0483007	W13.31	0.44	0.02		Liver.13wpc.28	0.703232	0.514832	W13.28	0.7	0.51
GTEX-111CU-1726-SM-5EGHM	3.165	Testis	Testis	Testis	0.858613		Heart.16wpc.33	0.335121	0	W16.33	0.45	0		Liver.16wpc.29	0.671732	0.443877	W16.29	0.7	0.37
GTEX-111CU-1826-SM-5GZYN	0	Adipose Tissue	AdiposeSC	AdiposeSubcutaneous	0.526609		Heart.16wpc.34	0.570909	0.00985298	W16.34	0.45	0		Liver.16wpc.30	0.720041	0.295601	W16.30	0.7	0.37
GTEX-111CU-2026-SM-5GZZC	0	Muscle	MuscleSkeletal	Muscle_Skeletal	0.439638		Heart.18wpc.36	0.364278	0	W18.36	0.36	0		Liver.18wpc.31	0.585535	0.388214	W18.31	0.66	0.44
GTEX-111CU-2226-SM-5N9G5	0	Nerve	NerveTibial	Nerve_Tibial	0.541215		Heart.19wpc.35	0.499889	0.0135651	W19.35	0.43	0.01		Liver.18wpc.32	0.708743	0.336682	W18.32	0.66	0.44
GTEX-111FC-0126-SM-5N9DL	0.07439	Skin	Skin_SunExposed	Skin_SunExposed	0.635049		Heart.19wpc.37	0.499982	0.0084175	W19.37	0.43	0.01		Liver.18wpc.33	0.681369	0.582472	W18.33	0.66	0.44
GTEX-111FC-0226-SM-5N9B8	0	Adipose Tissue	AdiposeSC	AdiposeSubcutaneous	0.522621		Heart.19wpc.38	0.278779	0	W19.38	0.43	0.01		Liver.19wpc.34	0.708339	0.424431	W19.34	0.65	0.26
GTEX-111FC-0326-SM-5GZZ1	0	Muscle	MuscleSkeletal	Muscle_Skeletal	0.459593		Heart.39.Newborn	0.127605	0	W39.Newborn	0.18	0		Liver.19wpc.36	0.593831	0.101344	W19.36	0.65	0.26
GTEX-111FC-0426-SM-5N9CV	0	Blood Vessel	ArteryTibial	ArteryTibial	0.536154		Heart.41.Newborn	0.224716	0	W41.Newborn	0.18	0		Liver.20wpc.35	0.677284	0.152223	W20.35	0.68	0.15
GTEX-111FC-0526-SM-5GZZ8	0	Nerve	NerveTibial	Nerve_Tibial	0.494687		Heart.43.Infant	0.3505	0	W43.Infant	0.24	0		Liver.20wpc.37	0.692473	0.147629	W20.37	0.68	0.15
GTEX-111FC-0626-SM-5N9CU	0.0108	Heart	Heart_AA	Heart_AtrialAppendage	0.385932		Heart.44.Infant	0.155225	0	W44.Infant	0.24	0		Liver.38.Newborn	0.361629	0.0828589	W38.Newborn	0.34	0.17
GTEX-111FC-0826-SM-5GZWO	0	Heart	Heart_LV	Heart_LeftVentricle	0.248196		Heart.45.Infant	0.202312	0	W45.Infant	0.24	0		Liver.39.Newborn	0.312364	0.266639	W39.Newborn	0.34	0.17
GTEX-111FC-1026-SM-5GZX1	0	Thyroid	Thyroid	Thyroid	0.368167		Heart.46.Todd	0.316545	0.0241393	W46.Todd	0.27	0.01		Liver.40.Infant	0.194227	0	W40.Infant	0.19	0
GTEX-111FC-1126-SM-5GZWU	0.05795	Lung	Lung	Lung	0.359896		Heart.47.Todd	0.2137	0	W47.Todd	0.27	0.01		Liver.42.Todd	0.00958779	0	W42.Todd	0.01	0
GTEX-111FC-1326-SM-5N9D9	0.2558	Spleen	Spleen	Spleen	0.47938		Heart.48.Teen	0.146668	0	W48.Teen	0.15	0		Liver.43.School	0.238159	0	W43.School	0.24	0
GTEX-111FC-1926-SM-5GZYC	2.426	Testis	Testis	Testis	0.743287		Heart.49.YngAdult	0.0746046	0	W49.YngAdult	0.07	0		Liver.44.Teen	0.15192	0	W44.Teen	0.15	0
GTEX-111FC-2026-SM-5GZYO	0.2013	Prostate	Prostate	Prostate	0.411272		Heart.50.OldMid	0.0316891	0	W50.OldMid	0.03	0		Liver.45.YngAdult	0.205732	0	W45.YngAdult	0.12	0.01
GTEX-111FC-2526-SM-5GZXU	0.04671	Skin	Skin_NotSunExposed	Skin_NotSunExposed	0.459794									Liver.46.YngAdult	0.00166544	0	W46.YngAdult	0.12	0.01
GTEX-111FC-2926-SM-5GZY7	0.07327	Salivary Gland	MinorSalivaryGland	MinorSalivaryGland	0.507804									Liver.47.YngAdult	0.160516	0.0151676	W47.YngAdult	0.12	0.01
GTEX-111FC-3126-SM-5GZZ2	0.1557	Brain	Brain_Cortex	Brain_Cortex	0.454154									Liver.48.OldMid	0.121759	0	W48.OldMid	0.12	0
GTEX-111FC-3326-SM-5GZYV	0	Brain	Brain_Cerebellum	Brain_Cerebellum	0.596782									Liver.49.Senior	0	0	W49.Senior	0.11	0
GTEX-111VG-0008-SM-5Q5BG	0.01539	Skin	Skin_Trans_Fibroblast	Skin_Trans_Fibroblast	0.650121									Liver.50.Senior	0.223415	0	W50.Senior	0.11	0
GTEX-111VG-0326-SM-5GZX7	0	Heart	Heart_AA	Heart_AtrialAppendage	0.212576
GTEX-111VG-0526-SM-5N9BW	0.06861	Thyroid	Thyroid	Thyroid	0.399781
GTEX-111VG-0726-SM-5GIDC	0.0218	Lung	Lung	Lung	0.387258
GTEX-111VG-1626-SM-5EGIO	0.3479	Skin	Skin_NotSunExposed	Skin_NotSunExposed	0.656525
GTEX-111VG-1926-SM-5GIDO	3.326	Testis	Testis	Testis	0.815832
GTEX-111VG-2226-SM-5N9DU	0.04482	Colon	Colon_Transverse	Colon_Transverse	0.409077
GTEX-111VG-2326-SM-5N9BK	0.02941	Adipose Tissue	AdiposeSC	AdiposeSubcutaneous	0.520727
GTEX-111VG-2426-SM-5GZXD	0.3664	Skin	Skin_SunExposed	Skin_SunExposed	0.556149
GTEX-111VG-2526-SM-5GZXP	0	Nerve	NerveTibial	Nerve_Tibial	0.491073
GTEX-111VG-2626-SM-5GZY2	0	Muscle	MuscleSkeletal	Muscle_Skeletal	0.498844
GTEX-111YS-0006-SM-5NQBE	0.05514	Blood	WholeBlood	WholeBlood	0.419132
GTEX-111YS-0008-SM-5Q5BH	0	Skin	Skin_Trans_Fibroblast	Skin_Trans_Fibroblast	0.736649
GTEX-111YS-0126-SM-5987T	0.01682	Adrenal Gland	Adrenal_GD	Adrenal_GD	0.477951
GTEX-111YS-0326-SM-5GZZ3	0	Heart	Heart_AA	Heart_AtrialAppendage	0.556241
GTEX-111YS-0426-SM-5987O	0	Heart	Heart_LV	Heart_LeftVentricle	0.276995
GTEX-111YS-0526-SM-5GZXJ	0	Blood Vessel	ArteryAorta	ArteryAorta	0.47776
GTEX-111YS-0626-SM-5GZXV	0	Lung	Lung	Lung	0.443643
GTEX-111YS-0726-SM-5GZY8	0	Thyroid	Thyroid	Thyroid	0.39133
GTEX-111YS-0826-SM-5GZYK	0	Esophagus	Esophagus_GEJ	Esophagus_GastroesophagealJunction	0.50976
GTEX-111YS-0926-SM-5EGGI	0.1738	Esophagus	Esophagus_Mucosa	Esophagus_Mucosa	0.776287
GTEX-111YS-1026-SM-5GZYE	0	Esophagus	Esophagus_Muscularis	Esophagus_Muscularis	0.540591
GTEX-111YS-1126-SM-5GZYQ	0.1138	Stomach	Stomach	Stomach	0.553891
GTEX-111YS-1226-SM-5EGGJ	0	Pancreas	Pancreas	Pancreas	0.544145
GTEX-111YS-1326-SM-5EGGK	0	Adipose Tissue	AdiposeVisceral	AdiposeVisceral	0.507446
GTEX-111YS-1426-SM-5GID8	0.8629	Small Intestine	Small_Intestine	Small_Intestine	0.554196
GTEX-111YS-1526-SM-5GZYW	0	Skin	Skin_NotSunExposed	Skin_NotSunExposed	0.575044
GTEX-111YS-1626-SM-5GZZ9	0	Colon	Colon_Transverse	Colon_Transverse	0.561602
GTEX-111YS-1726-SM-5GIED	0.0127	Prostate	Prostate	Prostate	0.491239
GTEX-111YS-1826-SM-5GIEP	0	Colon	Colon_Sigmoid	Colon_Sigmoid	0.594193
GTEX-111YS-1926-SM-5GICC	0.03028	Breast	Breast	Breast_MammaryTissue	0.623536
GTEX-111YS-2026-SM-5EGGL	2.976	Testis	Testis	Testis	0.826974
GTEX-111YS-2126-SM-5EGGM	0	Nerve	NerveTibial	Nerve_Tibial	0.29828
GTEX-111YS-2226-SM-5987P	0	Blood Vessel	ArteryTibial	ArteryTibial	0.505237
GTEX-111YS-2326-SM-5987L	0	Muscle	MuscleSkeletal	Muscle_Skeletal	0.476515
GTEX-111YS-2426-SM-5GZZQ	0	Adipose Tissue	AdiposeSC	AdiposeSubcutaneous	0.637216
GTEX-1122O-0003-SM-5Q5DL	0.6791	Blood	EBV_Trans_Lymphocytes	EBV_Trans_Lymphocytes	0.883336
GTEX-1122O-0005-SM-5O99J	0.06366	Blood	WholeBlood	WholeBlood	0.389285
GTEX-1122O-0008-SM-5QGR2	0	Skin	Skin_Trans_Fibroblast	Skin_Trans_Fibroblast	0.492094
GTEX-1122O-0126-SM-5GICA	0.02205	Lung	Lung	Lung	0.371944
GTEX-1122O-0226-SM-5N9DA	0	Thyroid	Thyroid	Thyroid	0.220304
GTEX-1122O-0326-SM-5H124	0	Adrenal Gland	Adrenal_GD	Adrenal_GD	0.502634
GTEX-1122O-0426-SM-5H12G	0	Blood Vessel	ArteryCoronary	ArteryCoronary	0.529077
GTEX-1122O-0526-SM-5N9DM	0.3877	Spleen	Spleen	Spleen	0.50102
GTEX-1122O-0626-SM-5N9B9	0	Heart	Heart_AA	Heart_AtrialAppendage	0.490018
GTEX-1122O-0726-SM-5GIEV	0.005809	Pancreas	Pancreas	Pancreas	0.477892
GTEX-1122O-0826-SM-5GICV	0	Heart	Heart_LV	Heart_LeftVentricle	0.211298
GTEX-1122O-0926-SM-5N9C9	0	Adipose Tissue	AdiposeVisceral	AdiposeVisceral	0.573214
GTEX-1122O-1126-SM-5NQ8X	0	Blood Vessel	ArteryAorta	ArteryAorta	0.53961
GTEX-1122O-1226-SM-5H113	0.05821	Breast	Breast	Breast_MammaryTissue	0.552006
GTEX-1122O-1326-SM-5H11F	1.584	Small Intestine	Small_Intestine	Small_Intestine	0.592568
GTEX-1122O-1426-SM-5H11R	0	Colon	Colon_Sigmoid	Colon_Sigmoid	0.307749
GTEX-1122O-1526-SM-5N9CL	0.9081	Colon	Colon_Transverse	Colon_Transverse	0.58387
GTEX-1122O-1626-SM-5N9CX	0.03434	Esophagus	Esophagus_Muscularis	Esophagus_Muscularis	0.538879
GTEX-1122O-1726-SM-5GICM	0.02957	Esophagus	Esophagus_Mucosa	Esophagus_Mucosa	0.670001
GTEX-1122O-1826-SM-5EGIP	0	Esophagus	Esophagus_GEJ	Esophagus_GastroesophagealJunction	0.553263
GTEX-1122O-1926-SM-5EGIQ	0.2085	Stomach	Stomach	Stomach	0.596509
GTEX-1122O-2026-SM-5NQ91	0	Adipose Tissue	AdiposeSC	AdiposeSubcutaneous	0.549394
GTEX-1122O-2126-SM-5EGIR	0.23	Skin	Skin_SunExposed	Skin_SunExposed	0.624342
GTEX-1122O-2426-SM-5GIDN	0	Muscle	MuscleSkeletal	Muscle_Skeletal	0.544509
GTEX-1128S-0005-SM-5P9HI	0.03481	Blood	WholeBlood	WholeBlood	0.439388
GTEX-1128S-0008-SM-5Q5DP	0	Skin	Skin_Trans_Fibroblast	Skin_Trans_Fibroblast	0.591756
GTEX-1128S-0126-SM-5H12S	0	Thyroid	Thyroid	Thyroid	0.191918
GTEX-1128S-0326-SM-5GZZF	0.01388	Blood Vessel	ArteryAorta	ArteryAorta	0.269693
GTEX-1128S-0726-SM-5N9D6	0	Lung	Lung	Lung	0.391816
GTEX-1128S-0826-SM-5GZZI	0	Pancreas	Pancreas	Pancreas	0.200954
GTEX-1128S-0926-SM-5GZZU	0	Adipose Tissue	AdiposeVisceral	AdiposeVisceral	0.520571
GTEX-1128S-1626-SM-5H12O	1.089	Colon	Colon_Transverse	Colon_Transverse	0.659785
GTEX-1128S-2126-SM-5H12U	0	Adipose Tissue	AdiposeSC	AdiposeSubcutaneous	0.555534
GTEX-1128S-2326-SM-5GZZY	0.4587	Skin	Skin_SunExposed	Skin_SunExposed	0.577081
GTEX-1128S-2426-SM-5H11B	0	Muscle	MuscleSkeletal	Muscle_Skeletal	0.119219
GTEX-1128S-2526-SM-5H11N	0.01414	Blood Vessel	ArteryTibial	ArteryTibial	0.5304
GTEX-1128S-2626-SM-5H11Z	0	Pituitary	Pituitary	Pituitary	0.189913
GTEX-1128S-2726-SM-5H12C	0.03628	Brain	Brain_Cortex	Brain_Cortex	0.465249
GTEX-1128S-2826-SM-5N9DI	0	Brain	Brain_Cerebellum	Brain_Cerebellum	0.625802
GTEX-113IC-0006-SM-5NQ9C	0.1422	Blood	WholeBlood	WholeBlood	0.569208
GTEX-113IC-0008-SM-5QGRF	0	Skin	Skin_Trans_Fibroblast	Skin_Trans_Fibroblast	0.693204
GTEX-113IC-0126-SM-5HL6T	0.04569	Skin	Skin_SunExposed	Skin_SunExposed	0.408719
GTEX-113IC-0226-SM-5HL5C	0	Adipose Tissue	AdiposeSC	AdiposeSubcutaneous	0.314565
GTEX-113IC-0426-SM-5HL5O	0	Blood Vessel	ArteryTibial	ArteryTibial	0.280201
GTEX-113IC-0526-SM-5HL76	0.03146	Nerve	NerveTibial	Nerve_Tibial	0.455628
GTEX-113JC-0006-SM-5O997	0.008948	Blood	WholeBlood	WholeBlood	0.427806
GTEX-113JC-0008-SM-5QGR6	0	Skin	Skin_Trans_Fibroblast	Skin_Trans_Fibroblast	0.416089
GTEX-113JC-0126-SM-5EGJW	0	Thyroid	Thyroid	Thyroid	0.141906
GTEX-113JC-0726-SM-5GZZR	0	Adipose Tissue	AdiposeVisceral	AdiposeVisceral	0.244835
GTEX-113JC-0926-SM-5H114	0	Esophagus	Esophagus_Muscularis	Esophagus_Muscularis	0.21081
GTEX-113JC-1026-SM-5H117	0	Esophagus	Esophagus_GEJ	Esophagus_GastroesophagealJunction	0.197583
GTEX-113JC-1926-SM-5N9GE	0.08988	Vagina	Vagina	Vagina	0.492122
GTEX-113JC-2226-SM-5EGJG	0.0169	Uterus	Uterus	Uterus	0.471788
GTEX-113JC-2326-SM-5EQ4E	0.03543	Skin	Skin_SunExposed	Skin_SunExposed	0.471278
GTEX-113JC-2726-SM-5EGIS	0.009845	Muscle	MuscleSkeletal	Muscle_Skeletal	0.404296
GTEX-113JC-2826-SM-5EGIT	0	Pituitary	Pituitary	Pituitary	0.355233
GTEX-117XS-0005-SM-5PNU6	0.08843	Blood	WholeBlood	WholeBlood	0.575088
GTEX-117XS-0008-SM-5Q5DQ	0	Skin	Skin_Trans_Fibroblast	Skin_Trans_Fibroblast	0.705274
GTEX-117XS-0426-SM-5GZZN	0	Blood Vessel	ArteryAorta	ArteryAorta	0.264789
GTEX-117XS-0526-SM-5987Q	0.01716	Thyroid	Thyroid	Thyroid	0.398432
GTEX-117XS-0726-SM-5H131	0	Heart	Heart_AA	Heart_AtrialAppendage	0.289626
GTEX-117XS-1926-SM-5GICO	0.006922	Breast	Breast	Breast_MammaryTissue	0.579406
GTEX-117XS-2026-SM-5GID1	2.364	Testis	Testis	Testis	0.789819
GTEX-117XS-2226-SM-5GIE1	0	Colon	Colon_Sigmoid	Colon_Sigmoid	0.541064
GTEX-117XS-2526-SM-5H11G	0	Muscle	MuscleSkeletal	Muscle_Skeletal	0.526153
GTEX-117XS-2726-SM-5N9BL	0	Skin	Skin_SunExposed	Skin_SunExposed	0.569433
GTEX-117XS-2926-SM-5N9BX	0.01566	Pituitary	Pituitary	Pituitary	0.472191
GTEX-117XS-3026-SM-5N9CA	0.1896	Brain	Brain_Cortex	Brain_Cortex	0.459364
GTEX-117XS-3126-SM-5GIDP	0	Brain	Brain_Cerebellum	Brain_Cerebellum	0.689488
GTEX-117YW-0005-SM-5NQ8Z	0.04246	Blood	WholeBlood	WholeBlood	0.563874
GTEX-117YW-0008-SM-5QGRD	0	Skin	Skin_Trans_Fibroblast	Skin_Trans_Fibroblast	0.568038
GTEX-117YW-0126-SM-5EGGN	0	Thyroid	Thyroid	Thyroid	0.467751
GTEX-117YW-0226-SM-5N9CM	0	Blood Vessel	ArteryAorta	ArteryAorta	0.215025
GTEX-117YW-0326-SM-5N9CY	0	Heart	Heart_LV	Heart_LeftVentricle	0.196128
GTEX-117YW-0426-SM-5GZZZ	0.004287	Heart	Heart_AA	Heart_AtrialAppendage	0.462297
GTEX-117YW-0526-SM-5H11C	0.01396	Lung	Lung	Lung	0.320923
GTEX-117YW-0826-SM-5H11O	0	Adipose Tissue	AdiposeVisceral	AdiposeVisceral	0.443895
GTEX-117YW-1426-SM-5EGGO	0.03827	Prostate	Prostate	Prostate	0.437256
GTEX-117YW-1526-SM-5EGGP	1.74	Testis	Testis	Testis	0.703356
GTEX-117YW-1826-SM-5PNY5	0.5325	Colon	Colon_Transverse	Colon_Transverse	0.596551
GTEX-117YW-1926-SM-5H121	0.03758	Esophagus	Esophagus_Mucosa	Esophagus_Mucosa	0.58574
GTEX-117YW-2026-SM-5N9BH	0	Esophagus	Esophagus_Muscularis	Esophagus_Muscularis	0.418761
GTEX-117YW-2226-SM-5N9DB	0.09128	Stomach	Stomach	Stomach	0.405625
GTEX-117YW-2426-SM-5Q5AE	0	Muscle	MuscleSkeletal	Muscle_Skeletal	0.531735
GTEX-117YW-2626-SM-5GZZH	0.05314	Skin	Skin_SunExposed	Skin_SunExposed	0.542512
GTEX-117YW-2726-SM-5GZZT	0.07155	Blood Vessel	ArteryTibial	ArteryTibial	0.546809
GTEX-117YW-2826-SM-5H116	0.06072	Pituitary	Pituitary	Pituitary	0.411704
GTEX-117YX-0126-SM-5EGH5	0	Adrenal Gland	Adrenal_GD	Adrenal_GD	0.462692
GTEX-117YX-0226-SM-5EGH6	0	Pancreas	Pancreas	Pancreas	0.538638
GTEX-117YX-0326-SM-5GICL	0.02624	Small Intestine	Small_Intestine	Small_Intestine	0.355052
GTEX-117YX-0526-SM-5EGJH	0	Colon	Colon_Sigmoid	Colon_Sigmoid	0.502314
GTEX-117YX-0626-SM-5EGJI	0	Heart	Heart_AA	Heart_AtrialAppendage	0.220114
GTEX-117YX-0726-SM-5GIET	0	Adipose Tissue	AdiposeVisceral	AdiposeVisceral	0.350122
GTEX-117YX-0826-SM-5H11J	0	Colon	Colon_Transverse	Colon_Transverse	0.507407
GTEX-117YX-1026-SM-5H11V	0.2171	Stomach	Stomach	Stomach	0.683144
GTEX-117YX-1126-SM-5H128	0	Heart	Heart_LV	Heart_LeftVentricle	0.3115
GTEX-117YX-1226-SM-5H11S	0	Thyroid	Thyroid	Thyroid	0.595316
GTEX-117YX-1326-SM-5H125	0.03379	Lung	Lung	Lung	0.409457
GTEX-117YX-1426-SM-5H12H	0	Breast	Breast	Breast_MammaryTissue	0.552019
GTEX-117YX-1526-SM-5H12T	0	Prostate	Prostate	Prostate	0.276064
GTEX-117YX-1626-SM-5GZZG	0.07729	Esophagus	Esophagus_Mucosa	Esophagus_Mucosa	0.64168
GTEX-117YX-1726-SM-5GZZS	0.04063	Blood Vessel	ArteryCoronary	ArteryCoronary	0.492589
GTEX-117YX-1826-SM-5H12K	0	Esophagus	Esophagus_Muscularis	Esophagus_Muscularis	0.544756
GTEX-117YX-1926-SM-5GIEC	0.01957	Skin	Skin_NotSunExposed	Skin_NotSunExposed	0.529915
GTEX-117YX-2026-SM-5GIEF	5.215	Testis	Testis	Testis	0.886677
GTEX-117YX-2126-SM-5GIEL	2.258	Spleen	Spleen	Spleen	0.651898
GTEX-117YX-2226-SM-5EGJJ	0.01018	Adipose Tissue	AdiposeSC	AdiposeSubcutaneous	0.65735
GTEX-117YX-2326-SM-5H12W	0.06256	Skin	Skin_SunExposed	Skin_SunExposed	0.471356
GTEX-117YX-2426-SM-5GZZJ	0	Nerve	NerveTibial	Nerve_Tibial	0.556985
GTEX-117YX-2526-SM-5EQ4Q	0	Muscle	MuscleSkeletal	Muscle_Skeletal	0.537495
GTEX-117YX-2626-SM-5EQ53	0	Blood Vessel	ArteryTibial	ArteryTibial	0.510578
GTEX-1192W-0005-SM-5NQBQ	0.0193	Blood	WholeBlood	WholeBlood	0.481162
GTEX-1192W-0008-SM-5QGRE	0	Skin	Skin_Trans_Fibroblast	Skin_Trans_Fibroblast	0.702207
GTEX-1192W-0126-SM-5EGGS	0.03137	Thyroid	Thyroid	Thyroid	0.374768
GTEX-1192W-0226-SM-5EGGT	0.01719	Heart	Heart_AA	Heart_AtrialAppendage	0.452612
GTEX-1192W-2626-SM-5Q5AF	0.1776	Skin	Skin_SunExposed	Skin_SunExposed	0.670237
GTEX-1192W-3026-SM-5GZZV	0	Pituitary	Pituitary	Pituitary	0.435491
GTEX-1192X-0005-SM-5NQC3	0	Blood	WholeBlood	WholeBlood	0.344384
GTEX-1192X-0008-SM-5Q5B7	0	Skin	Skin_Trans_Fibroblast	Skin_Trans_Fibroblast	0.59081
GTEX-1192X-0226-SM-5H12D	0.2556	Skin	Skin_SunExposed	Skin_SunExposed	0.5511
GTEX-1192X-0326-SM-5H11U	0.0135	Nerve	NerveTibial	Nerve_Tibial	0.542221
GTEX-1192X-0426-SM-5GIEE	0	Muscle	MuscleSkeletal	Muscle_Skeletal	0.473253
GTEX-1192X-0726-SM-5987R	0.014	Heart	Heart_AA	Heart_AtrialAppendage	0.463512
GTEX-1192X-1126-SM-5EGGU	0	Thyroid	Thyroid	Thyroid	0.221886
GTEX-1192X-1526-SM-5H11I	0	Adipose Tissue	AdiposeVisceral	AdiposeVisceral	0.507622
GTEX-1192X-1826-SM-5GIE2	0	Esophagus	Esophagus_GEJ	Esophagus_GastroesophagealJunction	0.166
GTEX-1192X-2326-SM-5987X	0.01979	Breast	Breast	Breast_MammaryTissue	0.610354
GTEX-1192X-2526-SM-59868	0.1503	Small Intestine	Small_Intestine	Small_Intestine	0.405266
GTEX-1192X-2726-SM-5N9DN	0.1	Skin	Skin_NotSunExposed	Skin_NotSunExposed	0.559003
GTEX-1192X-2926-SM-5N9BA	0.4123	Salivary Gland	MinorSalivaryGland	MinorSalivaryGland	0.750611
GTEX-1192X-3026-SM-5N9BM	0.02823	Pituitary	Pituitary	Pituitary	0.398531
GTEX-1192X-3126-SM-5N9BY	0.209	Brain	Brain_Cortex	Brain_Cortex	0.498779
GTEX-1192X-3226-SM-5987D	0.01367	Brain	Brain_Cerebellum	Brain_Cerebellum	0.619833
GTEX-11DXW-0006-SM-5NQ7Y	0.08334	Blood	WholeBlood	WholeBlood	0.639892
GTEX-11DXW-0008-SM-5Q59V	0	Skin	Skin_Trans_Fibroblast	Skin_Trans_Fibroblast	0.601271
GTEX-11DXW-0226-SM-5H122	0	Skin	Skin_SunExposed	Skin_SunExposed	0.60733
GTEX-11DXW-0326-SM-5H11W	0	Adipose Tissue	AdiposeSC	AdiposeSubcutaneous	0.570463
GTEX-11DXW-0426-SM-5H12E	0.01427	Nerve	NerveTibial	Nerve_Tibial	0.559943
GTEX-11DXW-0526-SM-5H127	0.01223	Blood Vessel	ArteryTibial	ArteryTibial	0.443456
GTEX-11DXW-0626-SM-5N9ER	0	Breast	Breast	Breast_MammaryTissue	0.663217
GTEX-11DXW-0726-SM-5H12J	0	Muscle	MuscleSkeletal	Muscle_Skeletal	0.486803
GTEX-11DXW-0826-SM-5H118	0.3111	Skin	Skin_NotSunExposed	Skin_NotSunExposed	0.579202
GTEX-11DXW-1026-SM-5H11K	0	Brain	Brain_Cerebellum	Brain_Cerebellum	0.609993
GTEX-11DXW-1126-SM-5H12Q	0.04832	Brain	Brain_Cortex	Brain_Cortex	0.462254
GTEX-11DXW-1226-SM-5H133	0.04322	Pituitary	Pituitary	Pituitary	0.452702
GTEX-11DXX-0005-SM-5NQ8B	0	Blood	WholeBlood	WholeBlood	0.180771
GTEX-11DXX-0008-SM-5Q5B8	0	Skin	Skin_Trans_Fibroblast	Skin_Trans_Fibroblast	0.655257
GTEX-11DXX-0126-SM-5EGH7	0	Adrenal Gland	Adrenal_GD	Adrenal_GD	0.428818
GTEX-11DXX-0226-SM-5P9HL	0	Thyroid	Thyroid	Thyroid	0.360908
GTEX-11DXX-0326-SM-5PNWC	0	Heart	Heart_LV	Heart_LeftVentricle	0.298685
GTEX-11DXX-0426-SM-5EQ5F	0	Blood Vessel	ArteryAorta	ArteryAorta	0.422894
GTEX-11DXX-0526-SM-5PNVR	0	Heart	Heart_AA	Heart_AtrialAppendage	0.463104
GTEX-11DXX-0626-SM-5Q5AG	0.0256	Lung	Lung	Lung	0.385377
GTEX-11DXX-0726-SM-5H12X	0.2782	Spleen	Spleen	Spleen	0.502287
GTEX-11DXX-0826-SM-5GZZP	0	Blood Vessel	ArteryCoronary	ArteryCoronary	0.248677
GTEX-11DXX-0926-SM-5H112	0	Pancreas	Pancreas	Pancreas	0.290221
GTEX-11DXX-1026-SM-5H11E	0	Esophagus	Esophagus_Muscularis	Esophagus_Muscularis	0.558474
GTEX-11DXX-1126-SM-5GZZK	0.3909	Esophagus	Esophagus_Mucosa	Esophagus_Mucosa	0.778974
GTEX-11DXX-1226-SM-5GICD	0.009503	Esophagus	Esophagus_GEJ	Esophagus_GastroesophagealJunction	0.585404
GTEX-11DXX-1326-SM-5GIDZ	0.5143	Stomach	Stomach	Stomach	0.60287
GTEX-11DXX-1426-SM-5GIDU	0.02566	Ovary	Ovary	Ovary	0.577862
GTEX-11DXX-1526-SM-5H115	0	Uterus	Uterus	Uterus	0.517397
GTEX-11DXX-1626-SM-5H11H	0.7341	Small Intestine	Small_Intestine	Small_Intestine	0.523747
GTEX-11DXX-1726-SM-5H11T	0.06552	Vagina	Vagina	Vagina	0.605936
GTEX-11DXX-1826-SM-5H126	0.4842	Colon	Colon_Transverse	Colon_Transverse	0.577317
GTEX-11DXX-1926-SM-5EGJK	0	Colon	Colon_Sigmoid	Colon_Sigmoid	0.571073
GTEX-11DXX-2026-SM-5EGJL	0	Adipose Tissue	AdiposeVisceral	AdiposeVisceral	0.504706
GTEX-11DXX-2126-SM-5PNYR	0.1171	Skin	Skin_NotSunExposed	Skin_NotSunExposed	0.532175
GTEX-11DXX-2326-SM-5Q5A2	0	Adipose Tissue	AdiposeSC	AdiposeSubcutaneous	0.32188
GTEX-11DXX-2426-SM-5GZZW	0.1089	Skin	Skin_SunExposed	Skin_SunExposed	0.512518
GTEX-11DXX-2526-SM-5H119	0.01921	Nerve	NerveTibial	Nerve_Tibial	0.597662
GTEX-11DXX-2626-SM-5Q5A3	0	Blood Vessel	ArteryTibial	ArteryTibial	0.5576
GTEX-11DXX-2726-SM-5PNXO	0	Muscle	MuscleSkeletal	Muscle_Skeletal	0.42608
GTEX-11DXY-0006-SM-5NQ8N	0	Blood	WholeBlood	WholeBlood	0.611962
GTEX-11DXY-0008-SM-5QGR4	0	Skin	Skin_Trans_Fibroblast	Skin_Trans_Fibroblast	0.590993
GTEX-11DXY-0126-SM-5H11Q	0.1293	Skin	Skin_NotSunExposed	Skin_NotSunExposed	0.555564
GTEX-11DXY-0226-SM-5H123	2.903	Testis	Testis	Testis	0.763937
GTEX-11DXY-0326-SM-5H12F	0.02493	Adipose Tissue	AdiposeVisceral	AdiposeVisceral	0.470096
GTEX-11DXY-0426-SM-5H12R	0.05274	Thyroid	Thyroid	Thyroid	0.453069
GTEX-11DXY-0526-SM-5EGGQ	0	Liver	Liver	Liver	0.451242
GTEX-11DXY-0826-SM-5EGGR	0	Heart	Heart_LV	Heart_LeftVentricle	0.238354
GTEX-11DXY-1026-SM-5987V	0	Heart	Heart_AA	Heart_AtrialAppendage	0.439429
GTEX-11DXY-1126-SM-5987W	0	Blood Vessel	ArteryCoronary	ArteryCoronary	0.509345
GTEX-11DXY-1326-SM-5987Z	0	Esophagus	Esophagus_GEJ	Esophagus_GastroesophagealJunction	0.241852
GTEX-11DXY-1426-SM-5N9CN	0.2132	Esophagus	Esophagus_Mucosa	Esophagus_Mucosa	0.719391
GTEX-11DXY-1526-SM-5H129	0	Esophagus	Esophagus_Muscularis	Esophagus_Muscularis	0.153243
GTEX-11DXY-1626-SM-5H12L	0	Adrenal Gland	Adrenal_GD	Adrenal_GD	0.478044
GTEX-11DXY-2026-SM-5N9CZ	0	Colon	Colon_Sigmoid	Colon_Sigmoid	0.460296
GTEX-11DXY-2326-SM-5GICW	0	Breast	Breast	Breast_MammaryTissue	0.575385
GTEX-11DXY-2626-SM-5GIE7	0.1352	Skin	Skin_SunExposed	Skin_SunExposed	0.59132
GTEX-11DXY-2726-SM-5GID2	0	Muscle	MuscleSkeletal	Muscle_Skeletal	0.498546
GTEX-11DXY-3026-SM-5N9CB	0.0149	Pituitary	Pituitary	Pituitary	0.451948
GTEX-11DXY-3126-SM-5N9BT	0	Brain	Brain_Cerebellum	Brain_Cerebellum	0.599732
GTEX-11DXY-3226-SM-5GIDE	0.1013	Brain	Brain_Cortex	Brain_Cortex	0.477472
GTEX-11DXZ-0006-SM-5LZZH	0.09819	Blood	WholeBlood	WholeBlood	0.510677
GTEX-11DXZ-0126-SM-5EGGY	0	Liver	Liver	Liver	0.171546
GTEX-11DXZ-0226-SM-5EGGZ	0.02018	Adrenal Gland	Adrenal_GD	Adrenal_GD	0.391714
GTEX-11DXZ-0326-SM-5EGH1	0	Heart	Heart_AA	Heart_AtrialAppendage	0.385197
GTEX-11DXZ-0426-SM-5987Y	0.01133	Blood Vessel	ArteryAorta	ArteryAorta	0.499755
GTEX-11DXZ-0526-SM-5GU7J	0	Blood Vessel	ArteryCoronary	ArteryCoronary	0.221846
GTEX-11DXZ-0626-SM-5GU77	0	Heart	Heart_LV	Heart_LeftVentricle	0.274977
GTEX-11DXZ-0726-SM-5N9C4	0.02414	Lung	Lung	Lung	0.545454
GTEX-11DXZ-0926-SM-5N9CG	0	Thyroid	Thyroid	Thyroid	0.526545
GTEX-11DXZ-1026-SM-5N9D5	0	Esophagus	Esophagus_GEJ	Esophagus_GastroesophagealJunction	0.550315
GTEX-11DXZ-1226-SM-5H11L	0.2396	Esophagus	Esophagus_Mucosa	Esophagus_Mucosa	0.747162
GTEX-11DXZ-1326-SM-5H11X	0.7339	Small Intestine	Small_Intestine	Small_Intestine	0.582939
GTEX-11DXZ-1426-SM-5H12A	0	Adipose Tissue	AdiposeVisceral	AdiposeVisceral	0.458823
GTEX-11DXZ-1626-SM-5GIDI	0	Colon	Colon_Sigmoid	Colon_Sigmoid	0.564852
GTEX-11DXZ-1726-SM-5H12M	0.6802	Colon	Colon_Transverse	Colon_Transverse	0.63321
GTEX-11DXZ-1826-SM-5H12Y	0	Prostate	Prostate	Prostate	0.535439
GTEX-11DXZ-1926-SM-5GZZL	0	Breast	Breast	Breast_MammaryTissue	0.638764
GTEX-11DXZ-2026-SM-5987S	0.1437	Skin	Skin_NotSunExposed	Skin_NotSunExposed	0.585842
GTEX-11DXZ-2126-SM-59881	2.023	Testis	Testis	Testis	0.801144
GTEX-11DXZ-2326-SM-5EGGV	0.08424	Skin	Skin_SunExposed	Skin_SunExposed	0.548991
GTEX-11DXZ-2426-SM-5N9DT	0.008693	Muscle	MuscleSkeletal	Muscle_Skeletal	0.36807
GTEX-11DXZ-2526-SM-5N9BG	0	Nerve	NerveTibial	Nerve_Tibial	0.532001
GTEX-11DXZ-2626-SM-59882	0	Blood Vessel	ArteryTibial	ArteryTibial	0.386396
GTEX-11DYG-0006-SM-5NQB2	0	Blood	WholeBlood	WholeBlood	0.266041
GTEX-11DYG-0008-SM-5QGR5	0	Skin	Skin_Trans_Fibroblast	Skin_Trans_Fibroblast	0.673268
GTEX-11DYG-0126-SM-59883	0.02047	Skin	Skin_SunExposed	Skin_SunExposed	0.489836
GTEX-11DYG-0426-SM-5987J	0	Nerve	NerveTibial	Nerve_Tibial	0.524077
GTEX-11DYG-0826-SM-5N9GH	0	Thyroid	Thyroid	Thyroid	0.364323
GTEX-11DYG-0926-SM-5EGGW	0	Blood Vessel	ArteryCoronary	ArteryCoronary	0.244002
GTEX-11DYG-1026-SM-5A5JQ	0	Heart	Heart_AA	Heart_AtrialAppendage	0.435132
GTEX-11DYG-1226-SM-5N9DC	0	Blood Vessel	ArteryAorta	ArteryAorta	0.197431
GTEX-11DYG-1326-SM-5N9DO	0.6844	Esophagus	Esophagus_Mucosa	Esophagus_Mucosa	0.73409
GTEX-11DYG-1426-SM-5A5JR	0	Esophagus	Esophagus_Muscularis	Esophagus_Muscularis	0.482224
GTEX-11DYG-1526-SM-5A5JS	0.04697	Skin	Skin_NotSunExposed	Skin_NotSunExposed	0.444626
GTEX-11DYG-1926-SM-5H12I	0	Esophagus	Esophagus_GEJ	Esophagus_GastroesophagealJunction	0.228042
GTEX-11DYG-2026-SM-5EGGX	0	Adipose Tissue	AdiposeVisceral	AdiposeVisceral	0.46688
GTEX-11DYG-2526-SM-5N9BB	0.1387	Prostate	Prostate	Prostate	0.511893
GTEX-11DYG-2926-SM-5H132	0	Brain	Brain_Cerebellum	Brain_Cerebellum	0.58612
GTEX-11DYG-3126-SM-5A5L6	0	Pituitary	Pituitary	Pituitary	0.417818
GTEX-11DZ1-0008-SM-5QGR3	0	Skin	Skin_Trans_Fibroblast	Skin_Trans_Fibroblast	0.493181
GTEX-11DZ1-0126-SM-5985Q	0.254	Skin	Skin_SunExposed	Skin_SunExposed	0.54787
GTEX-11DZ1-0226-SM-5A5KF	0	Adipose Tissue	AdiposeSC	AdiposeSubcutaneous	0.608988
GTEX-11DZ1-0326-SM-5N9BN	0	Breast	Breast	Breast_MammaryTissue	0.642596
GTEX-11DZ1-0426-SM-5H11A	0.02633	Lung	Lung	Lung	0.439154
GTEX-11DZ1-0926-SM-5EQ5R	0	Muscle	MuscleSkeletal	Muscle_Skeletal	0.571268
GTEX-11DZ1-2026-SM-5A5KG	0.3374	Esophagus	Esophagus_Mucosa	Esophagus_Mucosa	0.708965
GTEX-11DZ1-2426-SM-5GZZX	0.255	Skin	Skin_NotSunExposed	Skin_NotSunExposed	0.566272
GTEX-11DZ1-2726-SM-5A5KH	0.03301	Thyroid	Thyroid	Thyroid	0.374944
GTEX-11DZ1-2926-SM-5A5KI	0	Brain	Brain_Cerebellum	Brain_Cerebellum	0.642074
GTEX-11EI6-0005-SM-5N9GN	0.06101	Blood	WholeBlood	WholeBlood	0.621228
GTEX-11EI6-0008-SM-5QGR7	0	Skin	Skin_Trans_Fibroblast	Skin_Trans_Fibroblast	0.608361
GTEX-11EI6-0126-SM-5985R	0.2462	Skin	Skin_SunExposed	Skin_SunExposed	0.576056
GTEX-11EI6-0226-SM-5EQ64	0	Adipose Tissue	AdiposeSC	AdiposeSubcutaneous	0.552078
GTEX-11EI6-0326-SM-5EQ6G	0	Muscle	MuscleSkeletal	Muscle_Skeletal	0.253696
GTEX-11EI6-0426-SM-5EQ43	0	Nerve	NerveTibial	Nerve_Tibial	0.519678
GTEX-11EI6-0526-SM-5985S	0	Blood Vessel	ArteryTibial	ArteryTibial	0.420538
GTEX-11EI6-0626-SM-5985T	0	Breast	Breast	Breast_MammaryTissue	0.595682
GTEX-11EI6-0726-SM-59866	0	Thyroid	Thyroid	Thyroid	0.427759
GTEX-11EI6-0826-SM-5985V	0	Lung	Lung	Lung	0.161219
GTEX-11EI6-1526-SM-5P9GL	0.04748	Esophagus	Esophagus_Mucosa	Esophagus_Mucosa	0.572052
GTEX-11EI6-2226-SM-5EGJM	3.076	Testis	Testis	Testis	0.797156
GTEX-11EI6-2426-SM-5PNVS	0	Stomach	Stomach	Stomach	0.440878
GTEX-11EI6-2626-SM-5PNVT	0	Colon	Colon_Sigmoid	Colon_Sigmoid	0.48202
GTEX-11EI6-2826-SM-5H11D	0.04369	Skin	Skin_NotSunExposed	Skin_NotSunExposed	0.54495
GTEX-11EI6-2926-SM-5985U	0	Brain	Brain_Cerebellum	Brain_Cerebellum	0.563608
GTEX-11EI6-3026-SM-5GZZO	0.06935	Brain	Brain_Cortex	Brain_Cortex	0.460597
GTEX-11EI6-3126-SM-5H111	0.009014	Pituitary	Pituitary	Pituitary	0.362983
GTEX-11EM3-0001-SM-5Q5BD	0.6703	Blood	EBV_Trans_Lymphocytes	EBV_Trans_Lymphocytes	0.865049
GTEX-11EM3-0005-SM-5N9DK	0.1216	Blood	WholeBlood	WholeBlood	0.43459
GTEX-11EM3-0126-SM-5985K	0.009813	Thyroid	Thyroid	Thyroid	0.464213
GTEX-11EM3-0226-SM-5985Y	0	Blood Vessel	ArteryAorta	ArteryAorta	0.500216
GTEX-11EM3-0326-SM-5A5KJ	0	Adrenal Gland	Adrenal_GD	Adrenal_GD	0.503293
GTEX-11EM3-0426-SM-5N9BZ	0	Heart	Heart_AA	Heart_AtrialAppendage	0.246286
GTEX-11EM3-0526-SM-5H12N	0	Blood Vessel	ArteryCoronary	ArteryCoronary	0.246502
GTEX-11EM3-0626-SM-5H12Z	0	Heart	Heart_LV	Heart_LeftVentricle	0.571455
GTEX-11EM3-0726-SM-5GZZM	0	Esophagus	Esophagus_Muscularis	Esophagus_Muscularis	0.490859
GTEX-11EM3-0826-SM-5N9CC	0.244	Esophagus	Esophagus_Mucosa	Esophagus_Mucosa	0.765948
GTEX-11EM3-0926-SM-5A5KK	0	Esophagus	Esophagus_GEJ	Esophagus_GastroesophagealJunction	0.484782
GTEX-11EM3-1026-SM-5A5KL	0.3301	Stomach	Stomach	Stomach	0.493327
GTEX-11EM3-1126-SM-5A5KM	0	Adipose Tissue	AdiposeVisceral	AdiposeVisceral	0.508297
GTEX-11EM3-1226-SM-5N9DD	0	Skin	Skin_NotSunExposed	Skin_NotSunExposed	0.448114
GTEX-11EM3-1326-SM-5N9C6	0.02116	Breast	Breast	Breast_MammaryTissue	0.559144
GTEX-11EM3-1526-SM-5A5KN	0.8384	Colon	Colon_Transverse	Colon_Transverse	0.620815
GTEX-11EM3-1626-SM-5N9CO	0.01994	Colon	Colon_Sigmoid	Colon_Sigmoid	0.492864
GTEX-11EM3-1726-SM-5N9D1	0	Ovary	Ovary	Ovary	0.512912
GTEX-11EM3-1826-SM-5A5KO	0.01262	Vagina	Vagina	Vagina	0.431904
GTEX-11EM3-1926-SM-5987U	0.01336	Uterus	Uterus	Uterus	0.47744
GTEX-11EM3-2126-SM-5H11M	0	Muscle	MuscleSkeletal	Muscle_Skeletal	0.455692
GTEX-11EM3-2226-SM-5H11Y	0	Blood Vessel	ArteryTibial	ArteryTibial	0.387011
GTEX-11EM3-2326-SM-5H12B	0.01878	Adipose Tissue	AdiposeSC	AdiposeSubcutaneous	0.552238
GTEX-11EM3-2426-SM-59861	0.0116	Skin	Skin_SunExposed	Skin_SunExposed	0.410375
GTEX-11EMC-0002-SM-5Q5DO	0.605	Blood	EBV_Trans_Lymphocytes	EBV_Trans_Lymphocytes	0.890171
GTEX-11EMC-0006-SM-5O9DN	0.08442	Blood	WholeBlood	WholeBlood	0.390424
GTEX-11EMC-0008-SM-5Q5DR	0	Skin	Skin_Trans_Fibroblast	Skin_Trans_Fibroblast	0.688817
GTEX-11EMC-0126-SM-5EGKV	0.05369	Lung	Lung	Lung	0.360285
GTEX-11EMC-0226-SM-5EGLP	0	Thyroid	Thyroid	Thyroid	0.201294
GTEX-11EMC-0526-SM-5EGJN	0.008145	Adrenal Gland	Adrenal_GD	Adrenal_GD	0.537364
GTEX-11EMC-0726-SM-5EGJO	0.01677	Heart	Heart_LV	Heart_LeftVentricle	0.394087
GTEX-11EMC-0826-SM-59862	0	Heart	Heart_AA	Heart_AtrialAppendage	0.215001
GTEX-11EMC-0926-SM-59863	0	Blood Vessel	ArteryAorta	ArteryAorta	0.397267
GTEX-11EMC-1426-SM-5N9E4	0.08945	Colon	Colon_Sigmoid	Colon_Sigmoid	0.479652
GTEX-11EMC-1726-SM-5H11P	0	Ovary	Ovary	Ovary	0.325279
GTEX-11EMC-1826-SM-5A5JT	0	Uterus	Uterus	Uterus	0.557854
GTEX-11EMC-1926-SM-5A5JU	0.15	Vagina	Vagina	Vagina	0.599833
GTEX-11EMC-2026-SM-5A5JV	0.04032	Breast	Breast	Breast_MammaryTissue	0.612184
GTEX-11EMC-2226-SM-5A5JW	0.4327	Esophagus	Esophagus_Mucosa	Esophagus_Mucosa	0.778357
GTEX-11EMC-2526-SM-5PNVU	0.06382	Salivary Gland	MinorSalivaryGland	MinorSalivaryGland	0.668591
GTEX-11EMC-2626-SM-59864	0	Muscle	MuscleSkeletal	Muscle_Skeletal	0.191142
GTEX-11EMC-2826-SM-5PNY6	0	Adipose Tissue	AdiposeSC	AdiposeSubcutaneous	0.578385
GTEX-11EMC-2926-SM-5EQ4F	0.1454	Skin	Skin_SunExposed	Skin_SunExposed	0.501853
GTEX-11EMC-3026-SM-5EQ4R	0	Blood Vessel	ArteryTibial	ArteryTibial	0.271093
GTEX-11EMC-3126-SM-5EGJP	0.04218	Pituitary	Pituitary	Pituitary	0.363595
GTEX-11EMC-3226-SM-5EGKW	0.2128	Brain	Brain_Cortex	Brain_Cortex	0.44277
GTEX-11EMC-3326-SM-5P9JH	0	Brain	Brain_Cerebellum	Brain_Cerebellum	0.565105
GTEX-11EQ8-0006-SM-5P9HJ	0.08559	Blood	WholeBlood	WholeBlood	0.469498
GTEX-11EQ8-0008-SM-5Q5DJ	0	Skin	Skin_Trans_Fibroblast	Skin_Trans_Fibroblast	0.328327
GTEX-11EQ8-0226-SM-5EQ5G	0	Adipose Tissue	AdiposeSC	AdiposeSubcutaneous	0.55414
GTEX-11EQ8-0426-SM-5N9DP	0	Blood Vessel	ArteryTibial	ArteryTibial	0.552989
GTEX-11EQ8-0526-SM-5N9BC	0	Muscle	MuscleSkeletal	Muscle_Skeletal	0.257024
GTEX-11EQ8-0826-SM-5N9FG	0	Thyroid	Thyroid	Thyroid	0.41105
GTEX-11EQ8-0926-SM-5H12V	0.02496	Skin	Skin_NotSunExposed	Skin_NotSunExposed	0.466737
GTEX-11EQ8-1426-SM-5EGJR	2.25	Testis	Testis	Testis	0.680348
GTEX-11EQ9-0002-SM-5QGQ1	0.3677	Blood	EBV_Trans_Lymphocytes	EBV_Trans_Lymphocytes	0.903253
GTEX-11EQ9-0006-SM-5LUB6	0	Blood	WholeBlood	WholeBlood	0.150044
GTEX-11EQ9-0126-SM-5986I	0.007983	Adrenal Gland	Adrenal_GD	Adrenal_GD	0.479938
GTEX-11EQ9-0226-SM-5A5JX	0	Lung	Lung	Lung	0.2637
GTEX-11EQ9-0426-SM-5A5JY	0.2759	Spleen	Spleen	Spleen	0.510255
GTEX-11EQ9-0526-SM-5A5JZ	0	Liver	Liver	Liver	0.281657
GTEX-11EQ9-0626-SM-5A5K1	0	Thyroid	Thyroid	Thyroid	0.431458
GTEX-11EQ9-0726-SM-5A5K2	0.1082	Esophagus	Esophagus_Mucosa	Esophagus_Mucosa	0.662924
GTEX-11EQ9-0826-SM-5986Y	0.01085	Esophagus	Esophagus_Muscularis	Esophagus_Muscularis	0.463106
GTEX-11EQ9-0926-SM-5HL6I	0	Esophagus	Esophagus_GEJ	Esophagus_GastroesophagealJunction	0.434132
GTEX-11EQ9-1026-SM-5H134	0.006433	Pancreas	Pancreas	Pancreas	0.432325
GTEX-11EQ9-1126-SM-5987I	0	Adipose Tissue	AdiposeVisceral	AdiposeVisceral	0.488075
GTEX-11EQ9-1226-SM-5987E	0.01068	Stomach	Stomach	Stomach	0.3851
GTEX-11EQ9-1326-SM-5985X	1.394	Small Intestine	Small_Intestine	Small_Intestine	0.561344
GTEX-11EQ9-1426-SM-5987G	0	Colon	Colon_Transverse	Colon_Transverse	0.532318
GTEX-11EQ9-1526-SM-5PNY7	0.2377	Colon	Colon_Sigmoid	Colon_Sigmoid	0.570224
GTEX-11EQ9-1626-SM-5PNY8	0.0413	Skin	Skin_NotSunExposed	Skin_NotSunExposed	0.551436
GTEX-11EQ9-1726-SM-5HL6U	0.0297	Prostate	Prostate	Prostate	0.422993
GTEX-11EQ9-1826-SM-5Q5AJ	0.00943	Breast	Breast	Breast_MammaryTissue	0.684452
GTEX-11EQ9-1926-SM-5PNVV	2.08	Testis	Testis	Testis	0.765371
GTEX-11EQ9-2026-SM-5P9JI	0.03799	Salivary Gland	MinorSalivaryGland	MinorSalivaryGland	0.443044
GTEX-11EQ9-2126-SM-5PNVW	0	Muscle	MuscleSkeletal	Muscle_Skeletal	0.194575
GTEX-11EQ9-2226-SM-5987H	0	Blood Vessel	ArteryTibial	ArteryTibial	0.181759
GTEX-11EQ9-2326-SM-5HL5H	0	Nerve	NerveTibial	Nerve_Tibial	0.318687
GTEX-11EQ9-2426-SM-5HL5T	0.2819	Skin	Skin_SunExposed	Skin_SunExposed	0.575247
GTEX-11EQ9-2526-SM-5HL66	0	Adipose Tissue	AdiposeSC	AdiposeSubcutaneous	0.599342
GTEX-11GS4-0006-SM-5SI9M	0.1497	Blood	WholeBlood	WholeBlood	0.637772
GTEX-11GS4-0008-SM-5QGRA	0	Skin	Skin_Trans_Fibroblast	Skin_Trans_Fibroblast	0.44277
GTEX-11GS4-0226-SM-5HL77	0.08961	Skin	Skin_NotSunExposed	Skin_NotSunExposed	0.677313
GTEX-11GS4-0326-SM-5N9F7	0.0124	Blood Vessel	ArteryAorta	ArteryAorta	0.399639
GTEX-11GS4-0426-SM-5N9CD	0	Heart	Heart_AA	Heart_AtrialAppendage	0.49602
GTEX-11GS4-0526-SM-5A5KQ	0	Heart	Heart_LV	Heart_LeftVentricle	0.263393
GTEX-11GS4-0626-SM-5A5LC	0	Blood Vessel	ArteryCoronary	ArteryCoronary	0.230331
GTEX-11GS4-0826-SM-5986J	0	Thyroid	Thyroid	Thyroid	0.463294
GTEX-11GS4-1026-SM-5N9DE	0	Adipose Tissue	AdiposeVisceral	AdiposeVisceral	0.503857
GTEX-11GS4-1426-SM-5N9D2	0	Esophagus	Esophagus_Muscularis	Esophagus_Muscularis	0.537148
GTEX-11GS4-1826-SM-5HL4T	0	Colon	Colon_Sigmoid	Colon_Sigmoid	0.5368
GTEX-11GS4-2026-SM-5N9CP	2.3	Testis	Testis	Testis	0.760596
GTEX-11GS4-2126-SM-5A5KR	0.05045	Breast	Breast	Breast_MammaryTissue	0.584102
GTEX-11GS4-2326-SM-5A5KS	0.004442	Kidney	Kidney	Kidney_Cortex	0.447658
GTEX-11GS4-2526-SM-5A5KT	0	Muscle	MuscleSkeletal	Muscle_Skeletal	0.24278
GTEX-11GS4-2626-SM-5A5LD	0	Adipose Tissue	AdiposeSC	AdiposeSubcutaneous	0.577994
GTEX-11GS4-2726-SM-5A5LE	0.01943	Skin	Skin_SunExposed	Skin_SunExposed	0.574984
GTEX-11GS4-2826-SM-5HL56	0	Nerve	NerveTibial	Nerve_Tibial	0.481829
GTEX-11GS4-2926-SM-5A5LF	0	Blood Vessel	ArteryTibial	ArteryTibial	0.237752
GTEX-11GS4-3026-SM-5A5LG	0.03299	Pituitary	Pituitary	Pituitary	0.350895
GTEX-11GS4-3126-SM-5A5LH	0.1737	Brain	Brain_Cortex	Brain_Cortex	0.490597
GTEX-11GSO-0005-SM-5O9CA	0.005874	Blood	WholeBlood	WholeBlood	0.586675
GTEX-11GSO-0011-R1b-SM-57WD3	0	Brain	Brain_Hippocampus	Brain_Hippocampus	0.454098
GTEX-11GSO-0011-R2a-SM-57WDF	1.001	Brain	Brain_SN	Brain_SubstantiaNigra	0.419659
GTEX-11GSO-0011-R3b-SM-57WB2	0.02636	Brain	Brain_ACC	Brain_AnteriorCingulateCortex	0.408177
GTEX-11GSO-0226-SM-5A5LV	0	Adipose Tissue	AdiposeVisceral	AdiposeVisceral	0.503423
GTEX-11GSO-0626-SM-5A5LW	0.01502	Thyroid	Thyroid	Thyroid	0.486737
GTEX-11GSO-1926-SM-5A5K3	0	Breast	Breast	Breast_MammaryTissue	0.575087
GTEX-11GSO-2326-SM-5A5LX	0	Adipose Tissue	AdiposeSC	AdiposeSubcutaneous	0.576022
GTEX-11GSO-2426-SM-5A5LY	0.2404	Skin	Skin_SunExposed	Skin_SunExposed	0.58156
GTEX-11GSO-2526-SM-5PNVX	0.01079	Muscle	MuscleSkeletal	Muscle_Skeletal	0.341751
GTEX-11GSO-2626-SM-5Q5AK	0	Nerve	NerveTibial	Nerve_Tibial	0.50344
GTEX-11GSO-2826-SM-5HL6Q	0.03116	Pituitary	Pituitary	Pituitary	0.363085
GTEX-11GSO-2926-SM-5HL73	0.2455	Brain	Brain_Cortex	Brain_Cortex	0.435072
GTEX-11GSO-3026-SM-5Q5AL	0.01181	Brain	Brain_Cerebellum	Brain_Cerebellum	0.603748
GTEX-11GSP-0006-SM-5N9EL	0.04023	Blood	WholeBlood	WholeBlood	0.630354
GTEX-11GSP-0008-SM-5Q5DM	0	Skin	Skin_Trans_Fibroblast	Skin_Trans_Fibroblast	0.650367
GTEX-11GSP-0011-R10a-SM-5NQ7J	0.09186	Brain	Brain_FC	Brain_Frontal Cortex	0.411341
GTEX-11GSP-0011-R11b-SM-5NQ7V	0	Brain	Brain_CH	Brain_CerebellarHemisphere	0.64082
GTEX-11GSP-0011-R5a-SM-57WBE	0.9876	Brain	Brain_Caudate	Brain_Caudate(basalganglia)	0.52773
GTEX-11GSP-0011-R6b-SM-57WBQ	0.02117	Brain	Brain_NA	Brain_NucleusAccumbens(basalganglia)	0.498133
GTEX-11GSP-0011-R7b-SM-57WC3	0.7679	Brain	Brain_Putamen	Brain_Putamen(basalganglia)	0.525375
GTEX-11GSP-0011-R8b-SM-5NQ79	0.05029	Brain	Brain_Hypothalamus	Brain_Hypothalamus	0.460055
GTEX-11GSP-0011-R9b-SM-5NQ77	0.04202	Brain	Brain_SC	Brain_Spinalcord(cervicalc-1)	0.46671
GTEX-11GSP-0226-SM-5A5KV	0	Ovary	Ovary	Ovary	0.535684
GTEX-11GSP-0326-SM-5A5KW	0	Adrenal Gland	Adrenal_GD	Adrenal_GD	0.438834
GTEX-11GSP-0426-SM-5A5KX	0.006536	Pancreas	Pancreas	Pancreas	0.305222
GTEX-11GSP-0626-SM-5986T	0	Liver	Liver	Liver	0.131191
GTEX-11GSP-0726-SM-5986L	0	Lung	Lung	Lung	0.158685
GTEX-11GSP-1126-SM-5A5LM	0.04639	Blood Vessel	ArteryAorta	ArteryAorta	0.380814
GTEX-11GSP-1226-SM-5985M	0	Heart	Heart_AA	Heart_AtrialAppendage	0.148038
GTEX-11GSP-1326-SM-5A5KY	0	Heart	Heart_LV	Heart_LeftVentricle	0.46067
GTEX-11GSP-1626-SM-5986N	0	Colon	Colon_Transverse	Colon_Transverse	0.209297
GTEX-11GSP-1726-SM-5A5LI	0.01172	Esophagus	Esophagus_Muscularis	Esophagus_Muscularis	0.438668
GTEX-11GSP-1826-SM-5N9DQ	0.1371	Esophagus	Esophagus_Mucosa	Esophagus_Mucosa	0.655463
GTEX-11GSP-2126-SM-5HL5E	0.02727	Stomach	Stomach	Stomach	0.334844
GTEX-11GSP-2226-SM-5HL5Q	0.06953	Vagina	Vagina	Vagina	0.423932
GTEX-11GSP-2326-SM-5HL63	0.3357	Skin	Skin_NotSunExposed	Skin_NotSunExposed	0.502793
GTEX-11GSP-2426-SM-5N9BD	0	Uterus	Uterus	Uterus	0.472247
GTEX-11GSP-2526-SM-5N9BP	0.05146	Skin	Skin_SunExposed	Skin_SunExposed	0.491584
GTEX-11GSP-2726-SM-5A5LJ	0.008649	Muscle	MuscleSkeletal	Muscle_Skeletal	0.384917
GTEX-11GSP-2826-SM-5A5LK	0.03237	Nerve	NerveTibial	Nerve_Tibial	0.528583
GTEX-11GSP-2926-SM-5N9C2	0	Blood Vessel	ArteryTibial	ArteryTibial	0.405547
GTEX-11GSP-3026-SM-5N9CE	0.01007	Pituitary	Pituitary	Pituitary	0.331388
GTEX-11GSP-3126-SM-5A5LL	0	Brain	Brain_Cerebellum	Brain_Cerebellum	0.606173
GTEX-11GSP-3226-SM-5986O	0.08628	Brain	Brain_Cortex	Brain_Cortex	0.36036
GTEX-11H98-0008-SM-5QGR8	0	Skin	Skin_Trans_Fibroblast	Skin_Trans_Fibroblast	0.354357
GTEX-11H98-0011-R10b-SM-5NQ98	0.09076	Brain	Brain_FC	Brain_Frontal Cortex	0.456063
GTEX-11H98-0011-R11b-SM-5NQ6U	0	Brain	Brain_CH	Brain_CerebellarHemisphere	0.611496
GTEX-11H98-0011-R5b-SM-57WCF	0.5013	Brain	Brain_Caudate	Brain_Caudate(basalganglia)	0.528708
GTEX-11H98-0011-R8a-SM-5NQ8V	0.04042	Brain	Brain_Hypothalamus	Brain_Hypothalamus	0.475254
GTEX-11H98-0126-SM-5EGHG	0.5875	Skin	Skin_SunExposed	Skin_SunExposed	0.604292
GTEX-11H98-0226-SM-5NQ89	0	Adipose Tissue	AdiposeSC	AdiposeSubcutaneous	0.599427
GTEX-11H98-0326-SM-5HL4S	0	Muscle	MuscleSkeletal	Muscle_Skeletal	0.516673
GTEX-11H98-0426-SM-5HL55	0	Nerve	NerveTibial	Nerve_Tibial	0.587534
GTEX-11I78-0001-SM-5Q5BE	0.1687	Blood	EBV_Trans_Lymphocytes	EBV_Trans_Lymphocytes	0.818266
GTEX-11I78-0005-SM-5N9GB	0.139	Blood	WholeBlood	WholeBlood	0.463178
GTEX-11I78-0008-SM-5Q5DI	0	Skin	Skin_Trans_Fibroblast	Skin_Trans_Fibroblast	0.697491
GTEX-11I78-0126-SM-5HL6F	0.03244	Lung	Lung	Lung	0.384808
GTEX-11I78-0226-SM-5HL6R	0	Adipose Tissue	AdiposeVisceral	AdiposeVisceral	0.561645
GTEX-11I78-0526-SM-5986A	0.02217	Thyroid	Thyroid	Thyroid	0.451489
GTEX-11I78-0626-SM-5A5LZ	0	Pancreas	Pancreas	Pancreas	0.259792
GTEX-11I78-0726-SM-5A5M1	0	Blood Vessel	ArteryAorta	ArteryAorta	0.519493
GTEX-11I78-0826-SM-5A5K4	0	Heart	Heart_LV	Heart_LeftVentricle	0.288221
GTEX-11I78-1026-SM-5HL74	0	Blood Vessel	ArteryCoronary	ArteryCoronary	0.563303
GTEX-11I78-1126-SM-5A5K5	1.28	Small Intestine	Small_Intestine	Small_Intestine	0.57673
GTEX-11I78-1226-SM-5A5K6	1.408	Colon	Colon_Transverse	Colon_Transverse	0.674701
GTEX-11I78-1326-SM-5PNY9	0	Colon	Colon_Sigmoid	Colon_Sigmoid	0.324899
GTEX-11I78-1426-SM-5PNVY	0	Esophagus	Esophagus_Muscularis	Esophagus_Muscularis	0.516622
GTEX-11I78-1526-SM-5A5K7	0.2659	Esophagus	Esophagus_Mucosa	Esophagus_Mucosa	0.765036
GTEX-11I78-1726-SM-5A5M3	0.4076	Stomach	Stomach	Stomach	0.646795
GTEX-11I78-1826-SM-5A5M4	0	Adrenal Gland	Adrenal_GD	Adrenal_GD	0.430487
GTEX-11I78-1926-SM-59878	0	Ovary	Ovary	Ovary	0.312527
GTEX-11I78-2026-SM-5987C	0.01092	Vagina	Vagina	Vagina	0.684861
GTEX-11I78-2126-SM-5A5K8	0.03092	Uterus	Uterus	Uterus	0.634161
GTEX-11I78-2226-SM-5PNYA	0.01637	Breast	Breast	Breast_MammaryTissue	0.593206
GTEX-11I78-2326-SM-5Q5AH	0.01097	Blood Vessel	ArteryTibial	ArteryTibial	0.479043
GTEX-11I78-2426-SM-5A5K9	0.008397	Muscle	MuscleSkeletal	Muscle_Skeletal	0.344946
GTEX-11I78-2626-SM-5Q5AI	0	Adipose Tissue	AdiposeSC	AdiposeSubcutaneous	0.593218
GTEX-11LCK-0005-SM-5O98U	0.01581	Blood	WholeBlood	WholeBlood	0.391019
GTEX-11LCK-0008-SM-5Q5BB	0	Skin	Skin_Trans_Fibroblast	Skin_Trans_Fibroblast	0.610832
GTEX-11LCK-0126-SM-5A5M5	0.4028	Spleen	Spleen	Spleen	0.516743
GTEX-11LCK-0226-SM-5A5M6	0	Pancreas	Pancreas	Pancreas	0.558947
GTEX-11LCK-0326-SM-5A5M7	0	Adipose Tissue	AdiposeVisceral	AdiposeVisceral	0.571047
GTEX-11LCK-0426-SM-5A5M8	0.01088	Lung	Lung	Lung	0.408062
GTEX-11LCK-0526-SM-5A5M9	0	Thyroid	Thyroid	Thyroid	0.356136
GTEX-11LCK-0726-SM-5PNYC	0	Blood Vessel	ArteryAorta	ArteryAorta	0.462188
GTEX-11LCK-0826-SM-5PNYD	0.01171	Heart	Heart_AA	Heart_AtrialAppendage	0.525489
GTEX-11LCK-0926-SM-5A5KA	0	Heart	Heart_LV	Heart_LeftVentricle	0.481188
GTEX-11LCK-1026-SM-5A5KB	0.09171	Skin	Skin_SunExposed	Skin_SunExposed	0.52742
GTEX-11LCK-1126-SM-5A5KC	0.008676	Adipose Tissue	AdiposeSC	AdiposeSubcutaneous	0.580653
GTEX-11LCK-1226-SM-5Q5AM	0.008689	Muscle	MuscleSkeletal	Muscle_Skeletal	0.415269
GTEX-11LCK-1326-SM-5Q5AN	0	Nerve	NerveTibial	Nerve_Tibial	0.570086
GTEX-11LCK-1426-SM-5HL5R	0	Blood Vessel	ArteryTibial	ArteryTibial	0.423486
GTEX-11LCK-1526-SM-5HL64	0	Esophagus	Esophagus_GEJ	Esophagus_GastroesophagealJunction	0.456287
GTEX-11LCK-1626-SM-5PNYB	0	Esophagus	Esophagus_Muscularis	Esophagus_Muscularis	0.433702
GTEX-11LCK-1726-SM-5S2OQ	0.3343	Esophagus	Esophagus_Mucosa	Esophagus_Mucosa	0.80606
GTEX-11LCK-1926-SM-5A5KE	0	Small Intestine	Small_Intestine	Small_Intestine	0.469598
GTEX-11LCK-2026-SM-5A5MA	0.7931	Colon	Colon_Transverse	Colon_Transverse	0.597327
GTEX-11LCK-2226-SM-5HL4Q	0.02148	Skin	Skin_NotSunExposed	Skin_NotSunExposed	0.567336
GTEX-11LCK-2326-SM-5HL53	1.556	Testis	Testis	Testis	0.790581
GTEX-11LCK-2426-SM-5HL5F	0	Breast	Breast	Breast_MammaryTissue	0.610957
GTEX-11NSD-0005-SM-5LZZ5	0	Blood	WholeBlood	WholeBlood	0
GTEX-11NSD-0008-SM-5Q5BC	0	Skin	Skin_Trans_Fibroblast	Skin_Trans_Fibroblast	0.684854
GTEX-11NSD-0126-SM-5987F	0	Thyroid	Thyroid	Thyroid	0.52704
GTEX-11NSD-0226-SM-5A5LR	0	Adrenal Gland	Adrenal_GD	Adrenal_GD	0.263413
GTEX-11NSD-0326-SM-5A5LS	0	Lung	Lung	Lung	0.177475
GTEX-11NSD-0426-SM-5N9CR	0.3166	Spleen	Spleen	Spleen	0.432937
GTEX-11NSD-0526-SM-5A5LT	0	Pancreas	Pancreas	Pancreas	0.429742
GTEX-11NSD-0626-SM-5A5LU	0.01814	Skin	Skin_NotSunExposed	Skin_NotSunExposed	0.44146
GTEX-11NSD-0826-SM-5986S	0	Prostate	Prostate	Prostate	0.457884
GTEX-11NSD-0926-SM-5N9DR	0	Breast	Breast	Breast_MammaryTissue	0.537845
GTEX-11NSD-1026-SM-5N9BE	2.815	Testis	Testis	Testis	0.808467
GTEX-11NSD-1126-SM-5N9BQ	0.6821	Esophagus	Esophagus_Mucosa	Esophagus_Mucosa	0.753042
GTEX-11NSD-1226-SM-5986Q	0	Esophagus	Esophagus_Muscularis	Esophagus_Muscularis	0.424772
GTEX-11NSD-1426-SM-5HL67	0.2074	Stomach	Stomach	Stomach	0.57767
GTEX-11NSD-1626-SM-5986U	0.8569	Colon	Colon_Transverse	Colon_Transverse	0.55588
GTEX-11NSD-1726-SM-5N9C3	1.223	Small Intestine	Small_Intestine	Small_Intestine	0.567342
GTEX-11NSD-1826-SM-5N9CF	0	Nerve	NerveTibial	Nerve_Tibial	0.313779
GTEX-11NSD-2026-SM-5HL5U	0	Muscle	MuscleSkeletal	Muscle_Skeletal	0.16987
GTEX-11NSD-2226-SM-5986V	0.1408	Skin	Skin_SunExposed	Skin_SunExposed	0.488077
GTEX-11NUK-0005-SM-5MR5F	0.1164	Blood	WholeBlood	WholeBlood	0.630524
GTEX-11NUK-0008-SM-5Q5B9	0	Skin	Skin_Trans_Fibroblast	Skin_Trans_Fibroblast	0.662665
GTEX-11NUK-0126-SM-5A5L3	0.1929	Skin	Skin_SunExposed	Skin_SunExposed	0.517943
GTEX-11NUK-0226-SM-5A5L4	0	Muscle	MuscleSkeletal	Muscle_Skeletal	0.237948
GTEX-11NUK-0426-SM-5HL5V	0	Nerve	NerveTibial	Nerve_Tibial	0.512059
GTEX-11NUK-0526-SM-5A5L5	0.02859	Blood Vessel	ArteryTibial	ArteryTibial	0.390226
GTEX-11NUK-0726-SM-5A5ME	0	Blood Vessel	ArteryAorta	ArteryAorta	0.391062
GTEX-11NUK-0826-SM-5HL4U	0	Lung	Lung	Lung	0.196864
GTEX-11NUK-0926-SM-5HL57	0	Heart	Heart_AA	Heart_AtrialAppendage	0.279583
GTEX-11NUK-1026-SM-5HL5J	0	Thyroid	Thyroid	Thyroid	0.514678
GTEX-11NUK-1226-SM-5P9GM	0	Liver	Liver	Liver	0.400986
GTEX-11NUK-1326-SM-5P9GN	0.252	Esophagus	Esophagus_Mucosa	Esophagus_Mucosa	0.689716
GTEX-11NUK-1726-SM-5A5L2	0.007967	Esophagus	Esophagus_GEJ	Esophagus_GastroesophagealJunction	0.408793
GTEX-11NUK-2026-SM-5PNVZ	0	Adipose Tissue	AdiposeVisceral	AdiposeVisceral	0.281771
GTEX-11NUK-2426-SM-5BC4U	0.03788	Stomach	Stomach	Stomach	0.456003
GTEX-11NUK-2626-SM-5A5MB	2.175	Testis	Testis	Testis	0.702271
GTEX-11NUK-2726-SM-5A5MC	0.1075	Skin	Skin_NotSunExposed	Skin_NotSunExposed	0.536005
GTEX-11NUK-2926-SM-5A5MD	0.09147	Brain	Brain_Cortex	Brain_Cortex	0.446591
GTEX-11NUK-3026-SM-5986K	0.0765	Brain	Brain_Cerebellum	Brain_Cerebellum	0.606886
GTEX-11NUK-3126-SM-5986M	0	Pituitary	Pituitary	Pituitary	0.435954
GTEX-11NV4-0005-SM-5N9EX	0.02688	Blood	WholeBlood	WholeBlood	0.65665
GTEX-11NV4-0008-SM-5Q5BA	0	Skin	Skin_Trans_Fibroblast	Skin_Trans_Fibroblast	0.671178
GTEX-11NV4-0011-R5a-SM-5NQ88	0.4642	Brain	Brain_Caudate	Brain_Caudate(basalganglia)	0.549069
GTEX-11NV4-0011-R6a-SM-57WD5	0.3284	Brain	Brain_NA	Brain_NucleusAccumbens(basalganglia)	0.529723
GTEX-11NV4-0011-R7a-SM-57WDH	0.4217	Brain	Brain_Putamen	Brain_Putamen(basalganglia)	0.57345
GTEX-11NV4-0326-SM-5HL58	0.006357	Muscle	MuscleSkeletal	Muscle_Skeletal	0.433328
GTEX-11NV4-0526-SM-5N9BF	0	Blood Vessel	ArteryTibial	ArteryTibial	0.445133
GTEX-11NV4-0626-SM-5N9BR	1.735	Thyroid	Thyroid	Thyroid	0.592345
GTEX-11NV4-0826-SM-5BC4S	0	Heart	Heart_AA	Heart_AtrialAppendage	0.179919
GTEX-11NV4-1126-SM-5HL6J	0.03985	Lung	Lung	Lung	0.325501
GTEX-11NV4-1326-SM-5HL6V	0	Liver	Liver	Liver	0.189591
GTEX-11NV4-1426-SM-5BC4W	0	Adipose Tissue	AdiposeVisceral	AdiposeVisceral	0.458986
GTEX-11NV4-1726-SM-5N9FC	2.223	Testis	Testis	Testis	0.7598
GTEX-11NV4-1926-SM-5N9D4	0.04498	Salivary Gland	MinorSalivaryGland	MinorSalivaryGland	0.416403
GTEX-11NV4-2026-SM-5N9DG	0	Breast	Breast	Breast_MammaryTissue	0.46889
GTEX-11NV4-2126-SM-5N9DS	0.05657	Brain	Brain_Cortex	Brain_Cortex	0.493184
GTEX-11NV4-2226-SM-5BC4T	0.01717	Brain	Brain_Cerebellum	Brain_Cerebellum	0.675948
GTEX-11NV4-2326-SM-5BC4X	0	Pituitary	Pituitary	Pituitary	0.22982
GTEX-11O72-0006-SM-5O9DB	0.05245	Blood	WholeBlood	WholeBlood	0.423945
GTEX-11O72-0008-SM-5Q5DN	0	Skin	Skin_Trans_Fibroblast	Skin_Trans_Fibroblast	0.333167
GTEX-11O72-0126-SM-59887	0.1113	Skin	Skin_SunExposed	Skin_SunExposed	0.522159
GTEX-11O72-0226-SM-59869	0	Adipose Tissue	AdiposeSC	AdiposeSubcutaneous	0.439023
GTEX-11O72-0326-SM-5986D	0.01982	Muscle	MuscleSkeletal	Muscle_Skeletal	0.474134
GTEX-11O72-0426-SM-5BC5B	0	Blood Vessel	ArteryTibial	ArteryTibial	0.200171
GTEX-11O72-0526-SM-5Q5AO	0	Nerve	NerveTibial	Nerve_Tibial	0.513253
GTEX-11O72-0626-SM-5PNYE	0.1639	Skin	Skin_NotSunExposed	Skin_NotSunExposed	0.590475
GTEX-11O72-0726-SM-5P9GO	2.929	Testis	Testis	Testis	0.722755
GTEX-11O72-1026-SM-5986B	0	Heart	Heart_AA	Heart_AtrialAppendage	0.199259
GTEX-11O72-1126-SM-5N9E2	0	Heart	Heart_LV	Heart_LeftVentricle	0.318154
GTEX-11O72-1326-SM-5BC5A	0	Lung	Lung	Lung	0.345163
GTEX-11O72-1926-SM-5PNW1	0.01211	Esophagus	Esophagus_Muscularis	Esophagus_Muscularis	0.437021
GTEX-11O72-2026-SM-5N9G8	0	Esophagus	Esophagus_GEJ	Esophagus_GastroesophagealJunction	0.433437
GTEX-11O72-2126-SM-5N9FO	0	Breast	Breast	Breast_MammaryTissue	0.559405
GTEX-11O72-2226-SM-5PNW2	0.04951	Colon	Colon_Transverse	Colon_Transverse	0.349625
GTEX-11O72-2326-SM-5BC7H	0	Thyroid	Thyroid	Thyroid	0.393353
GTEX-11O72-2726-SM-5HL6K	0	Prostate	Prostate	Prostate	0.392069
GTEX-11O72-2826-SM-5HL6W	0.01402	Brain	Brain_Cerebellum	Brain_Cerebellum	0.539572
GTEX-11O72-2926-SM-5BC4V	0.1712	Brain	Brain_Cortex	Brain_Cortex	0.456537
GTEX-11O72-3026-SM-5986R	0.009347	Pituitary	Pituitary	Pituitary	0.310413
GTEX-11OC5-0004-SM-5S2O6	0.3254	Blood	EBV_Trans_Lymphocytes	EBV_Trans_Lymphocytes	0.949929
GTEX-11OC5-0006-SM-5N9FA	0.06329	Blood	WholeBlood	WholeBlood	0.569346
GTEX-11OC5-0008-SM-5S2OH	0	Skin	Skin_Trans_Fibroblast	Skin_Trans_Fibroblast	0.574492
GTEX-11OC5-0126-SM-5HL6A	0.1155	Skin	Skin_SunExposed	Skin_SunExposed	0.581196
GTEX-11OC5-0326-SM-5PNW5	0	Muscle	MuscleSkeletal	Muscle_Skeletal	0.544657
GTEX-11OC5-0426-SM-5Q5AR	0	Blood Vessel	ArteryTibial	ArteryTibial	0.523731
GTEX-11OC5-0526-SM-5N9EE	0.009306	Nerve	NerveTibial	Nerve_Tibial	0.621145
GTEX-11OC5-0626-SM-5HL6M	0	Brain	Brain_Cerebellum	Brain_Cerebellum	0.44944
GTEX-11OC5-0726-SM-5P9JK	0.1527	Brain	Brain_Cortex	Brain_Cortex	0.405954
GTEX-11OF3-0006-SM-5O9CM	0.08997	Blood	WholeBlood	WholeBlood	0.604571
GTEX-11OF3-0008-SM-5S2NH	0	Skin	Skin_Trans_Fibroblast	Skin_Trans_Fibroblast	0.731169
GTEX-11OF3-0011-R11a-SM-57WCR	0.02551	Brain	Brain_CH	Brain_CerebellarHemisphere	0.692935
GTEX-11OF3-0011-R5a-SM-57WB4	0.6684	Brain	Brain_Caudate	Brain_Caudate(basalganglia)	0.546467
GTEX-11OF3-0011-R6b-SM-57WBG	0.5922	Brain	Brain_NA	Brain_NucleusAccumbens(basalganglia)	0.549709
GTEX-11OF3-0011-R7a-SM-57WCG	0.6272	Brain	Brain_Putamen	Brain_Putamen(basalganglia)	0.554513
GTEX-11OF3-0011-R8b-SM-57WCS	0.06871	Brain	Brain_Hypothalamus	Brain_Hypothalamus	0.516879
GTEX-11OF3-0126-SM-5PNYF	0.06689	Skin	Skin_NotSunExposed	Skin_NotSunExposed	0.670816
GTEX-11OF3-0626-SM-5BC4Y	0	Thyroid	Thyroid	Thyroid	0.418093
GTEX-11OF3-0726-SM-5BC4Z	0	Liver	Liver	Liver	0.131365
GTEX-11OF3-0826-SM-5BC51	0.01209	Adipose Tissue	AdiposeVisceral	AdiposeVisceral	0.391093
GTEX-11OF3-1126-SM-5986C	0.03184	Lung	Lung	Lung	0.407752
GTEX-11OF3-1326-SM-5N9FJ	0	Kidney	Kidney	Kidney_Cortex	0.17121
GTEX-11OF3-1726-SM-5GU5Q	0.01994	Prostate	Prostate	Prostate	0.472573
GTEX-11OF3-1826-SM-5987N	1.532	Testis	Testis	Testis	0.69374
GTEX-11OF3-1926-SM-59889	0	Breast	Breast	Breast_MammaryTissue	0.474794
GTEX-11OF3-2226-SM-5986F	0	Esophagus	Esophagus_Muscularis	Esophagus_Muscularis	0.432832
GTEX-11OF3-2326-SM-5GU73	0	Esophagus	Esophagus_GEJ	Esophagus_GastroesophagealJunction	0.278689
GTEX-11OF3-2426-SM-5Q5AS	0	Adipose Tissue	AdiposeSC	AdiposeSubcutaneous	0.557802
GTEX-11OF3-2526-SM-5P9JL	0	Muscle	MuscleSkeletal	Muscle_Skeletal	0.449494
GTEX-11OF3-2626-SM-5GU7F	0.02031	Skin	Skin_SunExposed	Skin_SunExposed	0.513475
GTEX-11OF3-3026-SM-5GU52	0.06762	Pituitary	Pituitary	Pituitary	0.331393
GTEX-11ONC-0005-SM-5O9CY	0.01155	Blood	WholeBlood	WholeBlood	0.520231
GTEX-11ONC-0008-SM-5S2MG	0	Skin	Skin_Trans_Fibroblast	Skin_Trans_Fibroblast	0.304445
GTEX-11ONC-0011-R1a-SM-57WD4	0	Brain	Brain_Hippocampus	Brain_Hippocampus	0.414875
GTEX-11ONC-0011-R8b-SM-5NQ87	0.1139	Brain	Brain_Hypothalamus	Brain_Hypothalamus	0.477083
GTEX-11ONC-0011-R9b-SM-5NQ8J	0.01783	Brain	Brain_SC	Brain_Spinalcord(cervicalc-1)	0.486525
GTEX-11ONC-0126-SM-5PNW6	0.01592	Heart	Heart_LV	Heart_LeftVentricle	0.366317
GTEX-11ONC-0526-SM-5BC57	0	Pancreas	Pancreas	Pancreas	0.238798
GTEX-11ONC-0926-SM-5BC5E	0	Blood Vessel	ArteryAorta	ArteryAorta	0.109572
GTEX-11ONC-1026-SM-5GU64	0	Heart	Heart_AA	Heart_AtrialAppendage	0.309434
GTEX-11ONC-1126-SM-5GU6G	0.01638	Blood Vessel	ArteryCoronary	ArteryCoronary	0.359621
GTEX-11ONC-1426-SM-5N9F4	0	Esophagus	Esophagus_Muscularis	Esophagus_Muscularis	0.233504
GTEX-11ONC-1526-SM-5GU6S	0.3103	Esophagus	Esophagus_Mucosa	Esophagus_Mucosa	0.693109
GTEX-11ONC-1926-SM-5GU75	0.4805	Colon	Colon_Sigmoid	Colon_Sigmoid	0.558704
GTEX-11ONC-2026-SM-5HL61	0.1029	Colon	Colon_Transverse	Colon_Transverse	0.433315
GTEX-11ONC-2126-SM-5HL6E	0	Breast	Breast	Breast_MammaryTissue	0.583651
GTEX-11ONC-2226-SM-5HL6D	2.127	Testis	Testis	Testis	0.80051
GTEX-11ONC-2326-SM-5HL6P	0	Nerve	NerveTibial	Nerve_Tibial	0.276804
GTEX-11ONC-2426-SM-5GU7H	0	Muscle	MuscleSkeletal	Muscle_Skeletal	0.294671
GTEX-11ONC-2526-SM-5986W	0.009941	Adipose Tissue	AdiposeSC	AdiposeSubcutaneous	0.53104
GTEX-11ONC-2726-SM-5N9DZ	0	Blood Vessel	ArteryTibial	ArteryTibial	0.363249
GTEX-11ONC-2826-SM-5P9GQ	0	Pituitary	Pituitary	Pituitary	0.272031
GTEX-11ONC-2926-SM-5P9JM	0.1749	Brain	Brain_Cortex	Brain_Cortex	0.43653
GTEX-11ONC-3026-SM-5985W	0	Brain	Brain_Cerebellum	Brain_Cerebellum	0.615091
GTEX-11P7K-0003-SM-5S2OU	0.4228	Blood	EBV_Trans_Lymphocytes	EBV_Trans_Lymphocytes	0.898767
GTEX-11P7K-0006-SM-5N9FM	0.05443	Blood	WholeBlood	WholeBlood	0.389076
GTEX-11P7K-0008-SM-5S2O5	0	Skin	Skin_Trans_Fibroblast	Skin_Trans_Fibroblast	0.70548
GTEX-11P7K-0126-SM-5986E	0	Adrenal Gland	Adrenal_GD	Adrenal_GD	0.266177
GTEX-11P7K-0226-SM-5986Z	0	Thyroid	Thyroid	Thyroid	0.435528
GTEX-11P7K-0326-SM-59871	0	Lung	Lung	Lung	0.435185
GTEX-11P7K-0426-SM-5BC5H	0.8786	Spleen	Spleen	Spleen	0.6173
GTEX-11P7K-0526-SM-5BC5I	0	Pancreas	Pancreas	Pancreas	0.584864
GTEX-11P7K-0626-SM-5985Z	0.02176	Prostate	Prostate	Prostate	0.475594
GTEX-11P7K-0726-SM-5EGKX	0.03305	Breast	Breast	Breast_MammaryTissue	0.560718
GTEX-11P7K-0826-SM-5BC5F	0.008838	Adipose Tissue	AdiposeVisceral	AdiposeVisceral	0.581309
GTEX-11P7K-1026-SM-5HL6Y	2.506	Testis	Testis	Testis	0.753025
GTEX-11P7K-1126-SM-5HL4L	0	Skin	Skin_NotSunExposed	Skin_NotSunExposed	0.344958
GTEX-11P7K-1226-SM-5HL4X	0	Esophagus	Esophagus_Muscularis	Esophagus_Muscularis	0.499568
GTEX-11P7K-1326-SM-5BC5G	0	Esophagus	Esophagus_Mucosa	Esophagus_Mucosa	0.693552
GTEX-11P7K-1426-SM-5EGKY	0.009445	Esophagus	Esophagus_GEJ	Esophagus_GastroesophagealJunction	0.347768
GTEX-11P7K-1526-SM-5EGI7	0.3285	Colon	Colon_Transverse	Colon_Transverse	0.624672
GTEX-11P7K-1626-SM-5GU63	0.7195	Small Intestine	Small_Intestine	Small_Intestine	0.575539
GTEX-11P7K-1726-SM-5GU6F	0	Stomach	Stomach	Stomach	0.542139
GTEX-11P7K-1826-SM-5HL5A	0	Colon	Colon_Sigmoid	Colon_Sigmoid	0.446968
GTEX-11P7K-1926-SM-5GU6R	0	Muscle	MuscleSkeletal	Muscle_Skeletal	0.375505
GTEX-11P7K-2026-SM-5GU74	0.01762	Adipose Tissue	AdiposeSC	AdiposeSubcutaneous	0.651886
GTEX-11P7K-2126-SM-5GU7G	0.05473	Skin	Skin_SunExposed	Skin_SunExposed	0.450252
GTEX-11P7K-2226-SM-5GU56	0	Nerve	NerveTibial	Nerve_Tibial	0.310873
GTEX-11P7K-2326-SM-5EGKZ	0	Blood Vessel	ArteryTibial	ArteryTibial	0.505066
GTEX-11P81-0006-SM-5NQ7A	0.03024	Blood	WholeBlood	WholeBlood	0.462505
GTEX-11P81-0008-SM-5S2OT	0	Skin	Skin_Trans_Fibroblast	Skin_Trans_Fibroblast	0.749557
GTEX-11P81-0126-SM-5HL5Y	0	Thyroid	Thyroid	Thyroid	0.54371
GTEX-11P81-0226-SM-5HL5M	0	Lung	Lung	Lung	0.533058
GTEX-11P81-0326-SM-5HL6B	0.01369	Blood Vessel	ArteryAorta	ArteryAorta	0.424164
GTEX-11P81-0526-SM-59873	0.01281	Heart	Heart_AA	Heart_AtrialAppendage	0.513839
GTEX-11P81-0726-SM-5PNYH	0.007809	Adipose Tissue	AdiposeVisceral	AdiposeVisceral	0.621902
GTEX-11P81-0826-SM-5P9GR	0.2414	Esophagus	Esophagus_Mucosa	Esophagus_Mucosa	0.764499
GTEX-11P81-0926-SM-59874	0.008854	Esophagus	Esophagus_Muscularis	Esophagus_Muscularis	0.423776
GTEX-11P81-1026-SM-5GU54	0	Esophagus	Esophagus_GEJ	Esophagus_GastroesophagealJunction	0.537894
GTEX-11P81-1126-SM-5GU5G	0.02134	Colon	Colon_Transverse	Colon_Transverse	0.537291
GTEX-11P81-1326-SM-5GU5S	0.1981	Spleen	Spleen	Spleen	0.583187
GTEX-11P81-1426-SM-5P9JN	0	Colon	Colon_Sigmoid	Colon_Sigmoid	0.55362
GTEX-11P81-1526-SM-5P9GS	0	Ovary	Ovary	Ovary	0.63233
GTEX-11P81-1626-SM-5BC52	0	Uterus	Uterus	Uterus	0.550176
GTEX-11P81-1926-SM-5BC53	0.1499	Breast	Breast	Breast_MammaryTissue	0.581075
GTEX-11P81-2026-SM-5P9GT	0.0138	Salivary Gland	MinorSalivaryGland	MinorSalivaryGland	0.523504
GTEX-11P81-2126-SM-5HL6N	0.1255	Vagina	Vagina	Vagina	0.598057
GTEX-11P81-2226-SM-5PNYI	0.2051	Skin	Skin_NotSunExposed	Skin_NotSunExposed	0.53783
GTEX-11P81-2326-SM-59875	0.103	Skin	Skin_SunExposed	Skin_SunExposed	0.485694
GTEX-11P81-2426-SM-5GU65	0	Adipose Tissue	AdiposeSC	AdiposeSubcutaneous	0.580331
GTEX-11P81-2526-SM-5GU6H	0	Muscle	MuscleSkeletal	Muscle_Skeletal	0.269902
GTEX-11P81-2626-SM-5GU6T	0	Nerve	NerveTibial	Nerve_Tibial	0.338482
GTEX-11P81-2726-SM-59876	0	Blood Vessel	ArteryTibial	ArteryTibial	0.444147
GTEX-11P82-0006-SM-5N9FY	0.1529	Blood	WholeBlood	WholeBlood	0.536696
GTEX-11P82-0008-SM-5S2MS	0	Skin	Skin_Trans_Fibroblast	Skin_Trans_Fibroblast	0.639578
GTEX-11P82-0126-SM-5HL72	0	Blood Vessel	ArteryAorta	ArteryAorta	0.515573
GTEX-11P82-0226-SM-5HL4O	0.04035	Thyroid	Thyroid	Thyroid	0.473834
GTEX-11P82-0326-SM-5HL51	0.009759	Adipose Tissue	AdiposeVisceral	AdiposeVisceral	0.501434
GTEX-11P82-0426-SM-5HL5D	0.03696	Esophagus	Esophagus_GEJ	Esophagus_GastroesophagealJunction	0.52879
GTEX-11P82-0526-SM-5986P	0.09352	Esophagus	Esophagus_Mucosa	Esophagus_Mucosa	0.637464
GTEX-11P82-0626-SM-5PNYK	0	Esophagus	Esophagus_Muscularis	Esophagus_Muscularis	0.503576
GTEX-11P82-0726-SM-5PNYL	0.0189	Stomach	Stomach	Stomach	0.517769
GTEX-11P82-0826-SM-5P9GU	1.611	Small Intestine	Small_Intestine	Small_Intestine	0.631228
GTEX-11P82-0926-SM-5986X	0.05638	Salivary Gland	MinorSalivaryGland	MinorSalivaryGland	0.408913
GTEX-11P82-1026-SM-5BC5J	0.5321	Colon	Colon_Transverse	Colon_Transverse	0.58082
GTEX-11P82-1126-SM-5BC5K	0.02474	Prostate	Prostate	Prostate	0.43658
GTEX-11P82-1326-SM-5HL62	0	Breast	Breast	Breast_MammaryTissue	0.304745
GTEX-11P82-1426-SM-5BC5L	0.02171	Skin	Skin_NotSunExposed	Skin_NotSunExposed	0.501647
GTEX-11P82-1526-SM-5BC5M	2.034	Testis	Testis	Testis	0.80869
GTEX-11P82-1626-SM-59879	0.01695	Skin	Skin_SunExposed	Skin_SunExposed	0.501004
GTEX-11P82-1726-SM-5Q5AT	0	Adipose Tissue	AdiposeSC	AdiposeSubcutaneous	0.546363
GTEX-11P82-1826-SM-5PNYJ	0	Muscle	MuscleSkeletal	Muscle_Skeletal	0.548165
GTEX-11P82-1926-SM-5Q5AU	0	Nerve	NerveTibial	Nerve_Tibial	0.275792
GTEX-11PRG-0005-SM-5NQ6X	0	Blood	WholeBlood	WholeBlood	0.2889
GTEX-11PRG-0008-SM-5S2N5	0	Skin	Skin_Trans_Fibroblast	Skin_Trans_Fibroblast	0.61284
GTEX-11PRG-0011-R2a-SM-69LQ5	0.2272	Brain	Brain_SN	Brain_SubstantiaNigra	0.486379
GTEX-11PRG-0126-SM-5BC55	0.01782	Nerve	NerveTibial	Nerve_Tibial	0.544991
GTEX-11PRG-0326-SM-5GU53	0	Muscle	MuscleSkeletal	Muscle_Skeletal	0.238063
GTEX-11PRG-0626-SM-5BC56	0	Adipose Tissue	AdiposeSC	AdiposeSubcutaneous	0.517287
GTEX-11PRG-0726-SM-5EGL1	0.03959	Skin	Skin_NotSunExposed	Skin_NotSunExposed	0.537813
GTEX-11PRG-0826-SM-5EQ6A	0.01326	Breast	Breast	Breast_MammaryTissue	0.614962
GTEX-11PRG-0926-SM-5EGI8	0	Lung	Lung	Lung	0.550329
GTEX-11PRG-1526-SM-5HL6Z	0	Adipose Tissue	AdiposeVisceral	AdiposeVisceral	0.550441
GTEX-11PRG-2026-SM-5GU5F	0.01383	Colon	Colon_Sigmoid	Colon_Sigmoid	0.390453
GTEX-11PRG-2826-SM-5BC54	0	Brain	Brain_Cerebellum	Brain_Cerebellum	0.580737
GTEX-11PRG-2926-SM-5987A	0.05135	Brain	Brain_Cortex	Brain_Cortex	0.50526
GTEX-11TT1-0004-SM-5S2NT	0.3738	Blood	EBV_Trans_Lymphocytes	EBV_Trans_Lymphocytes	0.881632
GTEX-11TT1-0005-SM-5NQ8Y	0	Blood	WholeBlood	WholeBlood	0.218391
GTEX-11TT1-0008-SM-5S2P8	0.01257	Skin	Skin_Trans_Fibroblast	Skin_Trans_Fibroblast	0.748995
GTEX-11TT1-0126-SM-5LUAA	0	Adrenal Gland	Adrenal_GD	Adrenal_GD	0.566964
GTEX-11TT1-0326-SM-5LUAY	0	Pancreas	Pancreas	Pancreas	0.345617
GTEX-11TT1-0426-SM-5EGI9	0.01229	Esophagus	Esophagus_Muscularis	Esophagus_Muscularis	0.566308
GTEX-11TT1-0526-SM-5P9JO	0.2536	Esophagus	Esophagus_Mucosa	Esophagus_Mucosa	0.753804
GTEX-11TT1-0626-SM-5GU4X	0	Esophagus	Esophagus_GEJ	Esophagus_GastroesophagealJunction	0.588253
GTEX-11TT1-0726-SM-5GU5A	0.5588	Stomach	Stomach	Stomach	0.607101
GTEX-11TT1-0926-SM-5GU5M	0	Colon	Colon_Sigmoid	Colon_Sigmoid	0.555995
GTEX-11TT1-1026-SM-5PNW7	2.063	Colon	Colon_Transverse	Colon_Transverse	0.71362
GTEX-11TT1-1126-SM-5P9GV	0	Thyroid	Thyroid	Thyroid	0.379416
GTEX-11TT1-1226-SM-5Q5AV	0	Blood Vessel	ArteryAorta	ArteryAorta	0.533751
GTEX-11TT1-1326-SM-5PNYM	0	Heart	Heart_LV	Heart_LeftVentricle	0.577932
GTEX-11TT1-1426-SM-5EGIA	0.0102	Heart	Heart_AA	Heart_AtrialAppendage	0.483317
GTEX-11TT1-1526-SM-5EQKU	0	Blood Vessel	ArteryCoronary	ArteryCoronary	0.532111
GTEX-11TT1-1626-SM-5EQL7	0.06564	Lung	Lung	Lung	0.459159
GTEX-11TT1-1726-SM-5EQLJ	0.01169	Liver	Liver	Liver	0.543422
GTEX-11TT1-1826-SM-5EQLV	0.2092	Skin	Skin_NotSunExposed	Skin_NotSunExposed	0.505605
GTEX-11TT1-1926-SM-5PNYN	0.005914	Adipose Tissue	AdiposeVisceral	AdiposeVisceral	0.578983
GTEX-11TT1-2026-SM-5EQM8	0.02316	Prostate	Prostate	Prostate	0.494397
GTEX-11TT1-2126-SM-5GU5Y	0	Breast	Breast	Breast_MammaryTissue	0.569086
GTEX-11TT1-2226-SM-5GU6B	2.458	Testis	Testis	Testis	0.754824
GTEX-11TT1-2326-SM-5GU6N	0	Muscle	MuscleSkeletal	Muscle_Skeletal	0.159862
GTEX-11TT1-2426-SM-5EQMK	0	Adipose Tissue	AdiposeSC	AdiposeSubcutaneous	0.266903
GTEX-11TT1-2526-SM-5EGIB	0.2576	Skin	Skin_SunExposed	Skin_SunExposed	0.475536
GTEX-11TT1-2626-SM-5EGL2	0.01013	Nerve	NerveTibial	Nerve_Tibial	0.441752
GTEX-11TT1-2726-SM-5LU8L	0.01171	Blood Vessel	ArteryTibial	ArteryTibial	0.47864
GTEX-11TTK-0005-SM-5O9BX	0.02098	Blood	WholeBlood	WholeBlood	0.577985
GTEX-11TTK-0008-SM-5S2RU	0	Skin	Skin_Trans_Fibroblast	Skin_Trans_Fibroblast	0.6164
GTEX-11TTK-0126-SM-5987B	0.1068	Skin	Skin_SunExposed	Skin_SunExposed	0.527264
GTEX-11TTK-0226-SM-5N9EC	0.0083	Adipose Tissue	AdiposeSC	AdiposeSubcutaneous	0.590918
GTEX-11TTK-0326-SM-5BC5N	0	Muscle	MuscleSkeletal	Muscle_Skeletal	0.248964
GTEX-11TTK-0426-SM-5EQLT	0.01514	Nerve	NerveTibial	Nerve_Tibial	0.52617
GTEX-11TTK-0826-SM-5N9EG	0	Thyroid	Thyroid	Thyroid	0.447245
GTEX-11TTK-1926-SM-5PNW8	0	Kidney	Kidney	Kidney_Cortex	0.385387
GTEX-11TTK-2426-SM-5PNYO	0.01771	Colon	Colon_Transverse	Colon_Transverse	0.447615
GTEX-11TTK-2726-SM-5GU58	0.1656	Vagina	Vagina	Vagina	0.65579
GTEX-11TTK-2826-SM-5GU5K	0	Brain	Brain_Cerebellum	Brain_Cerebellum	0.583654
GTEX-11TTK-2926-SM-5PNYP	0.02241	Brain	Brain_Cortex	Brain_Cortex	0.49677
GTEX-11TUW-0006-SM-5LZW2	0.04967	Blood	WholeBlood	WholeBlood	0.562862
GTEX-11TUW-0008-SM-5SI6S	0	Skin	Skin_Trans_Fibroblast	Skin_Trans_Fibroblast	0.578404
GTEX-11TUW-0011-R5b-SM-5BC6Q	0.01169	Brain	Brain_Caudate	Brain_Caudate(basalganglia)	0.407234
GTEX-11TUW-0226-SM-5LU8X	0	Thyroid	Thyroid	Thyroid	0.178346
GTEX-11TUW-0526-SM-5LU9A	0	Lung	Lung	Lung	0.411453
GTEX-11TUW-0626-SM-5LU9M	0.1217	Skin	Skin_NotSunExposed	Skin_NotSunExposed	0.563414
GTEX-11TUW-0926-SM-5EQMW	0	Blood Vessel	ArteryAorta	ArteryAorta	0.510585
GTEX-11TUW-1026-SM-5GU7D	0.006411	Heart	Heart_LV	Heart_LeftVentricle	0.48586
GTEX-11TUW-1126-SM-5EQKJ	0	Heart	Heart_AA	Heart_AtrialAppendage	0.253705
GTEX-11TUW-1226-SM-5GU7C	0	Esophagus	Esophagus_Muscularis	Esophagus_Muscularis	0.303816
GTEX-11TUW-1326-SM-5EQKV	0.1135	Esophagus	Esophagus_Mucosa	Esophagus_Mucosa	0.629192
GTEX-11TUW-1726-SM-5BC5C	0	Liver	Liver	Liver	0.408945
GTEX-11TUW-1826-SM-5BC5D	0	Breast	Breast	Breast_MammaryTissue	0.531861
GTEX-11TUW-2026-SM-5EQL8	0	Colon	Colon_Transverse	Colon_Transverse	0.260242
GTEX-11TUW-2126-SM-5GU7B	0.02978	Prostate	Prostate	Prostate	0.433297
GTEX-11TUW-2226-SM-5EQL9	1.595	Testis	Testis	Testis	0.779596
GTEX-11TUW-2326-SM-5EQMO	0	Colon	Colon_Sigmoid	Colon_Sigmoid	0.516932
GTEX-11TUW-2426-SM-5EQKB	0.01598	Salivary Gland	MinorSalivaryGland	MinorSalivaryGland	0.356973
GTEX-11TUW-2526-SM-5EQKN	0	Muscle	MuscleSkeletal	Muscle_Skeletal	0.452399
GTEX-11TUW-2626-SM-5EQKZ	0	Adipose Tissue	AdiposeSC	AdiposeSubcutaneous	0.263867
GTEX-11TUW-2726-SM-5EQLC	0.07166	Skin	Skin_SunExposed	Skin_SunExposed	0.462121
GTEX-11TUW-2926-SM-5BC59	0	Blood Vessel	ArteryTibial	ArteryTibial	0.466566
GTEX-11TUW-3026-SM-5EGKM	0.02155	Pituitary	Pituitary	Pituitary	0.431963
GTEX-11UD1-0008-SM-5S2P6	0.02865	Skin	Skin_Trans_Fibroblast	Skin_Trans_Fibroblast	0.624296
GTEX-11UD1-0011-R1b-SM-5BC7D	0.01165	Brain	Brain_Hippocampus	Brain_Hippocampus	0.528558
GTEX-11UD1-0011-R2b-SM-5BC6O	0	Brain	Brain_SN	Brain_SubstantiaNigra	0.499075
GTEX-11UD1-0011-R3a-SM-5BC6S	0	Brain	Brain_ACC	Brain_AnteriorCingulateCortex	0.500918
GTEX-11UD1-0011-R5b-SM-5P9FP	0.09025	Brain	Brain_Caudate	Brain_Caudate(basalganglia)	0.494219
GTEX-11UD1-0126-SM-5PNYG	0.07888	Skin	Skin_SunExposed	Skin_SunExposed	0.578573
GTEX-11UD1-0226-SM-5EQKL	0.0114	Adipose Tissue	AdiposeSC	AdiposeSubcutaneous	0.457871
GTEX-11UD1-0326-SM-5EQKX	0	Muscle	MuscleSkeletal	Muscle_Skeletal	0.467739
GTEX-11UD2-0005-SM-5NQ9B	0	Blood	WholeBlood	WholeBlood	0.649623
GTEX-11UD2-0008-SM-5S2P7	0	Skin	Skin_Trans_Fibroblast	Skin_Trans_Fibroblast	0.416726
GTEX-11UD2-0126-SM-5EQL2	0	Adipose Tissue	AdiposeSC	AdiposeSubcutaneous	0.552826
GTEX-11UD2-0226-SM-5EQKY	0.02099	Skin	Skin_SunExposed	Skin_SunExposed	0.478746
GTEX-11UD2-0326-SM-5EQLE	0	Muscle	MuscleSkeletal	Muscle_Skeletal	0.420949
GTEX-11UD2-0426-SM-5EQ5W	0	Nerve	NerveTibial	Nerve_Tibial	0.285465
GTEX-11UD2-0526-SM-5GU69	0	Blood Vessel	ArteryTibial	ArteryTibial	0.436679
GTEX-11UD2-0626-SM-5GU6L	0	Thyroid	Thyroid	Thyroid	0.446237
GTEX-11UD2-0726-SM-5EQ69	0	Lung	Lung	Lung	0.217343
GTEX-11UD2-0826-SM-5EQKS	0	Blood Vessel	ArteryAorta	ArteryAorta	0.438524
GTEX-11UD2-0926-SM-5CVL6	0.0122	Heart	Heart_AA	Heart_AtrialAppendage	0.368265
GTEX-11UD2-1126-SM-5EQM6	0.01306	Blood Vessel	ArteryCoronary	ArteryCoronary	0.452491
GTEX-11UD2-1226-SM-5EQMI	0	Esophagus	Esophagus_Muscularis	Esophagus_Muscularis	0.463716
GTEX-11UD2-1526-SM-5EQLQ	0	Esophagus	Esophagus_GEJ	Esophagus_GastroesophagealJunction	0.508741
GTEX-11UD2-2526-SM-5CVNU	0.1092	Skin	Skin_NotSunExposed	Skin_NotSunExposed	0.545751
GTEX-11VI4-0001-SM-5S2OI	1.792	Blood	EBV_Trans_Lymphocytes	EBV_Trans_Lymphocytes	0.922574
GTEX-11VI4-0006-SM-5N9D8	0.0395	Blood	WholeBlood	WholeBlood	0.466666
GTEX-11VI4-0126-SM-5GU6Z	1.357	Spleen	Spleen	Spleen	0.619345
GTEX-11VI4-0226-SM-5GU6C	0.03405	Thyroid	Thyroid	Thyroid	0.447336
GTEX-11VI4-0326-SM-5EQ6L	0	Stomach	Stomach	Stomach	0.516274
GTEX-11VI4-0426-SM-5EGHZ	0	Pancreas	Pancreas	Pancreas	0.239977
GTEX-11VI4-0526-SM-5EQ48	0.02835	Esophagus	Esophagus_Mucosa	Esophagus_Mucosa	0.581596
GTEX-11VI4-0626-SM-5EQLO	0	Esophagus	Esophagus_Muscularis	Esophagus_Muscularis	0.489283
GTEX-11VI4-0726-SM-5GU5B	0.07068	Vagina	Vagina	Vagina	0.608733
GTEX-11VI4-0826-SM-5GU5N	0	Esophagus	Esophagus_GEJ	Esophagus_GastroesophagealJunction	0.534586
GTEX-11VI4-1026-SM-5EQM1	0	Ovary	Ovary	Ovary	0.465105
GTEX-11VI4-1126-SM-5EQMD	0.1212	Skin	Skin_NotSunExposed	Skin_NotSunExposed	0.568701
GTEX-11VI4-1226-SM-5EQMP	0	Adipose Tissue	AdiposeVisceral	AdiposeVisceral	0.507725
GTEX-11VI4-1426-SM-5GU6O	0.3196	Colon	Colon_Sigmoid	Colon_Sigmoid	0.544344
GTEX-11VI4-1526-SM-5EQKC	0.698	Colon	Colon_Transverse	Colon_Transverse	0.637356
GTEX-11VI4-1626-SM-5EQKO	0.206	Small Intestine	Small_Intestine	Small_Intestine	0.515544
GTEX-11VI4-1726-SM-5CVLH	0.1502	Skin	Skin_SunExposed	Skin_SunExposed	0.464792
GTEX-11VI4-1926-SM-5CVLI	0.009339	Muscle	MuscleSkeletal	Muscle_Skeletal	0.441364
GTEX-11VI4-2026-SM-5CVLJ	0	Blood Vessel	ArteryTibial	ArteryTibial	0.443073
GTEX-11VI4-2126-SM-5EGI1	0.01495	Nerve	NerveTibial	Nerve_Tibial	0.452316
GTEX-11WQC-0006-SM-5LZVP	0.1837	Blood	WholeBlood	WholeBlood	0.596297
GTEX-11WQC-0008-SM-5SI6R	0	Skin	Skin_Trans_Fibroblast	Skin_Trans_Fibroblast	0.492081
GTEX-11WQC-0011-R10a-SM-57WCT	0.1313	Brain	Brain_FC	Brain_Frontal Cortex	0.471139
GTEX-11WQC-0011-R11b-SM-57WD6	0	Brain	Brain_CH	Brain_CerebellarHemisphere	0.701275
GTEX-11WQC-0011-R5a-SM-5BC74	0.4369	Brain	Brain_Caudate	Brain_Caudate(basalganglia)	0.525271
GTEX-11WQC-0011-R6a-SM-5BC77	0.4535	Brain	Brain_NA	Brain_NucleusAccumbens(basalganglia)	0.550902
GTEX-11WQC-0011-R7b-SM-5BC7A	0.1373	Brain	Brain_Putamen	Brain_Putamen(basalganglia)	0.531207
GTEX-11WQC-0011-R8b-SM-57WCH	0	Brain	Brain_Hypothalamus	Brain_Hypothalamus	0.508877
GTEX-11WQC-0626-SM-5EQMF	0	Lung	Lung	Lung	0.193824
GTEX-11WQC-0726-SM-5EQMR	0	Liver	Liver	Liver	0.220109
GTEX-11WQC-1726-SM-5GU4W	0	Breast	Breast	Breast_MammaryTissue	0.609733
GTEX-11WQC-1826-SM-5GU59	0.06367	Skin	Skin_NotSunExposed	Skin_NotSunExposed	0.569957
GTEX-11WQC-2326-SM-5EQKE	3.079	Testis	Testis	Testis	0.743129
GTEX-11WQC-2426-SM-5EQKQ	0	Adipose Tissue	AdiposeSC	AdiposeSubcutaneous	0.51236
GTEX-11WQC-2526-SM-5CVLE	0	Skin	Skin_SunExposed	Skin_SunExposed	0.33482
GTEX-11WQC-2626-SM-5CVLF	0.04213	Muscle	MuscleSkeletal	Muscle_Skeletal	0.359104
GTEX-11WQC-2726-SM-5CVLG	0.0302	Blood Vessel	ArteryTibial	ArteryTibial	0.39606
GTEX-11WQC-2826-SM-5GU7A	0	Nerve	NerveTibial	Nerve_Tibial	0.490405
GTEX-11WQK-0005-SM-5O9AV	0.1117	Blood	WholeBlood	WholeBlood	0.710458
GTEX-11WQK-0008-SM-5SI6T	0	Skin	Skin_Trans_Fibroblast	Skin_Trans_Fibroblast	0.631274
GTEX-11WQK-0011-R10a-SM-5BC6R	0.01902	Brain	Brain_FC	Brain_Frontal Cortex	0.481669
GTEX-11WQK-0011-R8a-SM-5BC7C	0	Brain	Brain_Hypothalamus	Brain_Hypothalamus	0.474245
GTEX-11WQK-0011-R9b-SM-5BC6N	0.01765	Brain	Brain_SC	Brain_Spinalcord(cervicalc-1)	0.528708
GTEX-11WQK-0226-SM-5EQLI	0	Heart	Heart_AA	Heart_AtrialAppendage	0.196548
GTEX-11WQK-0326-SM-5EQL1	0	Blood Vessel	ArteryAorta	ArteryAorta	0.175324
GTEX-11WQK-0526-SM-5EQLD	0.6302	Skin	Skin_SunExposed	Skin_SunExposed	0.554042
GTEX-11WQK-0726-SM-5GU71	0	Muscle	MuscleSkeletal	Muscle_Skeletal	0.24555
GTEX-11WQK-1026-SM-5EQLX	0.78	Skin	Skin_NotSunExposed	Skin_NotSunExposed	0.616224
GTEX-11WQK-1226-SM-5GU5Z	0	Lung	Lung	Lung	0.197429
GTEX-11WQK-1526-SM-5EGKN	0	Adipose Tissue	AdiposeVisceral	AdiposeVisceral	0.259166
GTEX-11WQK-2126-SM-5EQME	0	Colon	Colon_Transverse	Colon_Transverse	0.27779
GTEX-11WQK-2226-SM-5CVL7	0.02165	Esophagus	Esophagus_GEJ	Esophagus_GastroesophagealJunction	0.453896
GTEX-11WQK-2426-SM-5GU5C	0	Breast	Breast	Breast_MammaryTissue	0.485918
GTEX-11WQK-2526-SM-5CVL8	0.1289	Colon	Colon_Sigmoid	Colon_Sigmoid	0.450004
GTEX-11WQK-2626-SM-5EQ4K	0	Stomach	Stomach	Stomach	0.528784
GTEX-11WQK-2726-SM-5EQMU	0.02376	Prostate	Prostate	Prostate	0.424365
GTEX-11WQK-2926-SM-5EQKT	0.0207	Salivary Gland	MinorSalivaryGland	MinorSalivaryGland	0.415129
GTEX-11WQK-3026-SM-5EQL6	0.06458	Brain	Brain_Cortex	Brain_Cortex	0.50035
GTEX-11WQK-3226-SM-5EGI3	0	Pituitary	Pituitary	Pituitary	0.454886
GTEX-11XUK-0005-SM-5LU9F	0.05771	Blood	WholeBlood	WholeBlood	0.525302
GTEX-11XUK-0008-SM-5S2WD	0	Skin	Skin_Trans_Fibroblast	Skin_Trans_Fibroblast	0.379979
GTEX-11XUK-0126-SM-5CVLK	0	Adrenal Gland	Adrenal_GD	Adrenal_GD	0.153016
GTEX-11XUK-0226-SM-5EQLW	0.3995	Thyroid	Thyroid	Thyroid	0.540894
GTEX-11XUK-0426-SM-5EQML	0.3511	Spleen	Spleen	Spleen	0.473604
GTEX-11XUK-0626-SM-5N9ES	0.005081	Pancreas	Pancreas	Pancreas	0.476018
GTEX-11XUK-0726-SM-5EQMX	0	Esophagus	Esophagus_Muscularis	Esophagus_Muscularis	0.488399
GTEX-11XUK-0826-SM-5GU6P	0.2127	Esophagus	Esophagus_Mucosa	Esophagus_Mucosa	0.629759
GTEX-11XUK-0926-SM-5EQL3	0	Esophagus	Esophagus_GEJ	Esophagus_GastroesophagealJunction	0.558314
GTEX-11XUK-1326-SM-5EQM4	0.03274	Vagina	Vagina	Vagina	0.685975
GTEX-11XUK-1426-SM-5EQMG	0.6685	Small Intestine	Small_Intestine	Small_Intestine	0.548153
GTEX-11XUK-1626-SM-5GU5O	0	Ovary	Ovary	Ovary	0.521567
GTEX-11XUK-1726-SM-5GU61	0	Adipose Tissue	AdiposeVisceral	AdiposeVisceral	0.612516
GTEX-11XUK-2026-SM-5EQLF	0.3396	Skin	Skin_SunExposed	Skin_SunExposed	0.546343
GTEX-11XUK-2126-SM-5EQLR	0	Adipose Tissue	AdiposeSC	AdiposeSubcutaneous	0.609946
GTEX-11XUK-2226-SM-5CVLL	0	Muscle	MuscleSkeletal	Muscle_Skeletal	0.193214
GTEX-11XUK-2326-SM-5CVLM	0.02661	Nerve	NerveTibial	Nerve_Tibial	0.542555
GTEX-11XUK-2426-SM-5GU72	0	Blood Vessel	ArteryTibial	ArteryTibial	0.484803
GTEX-11ZTS-0005-SM-5NQ8A	0.1653	Blood	WholeBlood	WholeBlood	0.599156
GTEX-11ZTS-0008-SM-5S2VC	0	Skin	Skin_Trans_Fibroblast	Skin_Trans_Fibroblast	0.775461
GTEX-11ZTS-0011-R1a-SM-5BC71	0.008349	Brain	Brain_Hippocampus	Brain_Hippocampus	0.371856
GTEX-11ZTS-0011-R2b-SM-5BC75	0.2026	Brain	Brain_SN	Brain_SubstantiaNigra	0.490091
GTEX-11ZTS-0011-R3a-SM-5BC78	0.07907	Brain	Brain_ACC	Brain_AnteriorCingulateCortex	0.488903
GTEX-11ZTS-0011-R8a-SM-57WDI	0.04051	Brain	Brain_Hypothalamus	Brain_Hypothalamus	0.419847
GTEX-11ZTS-0126-SM-5EQ6M	0.06934	Skin	Skin_SunExposed	Skin_SunExposed	0.511507
GTEX-11ZTS-0226-SM-5EQKD	0	Adipose Tissue	AdiposeSC	AdiposeSubcutaneous	0.463892
GTEX-11ZTS-0326-SM-5EQKP	0.04261	Blood Vessel	ArteryTibial	ArteryTibial	0.485567
GTEX-11ZTS-0526-SM-5CVL9	0.008102	Muscle	MuscleSkeletal	Muscle_Skeletal	0.359791
GTEX-11ZTS-0826-SM-5EQ49	0	Blood Vessel	ArteryAorta	ArteryAorta	0.22851
GTEX-11ZTS-1026-SM-5LU8O	0	Blood Vessel	ArteryCoronary	ArteryCoronary	0.236919
GTEX-11ZTS-1126-SM-5LU9X	0.0536	Thyroid	Thyroid	Thyroid	0.350066
GTEX-11ZTS-1226-SM-5EQMQ	0	Lung	Lung	Lung	0.374587
GTEX-11ZTS-1326-SM-5EQMA	0	Adipose Tissue	AdiposeVisceral	AdiposeVisceral	0.49743
GTEX-11ZTS-1426-SM-5EQMM	0.004336	Liver	Liver	Liver	0.296434
GTEX-11ZTS-1526-SM-5N9G7	0.01803	Colon	Colon_Sigmoid	Colon_Sigmoid	0.455896
GTEX-11ZTS-1926-SM-5CVLA	0	Ovary	Ovary	Ovary	0.337886
GTEX-11ZTS-2326-SM-5EQMY	0.0162	Uterus	Uterus	Uterus	0.553731
GTEX-11ZTS-2626-SM-5EGIC	0.2608	Esophagus	Esophagus_Mucosa	Esophagus_Mucosa	0.721228
GTEX-11ZTS-2726-SM-5EQLU	0.01058	Esophagus	Esophagus_GEJ	Esophagus_GastroesophagealJunction	0.377361
GTEX-11ZTS-3026-SM-5EQM7	0.04517	Salivary Gland	MinorSalivaryGland	MinorSalivaryGland	0.717138
GTEX-11ZTS-3226-SM-5EGID	0.01105	Brain	Brain_Cerebellum	Brain_Cerebellum	0.62094
GTEX-11ZTS-3326-SM-5LU9Y	0.03866	Pituitary	Pituitary	Pituitary	0.330172
GTEX-11ZTT-0002-SM-5S2PA	0.237	Blood	EBV_Trans_Lymphocytes	EBV_Trans_Lymphocytes	0.851897
GTEX-11ZTT-0006-SM-5N9FX	0.0151	Blood	WholeBlood	WholeBlood	0.316617
GTEX-11ZTT-0008-SM-5S2TZ	0	Skin	Skin_Trans_Fibroblast	Skin_Trans_Fibroblast	0.510458
GTEX-11ZTT-0426-SM-5EQLK	0	Blood Vessel	ArteryCoronary	ArteryCoronary	0.556847
GTEX-11ZTT-0526-SM-5EQLA	0.01438	Heart	Heart_AA	Heart_AtrialAppendage	0.46786
GTEX-11ZTT-0626-SM-5EQLM	0	Lung	Lung	Lung	0.256861
GTEX-11ZTT-0926-SM-5EQMS	0	Esophagus	Esophagus_Muscularis	Esophagus_Muscularis	0.369417
GTEX-11ZTT-1026-SM-5EQKF	0	Thyroid	Thyroid	Thyroid	0.232611
GTEX-11ZTT-1626-SM-5EQKR	0	Colon	Colon_Sigmoid	Colon_Sigmoid	0.589629
GTEX-11ZTT-1726-SM-5EQL4	0	Uterus	Uterus	Uterus	0.536058
GTEX-11ZTT-1826-SM-5CVLN	0	Ovary	Ovary	Ovary	0.356962
GTEX-11ZTT-2126-SM-5CVLO	0.04891	Skin	Skin_NotSunExposed	Skin_NotSunExposed	0.46879
GTEX-11ZTT-2226-SM-5CVLP	0.05776	Salivary Gland	MinorSalivaryGland	MinorSalivaryGland	0.391077
GTEX-11ZTT-2326-SM-5EQLG	0	Breast	Breast	Breast_MammaryTissue	0.582945
GTEX-11ZTT-2426-SM-5EQLS	0.05565	Skin	Skin_SunExposed	Skin_SunExposed	0.570008
GTEX-11ZTT-2526-SM-5EQM9	0.009023	Adipose Tissue	AdiposeSC	AdiposeSubcutaneous	0.663902
GTEX-11ZTT-2626-SM-5EQKK	0	Muscle	MuscleSkeletal	Muscle_Skeletal	0.46923
GTEX-11ZU8-0005-SM-5PNU5	0	Blood	WholeBlood	WholeBlood	0.152735
GTEX-11ZU8-0008-SM-5S2VO	0	Skin	Skin_Trans_Fibroblast	Skin_Trans_Fibroblast	0.433445
GTEX-11ZU8-0011-R3a-SM-5BC6U	0	Brain	Brain_ACC	Brain_AnteriorCingulateCortex	0.559509
GTEX-11ZU8-0011-R4a-SM-5BC6Y	0	Brain	BrainAmygdala	BrainAmygdala	0.556033
GTEX-11ZU8-0126-SM-5EQ58	0.05144	Skin	Skin_NotSunExposed	Skin_NotSunExposed	0.452662
GTEX-11ZU8-1126-SM-5EQ5K	0	Colon	Colon_Sigmoid	Colon_Sigmoid	0.482699
GTEX-11ZU8-1526-SM-5EGHX	0.0777	Esophagus	Esophagus_Mucosa	Esophagus_Mucosa	0.64889
GTEX-11ZU8-2326-SM-5EQMJ	0	Muscle	MuscleSkeletal	Muscle_Skeletal	0.424383
GTEX-11ZU8-2426-SM-5EQMV	0.01206	Adipose Tissue	AdiposeSC	AdiposeSubcutaneous	0.515368
GTEX-11ZU8-2526-SM-5EQKI	0	Skin	Skin_SunExposed	Skin_SunExposed	0.603596
GTEX-11ZU8-2626-SM-5EQLL	0.01514	Nerve	NerveTibial	Nerve_Tibial	0.45722
GTEX-11ZUS-0006-SM-5O9AJ	0.03449	Blood	WholeBlood	WholeBlood	0.568708
GTEX-11ZUS-0008-SM-5S2UO	0	Skin	Skin_Trans_Fibroblast	Skin_Trans_Fibroblast	0.692223
GTEX-11ZUS-0011-R10b-SM-5BC79	0.0327	Brain	Brain_FC	Brain_Frontal Cortex	0.494256
GTEX-11ZUS-0011-R11b-SM-5BC7B	0	Brain	Brain_CH	Brain_CerebellarHemisphere	0.636556
GTEX-11ZUS-0011-R8a-SM-5BC73	0	Brain	Brain_Hypothalamus	Brain_Hypothalamus	0.520311
GTEX-11ZUS-0011-R9b-SM-5BC76	0.03167	Brain	Brain_SC	Brain_Spinalcord(cervicalc-1)	0.445472
GTEX-11ZUS-0126-SM-5EQM5	0.03195	Lung	Lung	Lung	0.303172
GTEX-11ZUS-0226-SM-5FQT8	0.007728	Heart	Heart_LV	Heart_LeftVentricle	0.359429
GTEX-11ZUS-0326-SM-5EQ4W	0	Heart	Heart_AA	Heart_AtrialAppendage	0.24133
GTEX-11ZUS-0526-SM-59884	0	Blood Vessel	ArteryCoronary	ArteryCoronary	0.227443
GTEX-11ZUS-0726-SM-59886	0	Adipose Tissue	AdiposeSC	AdiposeSubcutaneous	0.504536
GTEX-11ZUS-0826-SM-5FQUY	0.02164	Breast	Breast	Breast_MammaryTissue	0.500654
GTEX-11ZUS-0926-SM-5FQSY	0	Esophagus	Esophagus_Muscularis	Esophagus_Muscularis	0.455448
GTEX-11ZUS-1226-SM-5FQU8	0	Nerve	NerveTibial	Nerve_Tibial	0.515681
GTEX-11ZUS-1326-SM-5FQUC	0	Blood Vessel	ArteryTibial	ArteryTibial	0.400662
GTEX-11ZUS-1426-SM-5FQSP	0	Muscle	MuscleSkeletal	Muscle_Skeletal	0.43918
GTEX-11ZUS-1826-SM-5FQTR	0	Adipose Tissue	AdiposeVisceral	AdiposeVisceral	0.451759
GTEX-11ZUS-2126-SM-5N9E6	0	Prostate	Prostate	Prostate	0.479891
GTEX-11ZUS-2526-SM-59872	0	Liver	Liver	Liver	0.116378
GTEX-11ZUS-2626-SM-5FQUR	0.04686	Skin	Skin_NotSunExposed	Skin_NotSunExposed	0.599935
GTEX-11ZUS-2726-SM-5FQUA	1.869	Testis	Testis	Testis	0.706526
GTEX-11ZUS-2826-SM-5EQKW	0	Brain	Brain_Cerebellum	Brain_Cerebellum	0.614716
GTEX-11ZUS-2926-SM-5FQSL	0.06952	Brain	Brain_Cortex	Brain_Cortex	0.391294
GTEX-11ZUS-3026-SM-5EGI4	0	Pituitary	Pituitary	Pituitary	0.375111
GTEX-11ZVC-0006-SM-5N9GA	0.03423	Blood	WholeBlood	WholeBlood	0.543764
GTEX-11ZVC-0011-R1b-SM-5BC6M	0.007853	Brain	Brain_Hippocampus	Brain_Hippocampus	0.376023
GTEX-11ZVC-0011-R3a-SM-5BC6V	0	Brain	Brain_ACC	Brain_AnteriorCingulateCortex	0.477996
GTEX-11ZVC-0011-R4a-SM-5BC6Z	0	Brain	BrainAmygdala	BrainAmygdala	0.525952
GTEX-11ZVC-0011-R9a-SM-57WC5	0	Brain	Brain_SC	Brain_Spinalcord(cervicalc-1)	0.577456
GTEX-11ZVC-0126-SM-5986G	0	Thyroid	Thyroid	Thyroid	0.433922
GTEX-11ZVC-0226-SM-731E8	0.01926	Lung	Lung	Lung	0.324104
GTEX-11ZVC-0326-SM-5CVLC	0	Blood Vessel	ArteryAorta	ArteryAorta	0.122768
GTEX-11ZVC-0426-SM-5CVLD	0	Heart	Heart_LV	Heart_LeftVentricle	0.192665
GTEX-11ZVC-0526-SM-5N9G1	0.004831	Heart	Heart_AA	Heart_AtrialAppendage	0.486526
GTEX-11ZVC-0726-SM-5FQT9	0	Liver	Liver	Liver	0.188392
GTEX-11ZVC-1426-SM-5EGGA	0	Ovary	Ovary	Ovary	0.523651
GTEX-11ZVC-2126-SM-5EGJ1	0.2552	Colon	Colon_Transverse	Colon_Transverse	0.505494
GTEX-11ZVC-2526-SM-5FQTE	0.1255	Skin	Skin_SunExposed	Skin_SunExposed	0.516374
GTEX-11ZVC-2626-SM-5FQTA	0	Adipose Tissue	AdiposeSC	AdiposeSubcutaneous	0.309157
GTEX-11ZVC-2726-SM-5FQSZ	0.007433	Muscle	MuscleSkeletal	Muscle_Skeletal	0.371378
GTEX-11ZVC-2826-SM-5FQTC	0	Nerve	NerveTibial	Nerve_Tibial	0.54785
GTEX-11ZVC-2926-SM-5986H	0	Blood Vessel	ArteryTibial	ArteryTibial	0.379535
GTEX-11ZVC-3026-SM-59HJM	0	Brain	Brain_Cerebellum	Brain_Cerebellum	0.583203
GTEX-11ZVC-3226-SM-5FQV1	0.01458	Pituitary	Pituitary	Pituitary	0.406013
GTEX-1211K-0001-SM-5S2P9	0.124	Blood	EBV_Trans_Lymphocytes	EBV_Trans_Lymphocytes	0.752696
GTEX-1211K-0006-SM-5MR53	0.03795	Blood	WholeBlood	WholeBlood	0.385621
GTEX-1211K-0008-SM-5S2W1	0	Skin	Skin_Trans_Fibroblast	Skin_Trans_Fibroblast	0.533982
GTEX-1211K-0126-SM-59HJE	0.02681	Adrenal Gland	Adrenal_GD	Adrenal_GD	0.525523
GTEX-1211K-0226-SM-59HJY	0	Heart	Heart_AA	Heart_AtrialAppendage	0.480381
GTEX-1211K-0326-SM-5FQT1	0.02033	Blood Vessel	ArteryAorta	ArteryAorta	0.383033
GTEX-1211K-0426-SM-5FQTP	0.2802	Spleen	Spleen	Spleen	0.471703
GTEX-1211K-0626-SM-5FQUZ	0.01404	Heart	Heart_LV	Heart_LeftVentricle	0.460436
GTEX-1211K-0726-SM-5FQUW	0	Thyroid	Thyroid	Thyroid	0.432965
GTEX-1211K-0826-SM-5FQUP	0	Lung	Lung	Lung	0.45158
GTEX-1211K-0926-SM-5FQTL	0.1573	Esophagus	Esophagus_Mucosa	Esophagus_Mucosa	0.704207
GTEX-1211K-1026-SM-5EQ4B	0	Esophagus	Esophagus_Muscularis	Esophagus_Muscularis	0.530549
GTEX-1211K-1126-SM-5EGGB	0	Pancreas	Pancreas	Pancreas	0.319082
GTEX-1211K-1226-SM-5EQ4N	0	Adipose Tissue	AdiposeVisceral	AdiposeVisceral	0.533858
GTEX-1211K-1326-SM-5FQV2	0	Esophagus	Esophagus_GEJ	Esophagus_GastroesophagealJunction	0.277872
GTEX-1211K-1426-SM-5FQTF	0.006147	Stomach	Stomach	Stomach	0.483674
GTEX-1211K-1526-SM-5FQU4	0.2235	Skin	Skin_NotSunExposed	Skin_NotSunExposed	0.513762
GTEX-1211K-1726-SM-5FQUJ	0.9082	Colon	Colon_Transverse	Colon_Transverse	0.587624
GTEX-1211K-1826-SM-5EGJ2	0	Colon	Colon_Sigmoid	Colon_Sigmoid	0.532011
GTEX-1211K-1926-SM-5EQLB	0	Breast	Breast	Breast_MammaryTissue	0.595568
GTEX-1211K-2026-SM-5EQ4Z	0.07978	Skin	Skin_SunExposed	Skin_SunExposed	0.530707
GTEX-1211K-2126-SM-59HJZ	0	Muscle	MuscleSkeletal	Muscle_Skeletal	0.381554
GTEX-1211K-2226-SM-5FQU6	0	Adipose Tissue	AdiposeSC	AdiposeSubcutaneous	0.556854
GTEX-1211K-2326-SM-5FQU7	0	Nerve	NerveTibial	Nerve_Tibial	0.288268
GTEX-1211K-2426-SM-59HL8	0.006646	Blood Vessel	ArteryTibial	ArteryTibial	0.507794
GTEX-12126-0006-SM-5O9B8	0.0635	Blood	WholeBlood	WholeBlood	0.609921
GTEX-12126-0008-SM-5S2UC	0.007686	Skin	Skin_Trans_Fibroblast	Skin_Trans_Fibroblast	0.617487
GTEX-12126-0011-R10b-SM-5BC6T	0.1159	Brain	Brain_FC	Brain_Frontal Cortex	0.502926
GTEX-12126-0011-R11a-SM-5BC6X	0	Brain	Brain_CH	Brain_CerebellarHemisphere	0.59543
GTEX-12126-0011-R9b-SM-5BC6P	0.02254	Brain	Brain_SC	Brain_Spinalcord(cervicalc-1)	0.404516
GTEX-12126-0326-SM-5PNW3	0	Skin	Skin_SunExposed	Skin_SunExposed	0.606492
GTEX-12126-0426-SM-5Q5AP	0.01284	Adipose Tissue	AdiposeSC	AdiposeSubcutaneous	0.559449
GTEX-12126-0526-SM-5PNW4	0	Muscle	MuscleSkeletal	Muscle_Skeletal	0.509481
GTEX-12126-0626-SM-5Q5AQ	0	Nerve	NerveTibial	Nerve_Tibial	0.532508
GTEX-12126-0726-SM-5FQTX	0	Blood Vessel	ArteryTibial	ArteryTibial	0.164202
GTEX-12126-0826-SM-5FQTZ	0.1608	Skin	Skin_NotSunExposed	Skin_NotSunExposed	0.650406
GTEX-12126-0926-SM-5FQTW	0	Brain	Brain_Cerebellum	Brain_Cerebellum	0.554147
GTEX-12126-1026-SM-5P9JJ	0.02585	Brain	Brain_Cortex	Brain_Cortex	0.458263
GTEX-12126-1126-SM-5P9GP	0	Pituitary	Pituitary	Pituitary	0.374283
GTEX-1212Z-0002-SM-5SI6W	0.5408	Blood	EBV_Trans_Lymphocytes	EBV_Trans_Lymphocytes	0.946206
GTEX-1212Z-0006-SM-5NQ8M	0.02843	Blood	WholeBlood	WholeBlood	0.505805
GTEX-1212Z-0008-SM-5TDBW	0	Skin	Skin_Trans_Fibroblast	Skin_Trans_Fibroblast	0.546285
GTEX-1212Z-0011-R1b-SM-5BC72	0	Brain	Brain_Hippocampus	Brain_Hippocampus	0.511591
GTEX-1212Z-0126-SM-59HK4	0.1709	Skin	Skin_NotSunExposed	Skin_NotSunExposed	0.583786
GTEX-1212Z-0226-SM-59HLF	0	Liver	Liver	Liver	0.403385
GTEX-1212Z-0326-SM-5FQSJ	3.695	Testis	Testis	Testis	0.755257
GTEX-1212Z-0426-SM-5FQT6	0.0264	Thyroid	Thyroid	Thyroid	0.469453
GTEX-1212Z-0526-SM-5FQSQ	0	Adipose Tissue	AdiposeVisceral	AdiposeVisceral	0.202989
GTEX-1212Z-0626-SM-5FQTB	0	Heart	Heart_LV	Heart_LeftVentricle	0.491977
GTEX-1212Z-0726-SM-5EGI5	0	Heart	Heart_AA	Heart_AtrialAppendage	0.499454
GTEX-1212Z-0826-SM-5EQ51	0	Blood Vessel	ArteryAorta	ArteryAorta	0.302616
GTEX-1212Z-1026-SM-5EGJ8	0	Lung	Lung	Lung	0.441856
GTEX-1212Z-1826-SM-5FQSH	0.05621	Colon	Colon_Sigmoid	Colon_Sigmoid	0.45385
GTEX-1212Z-2026-SM-5N9EA	0	Esophagus	Esophagus_Muscularis	Esophagus_Muscularis	0.477999
GTEX-1212Z-2126-SM-5FQTM	0.2208	Esophagus	Esophagus_Mucosa	Esophagus_Mucosa	0.706959
GTEX-1212Z-2426-SM-5EQ5D	0	Adipose Tissue	AdiposeSC	AdiposeSubcutaneous	0.621529
GTEX-1212Z-2526-SM-5EGKP	0.1682	Skin	Skin_SunExposed	Skin_SunExposed	0.616793
GTEX-1212Z-2626-SM-5YY8P	0.0057	Muscle	MuscleSkeletal	Muscle_Skeletal	0.55157
GTEX-1212Z-2726-SM-5EQ59	0	Nerve	NerveTibial	Nerve_Tibial	0.328335
GTEX-1212Z-2826-SM-59HJ5	0	Blood Vessel	ArteryTibial	ArteryTibial	0.467838
GTEX-1212Z-2926-SM-59HKV	0.06369	Pituitary	Pituitary	Pituitary	0.323713
GTEX-12584-0005-SM-5N9GM	0.1193	Blood	WholeBlood	WholeBlood	0.71673
GTEX-12584-0008-SM-664MB	0	Skin	Skin_Trans_Fibroblast	Skin_Trans_Fibroblast	0.511378
GTEX-12584-0011-R6a-SM-5NQ7C	0.1036	Brain	Brain_NA	Brain_NucleusAccumbens(basalganglia)	0.507556
GTEX-12584-0126-SM-5EGKQ	0.01089	Skin	Skin_SunExposed	Skin_SunExposed	0.514802
GTEX-12584-0226-SM-5EQL5	0	Adipose Tissue	AdiposeSC	AdiposeSubcutaneous	0.592907
GTEX-12584-0326-SM-59HK2	0	Nerve	NerveTibial	Nerve_Tibial	0.324137
GTEX-12584-0426-SM-5FQTT	0	Blood Vessel	ArteryTibial	ArteryTibial	0.391493
GTEX-12584-0526-SM-5FQTS	0	Muscle	MuscleSkeletal	Muscle_Skeletal	0.175587
GTEX-12584-0726-SM-5FQTK	0.1496	Skin	Skin_NotSunExposed	Skin_NotSunExposed	0.489427
GTEX-12584-0826-SM-5FQSK	0	Thyroid	Thyroid	Thyroid	0.242269
GTEX-12584-0926-SM-5FQTN	0	Heart	Heart_LV	Heart_LeftVentricle	0.287524
GTEX-12584-1026-SM-59HK3	0.01773	Heart	Heart_AA	Heart_AtrialAppendage	0.35228
GTEX-12584-1426-SM-5EGJ9	0.06751	Lung	Lung	Lung	0.362038
GTEX-12584-2126-SM-5FQUM	0.03363	Adipose Tissue	AdiposeVisceral	AdiposeVisceral	0.531042
GTEX-12584-3126-SM-5EGKR	0.08447	Pituitary	Pituitary	Pituitary	0.365729
GTEX-12696-0002-SM-5SI6U	0.1861	Blood	EBV_Trans_Lymphocytes	EBV_Trans_Lymphocytes	0.931304
GTEX-12696-0005-SM-5LZYS	0.05294	Blood	WholeBlood	WholeBlood	0.492875
GTEX-12696-0008-SM-5TDBX	0	Skin	Skin_Trans_Fibroblast	Skin_Trans_Fibroblast	0.789575
GTEX-12696-0126-SM-5EQ4L	0.7972	Skin	Skin_NotSunExposed	Skin_NotSunExposed	0.642301
GTEX-12696-0226-SM-5EGL3	1.656	Testis	Testis	Testis	0.751799
GTEX-12696-0326-SM-5EGL4	0	Thyroid	Thyroid	Thyroid	0.475409
GTEX-12696-0426-SM-5EGL5	0.02566	Blood Vessel	ArteryAorta	ArteryAorta	0.393492
GTEX-12696-0526-SM-5EQ3Z	0	Blood Vessel	ArteryCoronary	ArteryCoronary	0.405235
GTEX-12696-0626-SM-5EGGD	0	Adrenal Gland	Adrenal_GD	Adrenal_GD	0.24585
GTEX-12696-0826-SM-5EGGE	0	Liver	Liver	Liver	0.499711
GTEX-12696-0926-SM-5FQTV	0	Kidney	Kidney	Kidney_Cortex	0.500264
GTEX-12696-1026-SM-5FQUV	0.07136	Lung	Lung	Lung	0.438727
GTEX-12696-1126-SM-5FQTI	0.01402	Heart	Heart_LV	Heart_LeftVentricle	0.374314
GTEX-12696-1226-SM-5FQSM	0.01323	Heart	Heart_AA	Heart_AtrialAppendage	0.451082
GTEX-12696-1326-SM-5FQTJ	0.09614	Esophagus	Esophagus_Mucosa	Esophagus_Mucosa	0.727335
GTEX-12696-1426-SM-5EGJ6	0	Esophagus	Esophagus_Muscularis	Esophagus_Muscularis	0.191732
GTEX-12696-1526-SM-5EGL6	0.01331	Esophagus	Esophagus_GEJ	Esophagus_GastroesophagealJunction	0.501561
GTEX-12696-1726-SM-5EQLH	0.4018	Stomach	Stomach	Stomach	0.607784
GTEX-12696-1826-SM-5EGJS	0	Adipose Tissue	AdiposeVisceral	AdiposeVisceral	0.526048
GTEX-12696-1926-SM-5EGJT	0.04438	Colon	Colon_Sigmoid	Colon_Sigmoid	0.544569
GTEX-12696-2226-SM-5EQ65	0	Prostate	Prostate	Prostate	0.358132
GTEX-12696-2426-SM-5EQ6H	0.7777	Skin	Skin_SunExposed	Skin_SunExposed	0.645848
GTEX-12696-2526-SM-5EQLN	0	Adipose Tissue	AdiposeSC	AdiposeSubcutaneous	0.622213
GTEX-12696-2626-SM-5EQ44	0	Nerve	NerveTibial	Nerve_Tibial	0.324627
GTEX-12696-2726-SM-5FQUL	0	Blood Vessel	ArteryTibial	ArteryTibial	0.401121
GTEX-12696-2826-SM-5FQTY	0	Muscle	MuscleSkeletal	Muscle_Skeletal	0.507037
GTEX-12696-3026-SM-5FQTU	0	Brain	Brain_Cerebellum	Brain_Cerebellum	0.318429
GTEX-12696-3126-SM-5FQUX	0	Pituitary	Pituitary	Pituitary	0.409126
GTEX-1269C-0003-SM-5S2PB	0.2572	Blood	EBV_Trans_Lymphocytes	EBV_Trans_Lymphocytes	0.963463
GTEX-1269C-0005-SM-5N9CJ	0.07254	Blood	WholeBlood	WholeBlood	0.572169
GTEX-1269C-0008-SM-5TDBY	0.009728	Skin	Skin_Trans_Fibroblast	Skin_Trans_Fibroblast	0.851623
GTEX-1269C-0126-SM-5EQ5L	0.1291	Skin	Skin_NotSunExposed	Skin_NotSunExposed	0.656782
GTEX-1269C-0226-SM-5EGKS	0	Thyroid	Thyroid	Thyroid	0.423365
GTEX-1269C-0626-SM-5FQSS	0	Liver	Liver	Liver	0.205844
GTEX-1269C-0826-SM-5N9EM	0	Heart	Heart_LV	Heart_LeftVentricle	0.252773
GTEX-1269C-0926-SM-5FQSR	0.04589	Lung	Lung	Lung	0.265565
GTEX-1269C-1026-SM-5N9EY	0	Esophagus	Esophagus_Mucosa	Esophagus_Mucosa	0.51763
GTEX-1269C-1826-SM-5N9E1	0	Ovary	Ovary	Ovary	0.51397
GTEX-1269C-2426-SM-5FQSN	0	Breast	Breast	Breast_MammaryTissue	0.570582
GTEX-1269C-2526-SM-5EGJ3	0.1092	Skin	Skin_SunExposed	Skin_SunExposed	0.585849
GTEX-1269C-2626-SM-5EQ5C	0	Muscle	MuscleSkeletal	Muscle_Skeletal	0.242068
GTEX-1269C-2726-SM-5EGJ4	0.009861	Adipose Tissue	AdiposeSC	AdiposeSubcutaneous	0.558511
GTEX-1269C-2826-SM-5EQ5O	0	Blood Vessel	ArteryTibial	ArteryTibial	0.175017
GTEX-1269C-3126-SM-5EGI6	0	Brain	Brain_Cerebellum	Brain_Cerebellum	0.505026
GTEX-1269C-3226-SM-5EGKT	0	Pituitary	Pituitary	Pituitary	0.374471
GTEX-12BJ1-0003-SM-5SI6V	0.3467	Blood	EBV_Trans_Lymphocytes	EBV_Trans_Lymphocytes	0.880436
GTEX-12BJ1-0006-SM-5SIB5	0	Blood	WholeBlood	WholeBlood	0.566147
GTEX-12BJ1-0008-SM-5TDBZ	0.01725	Skin	Skin_Trans_Fibroblast	Skin_Trans_Fibroblast	0.740967
GTEX-12BJ1-0226-SM-5LUA2	0	Heart	Heart_LV	Heart_LeftVentricle	0.493867
GTEX-12BJ1-0326-SM-5FQUB	0	Heart	Heart_AA	Heart_AtrialAppendage	0.545212
GTEX-12BJ1-0426-SM-5FQSO	0	Thyroid	Thyroid	Thyroid	0.48913
GTEX-12BJ1-0526-SM-5FQUD	0	Adrenal Gland	Adrenal_GD	Adrenal_GD	0.49637
GTEX-12BJ1-0726-SM-5EGGF	0.28	Spleen	Spleen	Spleen	0.589853
GTEX-12BJ1-0826-SM-5EQ5P	0	Adipose Tissue	AdiposeVisceral	AdiposeVisceral	0.554899
GTEX-12BJ1-0926-SM-5EQ62	0.03436	Skin	Skin_NotSunExposed	Skin_NotSunExposed	0.521941
GTEX-12BJ1-1026-SM-5EGJA	0	Lung	Lung	Lung	0.464853
GTEX-12BJ1-1126-SM-5EGGG	0.007935	Pancreas	Pancreas	Pancreas	0.440014
GTEX-12BJ1-1226-SM-5LUAE	0	Prostate	Prostate	Prostate	0.442881
GTEX-12BJ1-1326-SM-5BC5P	2.816	Testis	Testis	Testis	0.907896
GTEX-12BJ1-1426-SM-5BC5Q	0	Esophagus	Esophagus_Muscularis	Esophagus_Muscularis	0.280716
GTEX-12BJ1-1526-SM-5LUAQ	0	Esophagus	Esophagus_GEJ	Esophagus_GastroesophagealJunction	0.521531
GTEX-12BJ1-1626-SM-5HL8Y	0.0204	Esophagus	Esophagus_Mucosa	Esophagus_Mucosa	0.712373
GTEX-12BJ1-1726-SM-5HL9B	0.4366	Stomach	Stomach	Stomach	0.647116
GTEX-12BJ1-1826-SM-5HL9N	0.01799	Breast	Breast	Breast_MammaryTissue	0.619233
GTEX-12BJ1-1926-SM-5HL9Z	0.3956	Small Intestine	Small_Intestine	Small_Intestine	0.582425
GTEX-12BJ1-2026-SM-5FQUH	0	Colon	Colon_Sigmoid	Colon_Sigmoid	0.32603
GTEX-12BJ1-2126-SM-5BC5O	0.592	Colon	Colon_Transverse	Colon_Transverse	0.65712
GTEX-12BJ1-2226-SM-5BC6G	0.02762	Salivary Gland	MinorSalivaryGland	MinorSalivaryGland	0.681149
GTEX-12BJ1-2526-SM-5FQUE	0	Muscle	MuscleSkeletal	Muscle_Skeletal	0.20616
GTEX-12BJ1-2626-SM-5FQUF	0	Nerve	NerveTibial	Nerve_Tibial	0.581501
GTEX-12BJ1-2726-SM-5HL9M	0	Blood Vessel	ArteryTibial	ArteryTibial	0.441773
GTEX-12C56-0002-SM-5S2PC	0.8549	Blood	EBV_Trans_Lymphocytes	EBV_Trans_Lymphocytes	0.921035
GTEX-12C56-0006-SM-5N9E9	0.1014	Blood	WholeBlood	WholeBlood	0.506791
GTEX-12C56-0008-SM-5TDC1	0	Skin	Skin_Trans_Fibroblast	Skin_Trans_Fibroblast	0.808214
GTEX-12C56-0226-SM-5N9FB	0	Blood Vessel	ArteryAorta	ArteryAorta	0.496975
GTEX-12C56-0426-SM-5FQU1	0.009185	Esophagus	Esophagus_GEJ	Esophagus_GastroesophagealJunction	0.525814
GTEX-12C56-0526-SM-5FQST	0	Stomach	Stomach	Stomach	0.274055
GTEX-12C56-0626-SM-5EGGC	1.295	Colon	Colon_Transverse	Colon_Transverse	0.641357
GTEX-12C56-0826-SM-5EGJ5	0.008023	Adipose Tissue	AdiposeVisceral	AdiposeVisceral	0.646009
GTEX-12C56-1126-SM-5FQTO	0	Esophagus	Esophagus_Muscularis	Esophagus_Muscularis	0.283132
GTEX-12C56-1226-SM-5FQSU	0.1504	Esophagus	Esophagus_Mucosa	Esophagus_Mucosa	0.693875
GTEX-12C56-1326-SM-5FQSV	0.0512	Prostate	Prostate	Prostate	0.461096
GTEX-12C56-1426-SM-5FQSW	1.765	Testis	Testis	Testis	0.717993
GTEX-12C56-1526-SM-5FQUQ	0.113	Skin	Skin_NotSunExposed	Skin_NotSunExposed	0.538293
GTEX-12C56-1626-SM-5FQUO	0	Adipose Tissue	AdiposeSC	AdiposeSubcutaneous	0.666265
GTEX-12C56-1726-SM-5EQ61	0.1186	Skin	Skin_SunExposed	Skin_SunExposed	0.515913
GTEX-12C56-1826-SM-5EQ6D	0.01307	Nerve	NerveTibial	Nerve_Tibial	0.50074
GTEX-12C56-1926-SM-5FQUG	0	Muscle	MuscleSkeletal	Muscle_Skeletal	0.424599
GTEX-12C56-2026-SM-5FQSI	0	Blood Vessel	ArteryTibial	ArteryTibial	0.513158
GTEX-12KS4-0005-SM-5SI94	0.1759	Blood	WholeBlood	WholeBlood	0.643724
GTEX-12KS4-0008-SM-664MC	0	Skin	Skin_Trans_Fibroblast	Skin_Trans_Fibroblast	0.628628
GTEX-12KS4-0126-SM-5Q5A5	0	Breast	Breast	Breast_MammaryTissue	0.563845
GTEX-12KS4-0326-SM-5EQ41	0.06268	Skin	Skin_SunExposed	Skin_SunExposed	0.626988
GTEX-12KS4-0426-SM-5EQMC	0	Adipose Tissue	AdiposeSC	AdiposeSubcutaneous	0.639878
GTEX-12KS4-0626-SM-5PNY4	0	Blood Vessel	ArteryAorta	ArteryAorta	0.2497
GTEX-12KS4-0726-SM-5FQSX	0	Lung	Lung	Lung	0.5174
GTEX-12KS4-0826-SM-5BC5R	0	Muscle	MuscleSkeletal	Muscle_Skeletal	0.237539
GTEX-12KS4-0926-SM-5BC5S	0.0827	Esophagus	Esophagus_Mucosa	Esophagus_Mucosa	0.668721
GTEX-12KS4-1126-SM-5FQUI	0.02887	Nerve	NerveTibial	Nerve_Tibial	0.510533
GTEX-12KS4-1326-SM-5LUB3	0	Liver	Liver	Liver	0.549951
GTEX-12KS4-1526-SM-5EQ6E	0	Adipose Tissue	AdiposeVisceral	AdiposeVisceral	0.552383
GTEX-12KS4-2126-SM-5FQUT	0.1104	Skin	Skin_NotSunExposed	Skin_NotSunExposed	0.55262
GTEX-12KS4-2326-SM-5EGJB	0.02063	Colon	Colon_Sigmoid	Colon_Sigmoid	0.46
GTEX-12KS4-2426-SM-5LU8P	2.905	Colon	Colon_Transverse	Colon_Transverse	0.647369
GTEX-12WSA-0005-SM-5O9BM	0.05919	Blood	WholeBlood	WholeBlood	0.400017
GTEX-12WSA-0008-SM-5TDC3	0	Skin	Skin_Trans_Fibroblast	Skin_Trans_Fibroblast	0.810908
GTEX-12WSA-0011-R10b-SM-5P9ET	0.03032	Brain	Brain_FC	Brain_Frontal Cortex	0.486249
GTEX-12WSA-0011-R2a-SM-57WDK	0.02274	Brain	Brain_SN	Brain_SubstantiaNigra	0.379608
GTEX-12WSA-0011-R4a-SM-57WB7	0	Brain	BrainAmygdala	BrainAmygdala	0.524366
GTEX-12WSA-0011-R5b-SM-5GU5I	0.08762	Brain	Brain_Caudate	Brain_Caudate(basalganglia)	0.504253
GTEX-12WSA-0011-R7b-SM-5GU5U	0.2421	Brain	Brain_Putamen	Brain_Putamen(basalganglia)	0.496117
GTEX-12WSA-0011-R8a-SM-5P9EX	0.008691	Brain	Brain_Hypothalamus	Brain_Hypothalamus	0.478795
GTEX-12WSA-0226-SM-5BC5V	0.1045	Skin	Skin_SunExposed	Skin_SunExposed	0.536141
GTEX-12WSA-0326-SM-5BC6I	0.02758	Adipose Tissue	AdiposeSC	AdiposeSubcutaneous	0.527024
GTEX-12WSA-0426-SM-5EQ5X	0.05229	Skin	Skin_NotSunExposed	Skin_NotSunExposed	0.637849
GTEX-12WSA-0726-SM-5FQU2	0.02515	Muscle	MuscleSkeletal	Muscle_Skeletal	0.49516
GTEX-12WSA-1026-SM-5EGHN	0	Lung	Lung	Lung	0.424444
GTEX-12WSA-1126-SM-5EGKU	0	Heart	Heart_AA	Heart_AtrialAppendage	0.244563
GTEX-12WSA-1426-SM-5EGJU	0.415	Esophagus	Esophagus_Mucosa	Esophagus_Mucosa	0.712456
GTEX-12WSA-1626-SM-5EGJV	0.01013	Adipose Tissue	AdiposeVisceral	AdiposeVisceral	0.59496
GTEX-12WSA-2926-SM-5EQ4D	0.01371	Brain	Brain_Cortex	Brain_Cortex	0.382181
GTEX-12WSC-0005-SM-5MR3H	0.06466	Blood	WholeBlood	WholeBlood	0.60625
GTEX-12WSC-0008-SM-664MK	0	Skin	Skin_Trans_Fibroblast	Skin_Trans_Fibroblast	0.674711
GTEX-12WSC-0011-R10a-SM-5GU57	0.09479	Brain	Brain_FC	Brain_Frontal Cortex	0.511852
GTEX-12WSC-0011-R11a-SM-5GU5J	0	Brain	Brain_CH	Brain_CerebellarHemisphere	0.731097
GTEX-12WSC-0011-R3a-SM-5P9F1	0.008969	Brain	Brain_ACC	Brain_AnteriorCingulateCortex	0.49397
GTEX-12WSC-0011-R5b-SM-5CVNS	0.886	Brain	Brain_Caudate	Brain_Caudate(basalganglia)	0.572298
GTEX-12WSC-0011-R6b-SM-5LU99	0.3795	Brain	Brain_NA	Brain_NucleusAccumbens(basalganglia)	0.526595
GTEX-12WSC-0011-R7b-SM-5LU9L	0.6146	Brain	Brain_Putamen	Brain_Putamen(basalganglia)	0.557709
GTEX-12WSC-0011-R9a-SM-5GU4U	0	Brain	Brain_SC	Brain_Spinalcord(cervicalc-1)	0.501665
GTEX-12WSC-0126-SM-5EQ4P	0.05465	Skin	Skin_SunExposed	Skin_SunExposed	0.641402
GTEX-12WSC-0226-SM-5EQ52	0	Adipose Tissue	AdiposeSC	AdiposeSubcutaneous	0.569892
GTEX-12WSC-0326-SM-5EQ5E	0	Muscle	MuscleSkeletal	Muscle_Skeletal	0.270515
GTEX-12WSC-0526-SM-5BC5X	0	Blood Vessel	ArteryTibial	ArteryTibial	0.25728
GTEX-12WSC-0826-SM-5EQ5Q	0	Thyroid	Thyroid	Thyroid	0.446633
GTEX-12WSC-0926-SM-5EQ63	0	Blood Vessel	ArteryCoronary	ArteryCoronary	0.461173
GTEX-12WSC-1026-SM-5EQ5Y	0	Heart	Heart_AA	Heart_AtrialAppendage	0.212777
GTEX-12WSC-1126-SM-5EQ4G	0	Heart	Heart_LV	Heart_LeftVentricle	0.265185
GTEX-12WSC-1726-SM-5GCN3	0	Adipose Tissue	AdiposeVisceral	AdiposeVisceral	0.485827
GTEX-12WSC-2826-SM-5BC5Y	0.1682	Skin	Skin_NotSunExposed	Skin_NotSunExposed	0.651091
GTEX-12WSC-2926-SM-5BC5Z	0	Brain	Brain_Cerebellum	Brain_Cerebellum	0.594864
GTEX-12WSC-3026-SM-5GCNF	0.2238	Brain	Brain_Cortex	Brain_Cortex	0.505737
GTEX-12WSC-3126-SM-5GCNB	0.06253	Pituitary	Pituitary	Pituitary	0.344869
GTEX-12WSD-0005-SM-5N9FZ	0.04096	Blood	WholeBlood	WholeBlood	0.657225
GTEX-12WSD-0008-SM-664ME	0	Skin	Skin_Trans_Fibroblast	Skin_Trans_Fibroblast	0.84801
GTEX-12WSD-0011-R10b-SM-5GU79	0	Brain	Brain_FC	Brain_Frontal Cortex	0.549799
GTEX-12WSD-0011-R1b-SM-5LZVY	0.1099	Brain	Brain_Hippocampus	Brain_Hippocampus	0.509981
GTEX-12WSD-0011-R2a-SM-5LZWB	0.2233	Brain	Brain_SN	Brain_SubstantiaNigra	0.474132
GTEX-12WSD-0011-R3b-SM-5LZWN	0	Brain	Brain_ACC	Brain_AnteriorCingulateCortex	0.208574
GTEX-12WSD-0011-R4b-SM-5LZUA	0.04474	Brain	BrainAmygdala	BrainAmygdala	0.475976
GTEX-12WSD-0011-R5b-SM-5CVNG	0.6153	Brain	Brain_Caudate	Brain_Caudate(basalganglia)	0.540841
GTEX-12WSD-0011-R6b-SM-5P9JU	0.0235	Brain	Brain_NA	Brain_NucleusAccumbens(basalganglia)	0.446006
GTEX-12WSD-0011-R7b-SM-5PNWE	0.6581	Brain	Brain_Putamen	Brain_Putamen(basalganglia)	0.566062
GTEX-12WSD-0011-R9a-SM-5GU6W	0.01265	Brain	Brain_SC	Brain_Spinalcord(cervicalc-1)	0.54545
GTEX-12WSD-0126-SM-59HKN	0.04243	Skin	Skin_SunExposed	Skin_SunExposed	0.492685
GTEX-12WSD-0226-SM-59HKO	0.02189	Adipose Tissue	AdiposeSC	AdiposeSubcutaneous	0.584219
GTEX-12WSD-0326-SM-59HKP	0	Nerve	NerveTibial	Nerve_Tibial	0.602941
GTEX-12WSD-0526-SM-5EQ6F	0	Muscle	MuscleSkeletal	Muscle_Skeletal	0.386052
GTEX-12WSD-0626-SM-5GCMW	0.1245	Skin	Skin_NotSunExposed	Skin_NotSunExposed	0.542939
GTEX-12WSD-0826-SM-5GCNE	0.06575	Lung	Lung	Lung	0.49446
GTEX-12WSD-0926-SM-5GCNL	0.0158	Thyroid	Thyroid	Thyroid	0.426307
GTEX-12WSD-1026-SM-5EQ42	0	Blood Vessel	ArteryCoronary	ArteryCoronary	0.218805
GTEX-12WSD-1126-SM-5EGJD	0.007079	Heart	Heart_LV	Heart_LeftVentricle	0.472868
GTEX-12WSD-1226-SM-5HL9Q	0	Heart	Heart_AA	Heart_AtrialAppendage	0.478743
GTEX-12WSD-1326-SM-5GCNU	0.03626	Blood Vessel	ArteryAorta	ArteryAorta	0.49912
GTEX-12WSD-1426-SM-5GCN9	0	Liver	Liver	Liver	0.477735
GTEX-12WSD-1626-SM-5GCNR	0	Pancreas	Pancreas	Pancreas	0.523573
GTEX-12WSD-1726-SM-5GCN4	0.09618	Spleen	Spleen	Spleen	0.474845
GTEX-12WSD-1826-SM-5GCOA	0.1372	Esophagus	Esophagus_Mucosa	Esophagus_Mucosa	0.672368
GTEX-12WSD-1926-SM-5GCOV	0	Esophagus	Esophagus_Muscularis	Esophagus_Muscularis	0.477837
GTEX-12WSD-2026-SM-5HL7D	0	Esophagus	Esophagus_GEJ	Esophagus_GastroesophagealJunction	0.448611
GTEX-12WSD-2126-SM-5LZWK	0.01959	Adrenal Gland	Adrenal_GD	Adrenal_GD	0.42632
GTEX-12WSD-2326-SM-59HKQ	0.01793	Stomach	Stomach	Stomach	0.458183
GTEX-12WSD-2626-SM-5EGJE	0	Colon	Colon_Sigmoid	Colon_Sigmoid	0.481396
GTEX-12WSD-2726-SM-59HLR	0	Ovary	Ovary	Ovary	0.54529
GTEX-12WSD-2826-SM-59HKT	0	Uterus	Uterus	Uterus	0.303383
GTEX-12WSD-2926-SM-5LZUH	0	Vagina	Vagina	Vagina	0.270959
GTEX-12WSD-3026-SM-5LZU7	0	Brain	Brain_Cerebellum	Brain_Cerebellum	0.569503
GTEX-12WSD-3126-SM-5HL7P	0.1552	Brain	Brain_Cortex	Brain_Cortex	0.423422
GTEX-12WSD-3226-SM-5HL9G	0.02477	Pituitary	Pituitary	Pituitary	0.441378
GTEX-12WSE-0005-SM-5NQAE	0.1392	Blood	WholeBlood	WholeBlood	0.574657
GTEX-12WSE-0008-SM-5YY9P	0	Skin	Skin_Trans_Fibroblast	Skin_Trans_Fibroblast	0.780452
GTEX-12WSE-0011-R10b-SM-5P9JV	0.1086	Brain	Brain_FC	Brain_Frontal Cortex	0.493503
GTEX-12WSE-0011-R11b-SM-5P9JW	0.009992	Brain	Brain_CH	Brain_CerebellarHemisphere	0.597987
GTEX-12WSE-0011-R1b-SM-5GU4V	0.01702	Brain	Brain_Hippocampus	Brain_Hippocampus	0.496019
GTEX-12WSE-0011-R6b-SM-5LZV5	0.1306	Brain	Brain_NA	Brain_NucleusAccumbens(basalganglia)	0.513842
GTEX-12WSE-0011-R7a-SM-5PNWF	0.0287	Brain	Brain_Putamen	Brain_Putamen(basalganglia)	0.440782
GTEX-12WSE-0526-SM-793B2	0.1211	Skin	Skin_SunExposed	Skin_SunExposed	0.603956
GTEX-12WSE-0826-SM-5S2VL	0	Lung	Lung	Lung	0.423517
GTEX-12WSE-0926-SM-5S2VX	0	Heart	Heart_AA	Heart_AtrialAppendage	0.1875
GTEX-12WSE-1126-SM-7DUEH	0	Blood Vessel	ArteryCoronary	ArteryCoronary	0.504411
GTEX-12WSE-1226-SM-73KUF	0.008651	Thyroid	Thyroid	Thyroid	0.338324
GTEX-12WSE-2926-SM-5RQJ9	0	Brain	Brain_Cerebellum	Brain_Cerebellum	0.589299
GTEX-12WSE-3126-SM-5YY9F	0.009579	Pituitary	Pituitary	Pituitary	0.406291
GTEX-12WSF-0005-SM-5NQAQ	0.03193	Blood	WholeBlood	WholeBlood	0.555562
GTEX-12WSF-0008-SM-5YY8S	0.007915	Skin	Skin_Trans_Fibroblast	Skin_Trans_Fibroblast	0.569612
GTEX-12WSF-0011-R10a-SM-5LZVH	0.3045	Brain	Brain_FC	Brain_Frontal Cortex	0.496096
GTEX-12WSF-0011-R11a-SM-5LZVT	0	Brain	Brain_CH	Brain_CerebellarHemisphere	0.608239
GTEX-12WSF-0011-R1a-SM-5DUVI	0.01772	Brain	Brain_Hippocampus	Brain_Hippocampus	0.431937
GTEX-12WSF-0011-R2a-SM-5DUVU	0.5142	Brain	Brain_SN	Brain_SubstantiaNigra	0.37028
GTEX-12WSF-0011-R3a-SM-5DUW7	0.0156	Brain	Brain_ACC	Brain_AnteriorCingulateCortex	0.524263
GTEX-12WSF-0011-R4b-SM-5HL88	0.04791	Brain	BrainAmygdala	BrainAmygdala	0.417487
GTEX-12WSF-0011-R5a-SM-5HL8K	1.169	Brain	Brain_Caudate	Brain_Caudate(basalganglia)	0.572153
GTEX-12WSF-0011-R6b-SM-5HL8W	0.6516	Brain	Brain_NA	Brain_NucleusAccumbens(basalganglia)	0.502263
GTEX-12WSF-0011-R7b-SM-5HL99	0.306	Brain	Brain_Putamen	Brain_Putamen(basalganglia)	0.4613
GTEX-12WSF-0426-SM-7KUMT	0.008739	Nerve	NerveTibial	Nerve_Tibial	0.576457
GTEX-12WSF-0926-SM-6PALU	0	Muscle	MuscleSkeletal	Muscle_Skeletal	0.444421
GTEX-12WSF-1526-SM-6PAN6	0.007784	Adipose Tissue	AdiposeVisceral	AdiposeVisceral	0.432321
GTEX-12WSF-1626-SM-7KUG5	0.01109	Skin	Skin_NotSunExposed	Skin_NotSunExposed	0.466326
GTEX-12WSF-3026-SM-6LPIU	0	Pituitary	Pituitary	Pituitary	0.176463
GTEX-12WSF-3126-SM-6M478	0.1252	Brain	Brain_Cortex	Brain_Cortex	0.436825
GTEX-12WSG-0005-SM-5NQA2	0.08001	Blood	WholeBlood	WholeBlood	0.590097
GTEX-12WSG-0008-SM-5TDC4	0	Skin	Skin_Trans_Fibroblast	Skin_Trans_Fibroblast	0.65785
GTEX-12WSG-0226-SM-5EGIF	0.09368	Thyroid	Thyroid	Thyroid	0.380693
GTEX-12WSG-0426-SM-5FQSE	0.01127	Adipose Tissue	AdiposeVisceral	AdiposeVisceral	0.525002
GTEX-12WSG-0526-SM-5FQTH	0	Heart	Heart_LV	Heart_LeftVentricle	0.530311
GTEX-12WSG-0626-SM-5FQTQ	0	Liver	Liver	Liver	0.579781
GTEX-12WSG-0726-SM-5EGIG	0.02163	Adrenal Gland	Adrenal_GD	Adrenal_GD	0.522277
GTEX-12WSG-0826-SM-5EQ5A	0.02831	Kidney	Kidney	Kidney_Cortex	0.483462
GTEX-12WSG-0926-SM-5EGIH	0.3753	Spleen	Spleen	Spleen	0.490071
GTEX-12WSG-1026-SM-5EGII	0.006703	Pancreas	Pancreas	Pancreas	0.473344
GTEX-12WSG-1226-SM-5EQ4C	0	Heart	Heart_AA	Heart_AtrialAppendage	0.54134
GTEX-12WSG-1426-SM-5FQUK	0	Ovary	Ovary	Ovary	0.565709
GTEX-12WSG-2026-SM-5FQUU	0.7854	Stomach	Stomach	Stomach	0.681212
GTEX-12WSG-2126-SM-5EGJ7	0	Uterus	Uterus	Uterus	0.64811
GTEX-12WSG-2426-SM-5EQLZ	0	Colon	Colon_Sigmoid	Colon_Sigmoid	0.575221
GTEX-12WSG-2526-SM-5EQ4O	0.008245	Muscle	MuscleSkeletal	Muscle_Skeletal	0.433284
GTEX-12WSG-2726-SM-5EQ5M	0	Nerve	NerveTibial	Nerve_Tibial	0.507503
GTEX-12WSG-2826-SM-5FQUS	0.02378	Skin	Skin_SunExposed	Skin_SunExposed	0.541718
GTEX-12WSG-5004-SM-7EPG9	0.01769	Lung	Lung	Lung	0.395972
GTEX-12WSG-5007-SM-7DUGZ	0.647	Esophagus	Esophagus_Mucosa	Esophagus_Mucosa	0.694827
GTEX-12WSH-0005-SM-5NQ9P	0.08447	Blood	WholeBlood	WholeBlood	0.46626
GTEX-12WSH-0008-SM-5S2V1	0	Skin	Skin_Trans_Fibroblast	Skin_Trans_Fibroblast	0.618319
GTEX-12WSH-0011-R10a-SM-5LZUS	0.1212	Brain	Brain_FC	Brain_Frontal Cortex	0.446532
GTEX-12WSH-0011-R11a-SM-5LZVM	0	Brain	Brain_CH	Brain_CerebellarHemisphere	0.703811
GTEX-12WSH-0011-R1a-SM-5GU5V	0	Brain	Brain_Hippocampus	Brain_Hippocampus	0.499219
GTEX-12WSH-0011-R2a-SM-5GU68	0.1468	Brain	Brain_SN	Brain_SubstantiaNigra	0.32879
GTEX-12WSH-0011-R4a-SM-5GU6K	0.008467	Brain	BrainAmygdala	BrainAmygdala	0.422015
GTEX-12WSH-0011-R5b-SM-5P9F3	0.06239	Brain	Brain_Caudate	Brain_Caudate(basalganglia)	0.451416
GTEX-12WSH-0011-R6b-SM-5P9F4	0.8523	Brain	Brain_NA	Brain_NucleusAccumbens(basalganglia)	0.535947
GTEX-12WSH-0011-R9b-SM-5LZUG	0	Brain	Brain_SC	Brain_Spinalcord(cervicalc-1)	0.527189
GTEX-12WSH-0126-SM-5GCO3	0	Lung	Lung	Lung	0.0912422
GTEX-12WSH-0226-SM-5GCOG	0.05967	Thyroid	Thyroid	Thyroid	0.37007
GTEX-12WSH-0326-SM-5GCNH	1.777	Testis	Testis	Testis	0.671347
GTEX-12WSH-1526-SM-5BC5W	0.02085	Skin	Skin_NotSunExposed	Skin_NotSunExposed	0.428153
GTEX-12WSH-2526-SM-5CVNH	0.0257	Muscle	MuscleSkeletal	Muscle_Skeletal	0.423682
GTEX-12WSH-2826-SM-5GCP5	0	Blood Vessel	ArteryTibial	ArteryTibial	0.451126
GTEX-12WSH-2926-SM-5GCMR	0	Pituitary	Pituitary	Pituitary	0.272639
GTEX-12WSH-3026-SM-5CVNI	0.1099	Brain	Brain_Cortex	Brain_Cortex	0.498451
GTEX-12WSH-3126-SM-5LZW8	0	Brain	Brain_Cerebellum	Brain_Cerebellum	0.643785
GTEX-12WSI-0005-SM-5O99K	0.09558	Blood	WholeBlood	WholeBlood	0.584154
GTEX-12WSI-0008-SM-664MD	0	Skin	Skin_Trans_Fibroblast	Skin_Trans_Fibroblast	0.833337
GTEX-12WSI-0011-R11b-SM-5P9EZ	0.01605	Brain	Brain_CH	Brain_CerebellarHemisphere	0.671623
GTEX-12WSI-0011-R7b-SM-5GU78	0.8352	Brain	Brain_Putamen	Brain_Putamen(basalganglia)	0.583463
GTEX-12WSI-0226-SM-5GCNA	0	Liver	Liver	Liver	0.238959
GTEX-12WSI-0426-SM-5EQ5J	0	Heart	Heart_AA	Heart_AtrialAppendage	0.259026
GTEX-12WSI-0826-SM-5EGKD	0	Lung	Lung	Lung	0.462188
GTEX-12WSI-1526-SM-5GCNM	0.02213	Adipose Tissue	AdiposeVisceral	AdiposeVisceral	0.504929
GTEX-12WSI-2126-SM-5GCMV	2.301	Testis	Testis	Testis	0.728617
GTEX-12WSJ-0002-SM-5TDBV	0.7091	Blood	EBV_Trans_Lymphocytes	EBV_Trans_Lymphocytes	0.93199
GTEX-12WSJ-0005-SM-5LU8S	0.02508	Blood	WholeBlood	WholeBlood	0.410096
GTEX-12WSJ-0008-SM-664ML	0.00927	Skin	Skin_Trans_Fibroblast	Skin_Trans_Fibroblast	0.654096
GTEX-12WSJ-0126-SM-5GCOM	0	Adrenal Gland	Adrenal_GD	Adrenal_GD	0.283491
GTEX-12WSJ-0226-SM-5GCP7	0.01233	Lung	Lung	Lung	0.402426
GTEX-12WSJ-0326-SM-5GCMT	0.0119	Thyroid	Thyroid	Thyroid	0.411788
GTEX-12WSJ-0526-SM-5GCOZ	0.08624	Spleen	Spleen	Spleen	0.505339
GTEX-12WSJ-0726-SM-5GCN6	0	Esophagus	Esophagus_Muscularis	Esophagus_Muscularis	0.44729
GTEX-12WSJ-0826-SM-5PNWV	0	Esophagus	Esophagus_GEJ	Esophagus_GastroesophagealJunction	0.23566
GTEX-12WSJ-0926-SM-5P9JD	0	Stomach	Stomach	Stomach	0.586527
GTEX-12WSJ-1126-SM-5LZVJ	0.06772	Skin	Skin_NotSunExposed	Skin_NotSunExposed	0.594891
GTEX-12WSJ-1226-SM-5LU91	0	Ovary	Ovary	Ovary	0.360362
GTEX-12WSJ-1326-SM-5GCOB	0	Vagina	Vagina	Vagina	0.284682
GTEX-12WSJ-1426-SM-5GCON	0.01361	Colon	Colon_Sigmoid	Colon_Sigmoid	0.533546
GTEX-12WSJ-1526-SM-5GCNI	0.01127	Colon	Colon_Transverse	Colon_Transverse	0.484056
GTEX-12WSJ-1726-SM-5LZVV	0	Muscle	MuscleSkeletal	Muscle_Skeletal	0.187611
GTEX-12WSJ-1826-SM-5GCNY	0.1827	Skin	Skin_SunExposed	Skin_SunExposed	0.497736
GTEX-12WSK-0006-SM-5NQA1	0.00771	Blood	WholeBlood	WholeBlood	0.426039
GTEX-12WSK-0008-SM-5YY9R	0.01829	Skin	Skin_Trans_Fibroblast	Skin_Trans_Fibroblast	0.567812
GTEX-12WSK-0126-SM-5GCO7	1.651	Spleen	Spleen	Spleen	0.688204
GTEX-12WSK-0226-SM-5BC62	0	Pancreas	Pancreas	Pancreas	0.556273
GTEX-12WSK-0326-SM-5GCOJ	0	Adrenal Gland	Adrenal_GD	Adrenal_GD	0.242278
GTEX-12WSK-0426-SM-5GCNS	0	Blood Vessel	ArteryAorta	ArteryAorta	0.440923
GTEX-12WSK-0526-SM-5CVNA	0	Heart	Heart_AA	Heart_AtrialAppendage	0.232415
GTEX-12WSK-0626-SM-5LZUJ	0.006751	Heart	Heart_LV	Heart_LeftVentricle	0.47111
GTEX-12WSK-0726-SM-5LZUV	0	Blood Vessel	ArteryCoronary	ArteryCoronary	0.541543
GTEX-12WSK-0826-SM-5CVNP	0.07598	Lung	Lung	Lung	0.419062
GTEX-12WSK-0926-SM-5CVNQ	0	Thyroid	Thyroid	Thyroid	0.425432
GTEX-12WSK-1026-SM-5CVNR	0.009115	Adipose Tissue	AdiposeVisceral	AdiposeVisceral	0.581902
GTEX-12WSK-1126-SM-5LZV8	0.06328	Esophagus	Esophagus_Mucosa	Esophagus_Mucosa	0.770089
GTEX-12WSK-1326-SM-5CVNM	0.01111	Esophagus	Esophagus_GEJ	Esophagus_GastroesophagealJunction	0.40944
GTEX-12WSK-1426-SM-5CVNN	0.09322	Stomach	Stomach	Stomach	0.522524
GTEX-12WSK-1526-SM-5CVNO	0.1438	Small Intestine	Small_Intestine	Small_Intestine	0.495578
GTEX-12WSK-1926-SM-5LZVK	0	Ovary	Ovary	Ovary	0.56489
GTEX-12WSK-2026-SM-5CVNB	0.01077	Uterus	Uterus	Uterus	0.534626
GTEX-12WSK-2126-SM-5CVNC	0.2242	Skin	Skin_NotSunExposed	Skin_NotSunExposed	0.583271
GTEX-12WSK-2226-SM-5GCO5	0	Breast	Breast	Breast_MammaryTissue	0.56427
GTEX-12WSK-2326-SM-5GCOH	0.1185	Skin	Skin_SunExposed	Skin_SunExposed	0.402833
GTEX-12WSK-2626-SM-5GCOT	0	Nerve	NerveTibial	Nerve_Tibial	0.285996
GTEX-12WSK-2726-SM-5CVND	0	Blood Vessel	ArteryTibial	ArteryTibial	0.277739
GTEX-12WSL-0002-SM-664MF	4.456	Blood	EBV_Trans_Lymphocytes	EBV_Trans_Lymphocytes	0.988946
GTEX-12WSL-0005-SM-5NQAD	0.02973	Blood	WholeBlood	WholeBlood	0.375041
GTEX-12WSL-0008-SM-664MM	0	Skin	Skin_Trans_Fibroblast	Skin_Trans_Fibroblast	0.783312
GTEX-12WSL-0226-SM-5CVMJ	0	Liver	Liver	Liver	0.558699
GTEX-12WSL-0326-SM-5CVMK	0	Adrenal Gland	Adrenal_GD	Adrenal_GD	0.307042
GTEX-12WSL-0426-SM-5GCNX	0	Pancreas	Pancreas	Pancreas	0.302524
GTEX-12WSL-0626-SM-5GCOY	0.01608	Thyroid	Thyroid	Thyroid	0.468854
GTEX-12WSL-0926-SM-5N9EK	0	Blood Vessel	ArteryCoronary	ArteryCoronary	0.521672
GTEX-12WSL-1026-SM-5CVNJ	0	Lung	Lung	Lung	0.250109
GTEX-12WSL-1126-SM-5CVNK	0	Adipose Tissue	AdiposeVisceral	AdiposeVisceral	0.565923
GTEX-12WSL-1226-SM-5DUXE	0	Esophagus	Esophagus_GEJ	Esophagus_GastroesophagealJunction	0.555056
GTEX-12WSL-1326-SM-5LZVW	0	Esophagus	Esophagus_Muscularis	Esophagus_Muscularis	0.557491
GTEX-12WSL-1526-SM-5GCP8	0.2929	Esophagus	Esophagus_Mucosa	Esophagus_Mucosa	0.829218
GTEX-12WSL-1626-SM-5GCMU	0.02206	Colon	Colon_Transverse	Colon_Transverse	0.519508
GTEX-12WSL-1826-SM-5LZW9	0.02245	Colon	Colon_Sigmoid	Colon_Sigmoid	0.53633
GTEX-12WSL-2026-SM-5GCML	0.01941	Skin	Skin_NotSunExposed	Skin_NotSunExposed	0.528877
GTEX-12WSL-2126-SM-5GCNG	0.05613	Salivary Gland	MinorSalivaryGland	MinorSalivaryGland	0.45842
GTEX-12WSL-2326-SM-5DUXQ	2.739	Testis	Testis	Testis	0.722619
GTEX-12WSL-2426-SM-5GCN7	0	Adipose Tissue	AdiposeSC	AdiposeSubcutaneous	0.335821
GTEX-12WSL-2526-SM-5GCNJ	0.01403	Skin	Skin_SunExposed	Skin_SunExposed	0.542659
GTEX-12WSL-2626-SM-5GCNV	0.03283	Blood Vessel	ArteryTibial	ArteryTibial	0.396114
GTEX-12WSL-2726-SM-5CVNL	0	Muscle	MuscleSkeletal	Muscle_Skeletal	0.463691
GTEX-12WSL-2826-SM-5LZWL	0	Nerve	NerveTibial	Nerve_Tibial	0.331122
GTEX-12WSM-0005-SM-5NQB3	0.01599	Blood	WholeBlood	WholeBlood	0.552514
GTEX-12WSM-0008-SM-5S2VD	0	Skin	Skin_Trans_Fibroblast	Skin_Trans_Fibroblast	0.505924
GTEX-12WSM-0011-R10a-SM-5DUWV	0.1654	Brain	Brain_FC	Brain_Frontal Cortex	0.49718
GTEX-12WSM-0011-R11a-SM-5DUX8	0	Brain	Brain_CH	Brain_CerebellarHemisphere	0.66991
GTEX-12WSM-0011-R1a-SM-5LZW6	0.01731	Brain	Brain_Hippocampus	Brain_Hippocampus	0.359289
GTEX-12WSM-0011-R3b-SM-5LZWI	0.1822	Brain	Brain_ACC	Brain_AnteriorCingulateCortex	0.48088
GTEX-12WSM-0011-R5a-SM-5EQ4Y	0.416	Brain	Brain_Caudate	Brain_Caudate(basalganglia)	0.528363
GTEX-12WSM-0011-R6b-SM-5EQ6N	0.3395	Brain	Brain_NA	Brain_NucleusAccumbens(basalganglia)	0.522428
GTEX-12WSM-0011-R7b-SM-5EGLD	0.3756	Brain	Brain_Putamen	Brain_Putamen(basalganglia)	0.494256
GTEX-12WSM-0011-R8a-SM-5DUWJ	0.2042	Brain	Brain_Hypothalamus	Brain_Hypothalamus	0.452075
GTEX-12WSM-0226-SM-5LZV6	0	Adipose Tissue	AdiposeSC	AdiposeSubcutaneous	0.600177
GTEX-12WSM-0326-SM-5LZVI	0	Muscle	MuscleSkeletal	Muscle_Skeletal	0.239808
GTEX-12WSM-0426-SM-5LZVU	0	Nerve	NerveTibial	Nerve_Tibial	0.555276
GTEX-12WSM-0526-SM-5GCO8	0	Blood Vessel	ArteryTibial	ArteryTibial	0.445377
GTEX-12WSM-0626-SM-5GCOK	0	Adipose Tissue	AdiposeVisceral	AdiposeVisceral	0.545632
GTEX-12WSM-0726-SM-5GCOW	0	Liver	Liver	Liver	0.440574
GTEX-12WSM-1326-SM-5GCP9	1.504	Testis	Testis	Testis	0.693245
GTEX-12WSM-1426-SM-5GCPA	0	Colon	Colon_Sigmoid	Colon_Sigmoid	0.281748
GTEX-12WSM-1726-SM-5BC6J	0	Breast	Breast	Breast_MammaryTissue	0.573607
GTEX-12WSM-1826-SM-5BC64	0.02822	Salivary Gland	MinorSalivaryGland	MinorSalivaryGland	0.440257
GTEX-12WSM-1926-SM-5BC65	0.1483	Skin	Skin_NotSunExposed	Skin_NotSunExposed	0.588608
GTEX-12WSM-2126-SM-5GCOC	0	Brain	Brain_Cerebellum	Brain_Cerebellum	0.396077
GTEX-12WSM-2226-SM-5DUVS	0	Pituitary	Pituitary	Pituitary	0.365616
GTEX-12WSN-0001-SM-664MG	0.3647	Blood	EBV_Trans_Lymphocytes	EBV_Trans_Lymphocytes	0.864262
GTEX-12WSN-0006-SM-5NQAP	0.05382	Blood	WholeBlood	WholeBlood	0.342962
GTEX-12WSN-0008-SM-664MI	0	Skin	Skin_Trans_Fibroblast	Skin_Trans_Fibroblast	0.790159
GTEX-12WSN-0126-SM-5DUX5	0.1539	Spleen	Spleen	Spleen	0.474383
GTEX-12WSN-0226-SM-5DUXH	0	Heart	Heart_AA	Heart_AtrialAppendage	0.454651
GTEX-12WSN-0326-SM-5GCP6	0.01272	Blood Vessel	ArteryAorta	ArteryAorta	0.45766
GTEX-12WSN-0726-SM-5GCMS	0	Thyroid	Thyroid	Thyroid	0.223815
GTEX-12WSN-0826-SM-5GCOF	0.007813	Pancreas	Pancreas	Pancreas	0.508069
GTEX-12WSN-0926-SM-5GCN1	0	Adrenal Gland	Adrenal_GD	Adrenal_GD	0.306256
GTEX-12WSN-1326-SM-5GCNT	0	Breast	Breast	Breast_MammaryTissue	0.6482
GTEX-12WSN-1426-SM-5GCO6	0	Skin	Skin_NotSunExposed	Skin_NotSunExposed	0.495538
GTEX-12WSN-1826-SM-5LZUT	0	Esophagus	Esophagus_GEJ	Esophagus_GastroesophagealJunction	0.499361
GTEX-12WSN-2226-SM-5DUXT	0.02189	Salivary Gland	MinorSalivaryGland	MinorSalivaryGland	0.395908
GTEX-12WSN-2526-SM-5LZU8	0	Muscle	MuscleSkeletal	Muscle_Skeletal	0.440761
GTEX-12WSN-2726-SM-5LZUK	0	Blood Vessel	ArteryTibial	ArteryTibial	0.244804
GTEX-12WSN-5001-SM-7DHMK	0	Heart	Heart_LV	Heart_LeftVentricle	0.217291
GTEX-12WSN-5004-SM-793CE	0	Lung	Lung	Lung	0.458643
GTEX-12WSN-5016-SM-7DUGY	0.0188	Esophagus	Esophagus_Muscularis	Esophagus_Muscularis	0.487935
GTEX-12WSN-5019-SM-79OM6	0.03003	Skin	Skin_SunExposed	Skin_SunExposed	0.489454
GTEX-12ZZW-0005-SM-5O9BY	0.01281	Blood	WholeBlood	WholeBlood	0.488214
GTEX-12ZZW-0008-SM-5YY9L	0	Skin	Skin_Trans_Fibroblast	Skin_Trans_Fibroblast	0.735537
GTEX-12ZZW-0011-R10b-SM-5HL9X	0.05198	Brain	Brain_FC	Brain_Frontal Cortex	0.51303
GTEX-12ZZW-0011-R3a-SM-5DUWW	0.01302	Brain	Brain_ACC	Brain_AnteriorCingulateCortex	0.472247
GTEX-12ZZW-0011-R4a-SM-5DUX9	0	Brain	BrainAmygdala	BrainAmygdala	0.513088
GTEX-12ZZW-0011-R5a-SM-5DUVN	1.127	Brain	Brain_Caudate	Brain_Caudate(basalganglia)	0.572927
GTEX-12ZZW-0011-R6a-SM-5DUVZ	0.6068	Brain	Brain_NA	Brain_NucleusAccumbens(basalganglia)	0.527778
GTEX-12ZZW-0011-R7a-SM-5DUWC	0.4308	Brain	Brain_Putamen	Brain_Putamen(basalganglia)	0.489858
GTEX-12ZZW-0426-SM-5GCO9	0	Blood Vessel	ArteryTibial	ArteryTibial	0.251753
GTEX-12ZZW-0926-SM-5LZUD	0.02373	Lung	Lung	Lung	0.360712
GTEX-12ZZW-1026-SM-5GCMM	0	Heart	Heart_LV	Heart_LeftVentricle	0.265835
GTEX-12ZZW-1726-SM-5DUVD	0.1462	Esophagus	Esophagus_Mucosa	Esophagus_Mucosa	0.654043
GTEX-12ZZW-2326-SM-5DUW2	0.03523	Adipose Tissue	AdiposeVisceral	AdiposeVisceral	0.444938
GTEX-12ZZW-2426-SM-5DUWE	0	Colon	Colon_Sigmoid	Colon_Sigmoid	0.243565
GTEX-12ZZW-2926-SM-5LZUP	0.1219	Brain	Brain_Cortex	Brain_Cortex	0.409911
GTEX-12ZZW-3026-SM-5LZW7	0	Pituitary	Pituitary	Pituitary	0.411029
GTEX-12ZZX-0005-SM-5O9A9	0.05678	Blood	WholeBlood	WholeBlood	0.582683
GTEX-12ZZX-0008-SM-5YY9N	0	Skin	Skin_Trans_Fibroblast	Skin_Trans_Fibroblast	0.492986
GTEX-12ZZX-0011-R10b-SM-5DUWK	0.1912	Brain	Brain_FC	Brain_Frontal Cortex	0.452556
GTEX-12ZZX-0011-R11a-SM-5DUVJ	0	Brain	Brain_CH	Brain_CerebellarHemisphere	0.65645
GTEX-12ZZX-0011-R1a-SM-5EQ6B	0	Brain	Brain_Hippocampus	Brain_Hippocampus	0.431931
GTEX-12ZZX-0011-R2a-SM-5EGLG	0.3818	Brain	Brain_SN	Brain_SubstantiaNigra	0.42294
GTEX-12ZZX-0011-R3b-SM-5EGLH	0.04672	Brain	Brain_ACC	Brain_AnteriorCingulateCortex	0.461709
GTEX-12ZZX-0011-R5a-SM-5HL89	0.3696	Brain	Brain_Caudate	Brain_Caudate(basalganglia)	0.469496
GTEX-12ZZX-0011-R6a-SM-5HL8L	0.8216	Brain	Brain_NA	Brain_NucleusAccumbens(basalganglia)	0.543105
GTEX-12ZZX-0011-R7b-SM-5DUVV	0.2291	Brain	Brain_Putamen	Brain_Putamen(basalganglia)	0.467989
GTEX-12ZZX-0011-R8a-SM-5DUW8	0.1238	Brain	Brain_Hypothalamus	Brain_Hypothalamus	0.4442
GTEX-12ZZX-0126-SM-5EGK9	0.06095	Skin	Skin_SunExposed	Skin_SunExposed	0.607404
GTEX-12ZZX-0226-SM-5DUXU	0	Adipose Tissue	AdiposeSC	AdiposeSubcutaneous	0.569495
GTEX-12ZZX-0326-SM-5DUVH	0	Muscle	MuscleSkeletal	Muscle_Skeletal	0.260538
GTEX-12ZZX-0426-SM-5DUVT	0	Nerve	NerveTibial	Nerve_Tibial	0.599801
GTEX-12ZZX-0526-SM-5DUW6	0.01421	Blood Vessel	ArteryTibial	ArteryTibial	0.41421
GTEX-12ZZX-0626-SM-5EQ46	0	Blood Vessel	ArteryCoronary	ArteryCoronary	0.411672
GTEX-12ZZX-0726-SM-5EGKA	0	Heart	Heart_AA	Heart_AtrialAppendage	0.473936
GTEX-12ZZX-1026-SM-5LZUW	0	Blood Vessel	ArteryAorta	ArteryAorta	0.45363
GTEX-12ZZX-1126-SM-5EGKB	0.04009	Breast	Breast	Breast_MammaryTissue	0.626017
GTEX-12ZZX-1226-SM-5EGHS	0.1186	Thyroid	Thyroid	Thyroid	0.441626
GTEX-12ZZX-1326-SM-5DUWI	0.1311	Esophagus	Esophagus_Mucosa	Esophagus_Mucosa	0.686898
GTEX-12ZZX-1726-SM-5BC63	0	Adipose Tissue	AdiposeVisceral	AdiposeVisceral	0.454312
GTEX-12ZZX-1926-SM-5EGKC	0.0132	Vagina	Vagina	Vagina	0.429589
GTEX-12ZZX-2026-SM-5LZV9	0	Ovary	Ovary	Ovary	0.554237
GTEX-12ZZX-2126-SM-5LZVL	0	Uterus	Uterus	Uterus	0.292315
GTEX-12ZZX-2426-SM-5GCOE	0.0696	Skin	Skin_NotSunExposed	Skin_NotSunExposed	0.631903
GTEX-12ZZX-2726-SM-5N9FT	0	Colon	Colon_Sigmoid	Colon_Sigmoid	0.43218
GTEX-12ZZX-2826-SM-5BC6K	0.01354	Brain	Brain_Cerebellum	Brain_Cerebellum	0.612707
GTEX-12ZZX-2926-SM-5GCOQ	0.3025	Brain	Brain_Cortex	Brain_Cortex	0.44675
GTEX-12ZZX-3026-SM-5GCP3	0	Pituitary	Pituitary	Pituitary	0.464762
GTEX-12ZZY-0008-SM-5YY9Q	0	Skin	Skin_Trans_Fibroblast	Skin_Trans_Fibroblast	0.829905
GTEX-12ZZY-0011-R10b-SM-5HL7W	0.07397	Brain	Brain_FC	Brain_Frontal Cortex	0.345546
GTEX-12ZZY-0011-R5a-SM-5EGL9	0.7059	Brain	Brain_Caudate	Brain_Caudate(basalganglia)	0.468732
GTEX-12ZZY-0011-R6b-SM-5EGLA	0.5956	Brain	Brain_NA	Brain_NucleusAccumbens(basalganglia)	0.478957
GTEX-12ZZY-0011-R7a-SM-5EGLB	0.5043	Brain	Brain_Putamen	Brain_Putamen(basalganglia)	0.450762
GTEX-12ZZY-0126-SM-5LZV2	2.869	Testis	Testis	Testis	0.790961
GTEX-12ZZY-0226-SM-5LZVE	0.03985	Skin	Skin_SunExposed	Skin_SunExposed	0.499344
GTEX-12ZZY-0326-SM-5LZVQ	0	Adipose Tissue	AdiposeSC	AdiposeSubcutaneous	0.479065
GTEX-12ZZY-0426-SM-5LZW3	0.0133	Nerve	NerveTibial	Nerve_Tibial	0.481235
GTEX-12ZZY-0526-SM-5EQ5H	0	Blood Vessel	ArteryTibial	ArteryTibial	0.195935
GTEX-12ZZY-0626-SM-5EQ5T	0	Muscle	MuscleSkeletal	Muscle_Skeletal	0.152719
GTEX-12ZZY-0726-SM-5EQ66	0.08071	Skin	Skin_NotSunExposed	Skin_NotSunExposed	0.548238
GTEX-12ZZY-0826-SM-5EQMT	0.01525	Thyroid	Thyroid	Thyroid	0.470501
GTEX-12ZZY-0926-SM-5EQ6I	0.01637	Lung	Lung	Lung	0.391487
GTEX-12ZZY-1126-SM-5DUWQ	0	Heart	Heart_LV	Heart_LeftVentricle	0.421808
GTEX-12ZZY-1226-SM-5GCNK	0.007328	Heart	Heart_AA	Heart_AtrialAppendage	0.461507
GTEX-12ZZY-1326-SM-5GCNW	0	Blood Vessel	ArteryAorta	ArteryAorta	0.369263
GTEX-12ZZY-1426-SM-5N9EI	0.178	Esophagus	Esophagus_Mucosa	Esophagus_Mucosa	0.615114
GTEX-12ZZY-1526-SM-5LZWF	0	Esophagus	Esophagus_Muscularis	Esophagus_Muscularis	0.473384
GTEX-12ZZY-2726-SM-5EQ45	0	Colon	Colon_Sigmoid	Colon_Sigmoid	0.266406
GTEX-12ZZY-2926-SM-5DUXO	0	Brain	Brain_Cerebellum	Brain_Cerebellum	0.605705
GTEX-12ZZY-3026-SM-5GCOU	0.124	Brain	Brain_Cortex	Brain_Cortex	0.441278
GTEX-12ZZY-3126-SM-5DUX3	0.01224	Pituitary	Pituitary	Pituitary	0.391211
GTEX-12ZZZ-0008-SM-5YY9S	0	Skin	Skin_Trans_Fibroblast	Skin_Trans_Fibroblast	0.70075
GTEX-12ZZZ-0011-R10a-SM-5P9HC	0.1124	Brain	Brain_FC	Brain_Frontal Cortex	0.481884
GTEX-12ZZZ-0011-R11a-SM-5EGLC	0	Brain	Brain_CH	Brain_CerebellarHemisphere	0.656426
GTEX-12ZZZ-0011-R3b-SM-5DUXK	0.01499	Brain	Brain_ACC	Brain_AnteriorCingulateCortex	0.422385
GTEX-12ZZZ-0011-R4b-SM-5DUV7	0	Brain	BrainAmygdala	BrainAmygdala	0.536304
GTEX-12ZZZ-0011-R5a-SM-5EQ4M	0.9324	Brain	Brain_Caudate	Brain_Caudate(basalganglia)	0.535947
GTEX-12ZZZ-0011-R6b-SM-5EQ5B	0.2435	Brain	Brain_NA	Brain_NucleusAccumbens(basalganglia)	0.497194
GTEX-12ZZZ-0011-R7b-SM-5EGLE	0.2879	Brain	Brain_Putamen	Brain_Putamen(basalganglia)	0.515841
GTEX-12ZZZ-0226-SM-59HKU	0	Muscle	MuscleSkeletal	Muscle_Skeletal	0.104179
GTEX-12ZZZ-0526-SM-5DUX6	0	Adipose Tissue	AdiposeSC	AdiposeSubcutaneous	0.581325
GTEX-12ZZZ-0626-SM-5DUXI	0.05403	Skin	Skin_SunExposed	Skin_SunExposed	0.596014
GTEX-12ZZZ-0726-SM-5GCNZ	0.02129	Skin	Skin_NotSunExposed	Skin_NotSunExposed	0.600463
GTEX-12ZZZ-0926-SM-5N9EQ	0.02386	Adrenal Gland	Adrenal_GD	Adrenal_GD	0.41601
GTEX-12ZZZ-1226-SM-59HK1	0	Thyroid	Thyroid	Thyroid	0.417949
GTEX-12ZZZ-1326-SM-59HKW	0	Liver	Liver	Liver	0.394295
GTEX-12ZZZ-1726-SM-59HK5	0	Heart	Heart_LV	Heart_LeftVentricle	0.479138
GTEX-12ZZZ-2026-SM-5LZWJ	0.1352	Prostate	Prostate	Prostate	0.447028
GTEX-12ZZZ-2426-SM-5GCNN	0.02259	Colon	Colon_Transverse	Colon_Transverse	0.44787
GTEX-12ZZZ-3026-SM-5BC67	0.2221	Brain	Brain_Cortex	Brain_Cortex	0.455418
GTEX-12ZZZ-3126-SM-5LZU6	0	Brain	Brain_Cerebellum	Brain_Cerebellum	0.352609
GTEX-13111-0002-SM-5TDBU	0.2459	Blood	EBV_Trans_Lymphocytes	EBV_Trans_Lymphocytes	1
GTEX-13111-0005-SM-5NQ7Z	0	Blood	WholeBlood	WholeBlood	0.199516
GTEX-13111-0008-SM-5YY8R	0	Skin	Skin_Trans_Fibroblast	Skin_Trans_Fibroblast	0.858585
GTEX-13111-0126-SM-5EGHO	0.209	Spleen	Spleen	Spleen	0.458319
GTEX-13111-0226-SM-5EQ55	0	Thyroid	Thyroid	Thyroid	0.502477
GTEX-13111-0326-SM-5DUXF	0	Adrenal Gland	Adrenal_GD	Adrenal_GD	0.56492
GTEX-13111-0426-SM-5DUXR	0.05073	Lung	Lung	Lung	0.41989
GTEX-13111-0526-SM-5LZVF	0	Blood Vessel	ArteryAorta	ArteryAorta	0.570108
GTEX-13111-0626-SM-5LZVR	0	Adipose Tissue	AdiposeVisceral	AdiposeVisceral	0.537129
GTEX-13111-0726-SM-5DUVE	0.8962	Colon	Colon_Transverse	Colon_Transverse	0.683161
GTEX-13111-0826-SM-5LZV3	0.06396	Esophagus	Esophagus_Mucosa	Esophagus_Mucosa	0.745037
GTEX-13111-0926-SM-5DUVQ	0	Esophagus	Esophagus_Muscularis	Esophagus_Muscularis	0.556408
GTEX-13111-1126-SM-5GCMZ	0.01228	Esophagus	Esophagus_GEJ	Esophagus_GastroesophagealJunction	0.542512
GTEX-13111-1226-SM-5GCNC	0.04009	Stomach	Stomach	Stomach	0.606559
GTEX-13111-1326-SM-5GCNO	0	Prostate	Prostate	Prostate	0.284484
GTEX-13111-1426-SM-5DUW3	0.1658	Small Intestine	Small_Intestine	Small_Intestine	0.547289
GTEX-13111-1526-SM-5EGJX	2.356	Testis	Testis	Testis	0.796549
GTEX-13111-1626-SM-5EGJY	0.1771	Skin	Skin_SunExposed	Skin_SunExposed	0.599106
GTEX-13111-1726-SM-5EGJZ	0.04132	Adipose Tissue	AdiposeSC	AdiposeSubcutaneous	0.588731
GTEX-13111-1926-SM-5GCOL	0	Colon	Colon_Sigmoid	Colon_Sigmoid	0.60799
GTEX-13111-2026-SM-5GCMN	0	Nerve	NerveTibial	Nerve_Tibial	0.503816
GTEX-13111-2126-SM-5LZU2	0	Blood Vessel	ArteryTibial	ArteryTibial	0.514965
GTEX-13111-2226-SM-5LZUE	0	Muscle	MuscleSkeletal	Muscle_Skeletal	0.182662
GTEX-13111-2326-SM-5LZUQ	0.04364	Salivary Gland	MinorSalivaryGland	MinorSalivaryGland	0.520779
GTEX-13112-0008-SM-5YY9M	0	Skin	Skin_Trans_Fibroblast	Skin_Trans_Fibroblast	0.354093
GTEX-13112-0011-R1b-SM-5HL7K	0	Brain	Brain_Hippocampus	Brain_Hippocampus	0.414916
GTEX-13112-0011-R3b-SM-5HL9L	0.03204	Brain	Brain_ACC	Brain_AnteriorCingulateCortex	0.434398
GTEX-13112-0011-R4b-SM-5DUXL	0.02889	Brain	BrainAmygdala	BrainAmygdala	0.367838
GTEX-13112-0011-R5b-SM-5DUV8	0.3516	Brain	Brain_Caudate	Brain_Caudate(basalganglia)	0.545877
GTEX-13112-0011-R6b-SM-5DUVK	0.4421	Brain	Brain_NA	Brain_NucleusAccumbens(basalganglia)	0.545087
GTEX-13112-0011-R7b-SM-5DUVW	0.5529	Brain	Brain_Putamen	Brain_Putamen(basalganglia)	0.557508
GTEX-13112-0011-R8b-SM-664OV	0.01003	Brain	Brain_Hypothalamus	Brain_Hypothalamus	0.471246
GTEX-13112-0126-SM-5P9IU	0.0573	Skin	Skin_NotSunExposed	Skin_NotSunExposed	0.586484
GTEX-13112-0226-SM-5P9IV	3.384	Testis	Testis	Testis	0.805429
GTEX-13112-0326-SM-5P9IW	0.02069	Thyroid	Thyroid	Thyroid	0.51307
GTEX-13112-0426-SM-5PNVC	0	Heart	Heart_LV	Heart_LeftVentricle	0.245439
GTEX-13112-0526-SM-5EQ4S	0	Heart	Heart_AA	Heart_AtrialAppendage	0.47782
GTEX-13112-1126-SM-5GCMY	0	Adipose Tissue	AdiposeVisceral	AdiposeVisceral	0.44856
GTEX-13112-1426-SM-5EGH8	0	Liver	Liver	Liver	0.524531
GTEX-13112-2126-SM-5GCO4	0	Kidney	Kidney	Kidney_Cortex	0.501575
GTEX-13112-2626-SM-5BC66	0	Muscle	MuscleSkeletal	Muscle_Skeletal	0.206608
GTEX-13112-2726-SM-5DUW5	0	Adipose Tissue	AdiposeSC	AdiposeSubcutaneous	0.597861
GTEX-13112-2826-SM-5DUWH	0.01452	Skin	Skin_SunExposed	Skin_SunExposed	0.627415
GTEX-13112-2926-SM-5DUWT	0	Brain	Brain_Cerebellum	Brain_Cerebellum	0.643528
GTEX-13112-3126-SM-5IFGP	0.01071	Pituitary	Pituitary	Pituitary	0.480502
GTEX-13113-0006-SM-5NQ7X	0	Blood	WholeBlood	WholeBlood	0.520183
GTEX-13113-0008-SM-5YY9T	0	Skin	Skin_Trans_Fibroblast	Skin_Trans_Fibroblast	0.546429
GTEX-13113-0126-SM-5LZVX	0	Thyroid	Thyroid	Thyroid	0.438835
GTEX-13113-0526-SM-5GCN2	0	Blood Vessel	ArteryAorta	ArteryAorta	0.355849
GTEX-13113-0726-SM-5LZUF	0.2019	Stomach	Stomach	Stomach	0.541085
GTEX-13113-1026-SM-5LZWM	0.04098	Esophagus	Esophagus_Muscularis	Esophagus_Muscularis	0.365663
GTEX-13113-1126-SM-5LZU9	0	Adipose Tissue	AdiposeVisceral	AdiposeVisceral	0.498695
GTEX-13113-1226-SM-5EGHT	1.233	Small Intestine	Small_Intestine	Small_Intestine	0.55847
GTEX-13113-1326-SM-5GCOI	0	Liver	Liver	Liver	0.183219
GTEX-13113-1426-SM-5EGHU	0.5394	Colon	Colon_Sigmoid	Colon_Sigmoid	0.574422
GTEX-13113-1526-SM-5EGHV	0.1285	Salivary Gland	MinorSalivaryGland	MinorSalivaryGland	0.458507
GTEX-13113-1626-SM-5EQ4I	0.04757	Skin	Skin_NotSunExposed	Skin_NotSunExposed	0.443804
GTEX-13113-1726-SM-5GCOO	0.1255	Breast	Breast	Breast_MammaryTissue	0.578857
GTEX-13113-1826-SM-5LZW4	0.01237	Adipose Tissue	AdiposeSC	AdiposeSubcutaneous	0.467648
GTEX-13113-2026-SM-5LZU3	0.0255	Nerve	NerveTibial	Nerve_Tibial	0.497858
GTEX-13113-2126-SM-5EQ4U	0	Blood Vessel	ArteryTibial	ArteryTibial	0.226913
GTEX-13113-5004-SM-79ONL	0.01032	Lung	Lung	Lung	0.396751
GTEX-13113-5007-SM-793CD	0.04028	Esophagus	Esophagus_Mucosa	Esophagus_Mucosa	0.599006
GTEX-13113-5016-SM-7EPIP	0.1667	Skin	Skin_SunExposed	Skin_SunExposed	0.5523
GTEX-13113-5019-SM-7EPH2	0.00828	Muscle	MuscleSkeletal	Muscle_Skeletal	0.471714
GTEX-1313W-0006-SM-5O9B1	0.1681	Blood	WholeBlood	WholeBlood	0.647827
GTEX-1313W-0008-SM-5YYAP	0	Skin	Skin_Trans_Fibroblast	Skin_Trans_Fibroblast	0.690553
GTEX-1313W-0011-R10b-SM-5DUXA	0.1608	Brain	Brain_FC	Brain_Frontal Cortex	0.484587
GTEX-1313W-0011-R11a-SM-5DUXN	0	Brain	Brain_CH	Brain_CerebellarHemisphere	0.588839
GTEX-1313W-0011-R1b-SM-5EQ4A	0.06738	Brain	Brain_Hippocampus	Brain_Hippocampus	0.411742
GTEX-1313W-0011-R2a-SM-5EGLF	0.6139	Brain	Brain_SN	Brain_SubstantiaNigra	0.388412
GTEX-1313W-0011-R3a-SM-5EGLI	0.09649	Brain	Brain_ACC	Brain_AnteriorCingulateCortex	0.417708
GTEX-1313W-0011-R4b-SM-5KLZV	0	Brain	BrainAmygdala	BrainAmygdala	0.465218
GTEX-1313W-0011-R5b-SM-5L3EP	1.137	Brain	Brain_Caudate	Brain_Caudate(basalganglia)	0.584976
GTEX-1313W-0011-R6a-SM-5K7XO	0.802	Brain	Brain_NA	Brain_NucleusAccumbens(basalganglia)	0.544334
GTEX-1313W-0011-R7b-SM-5DUWL	0.2489	Brain	Brain_Putamen	Brain_Putamen(basalganglia)	0.527505
GTEX-1313W-0011-R8a-SM-5DUVM	0.1237	Brain	Brain_Hypothalamus	Brain_Hypothalamus	0.448937
GTEX-1313W-0126-SM-5LZUN	0.0606	Skin	Skin_SunExposed	Skin_SunExposed	0.608694
GTEX-1313W-0226-SM-5LZV7	0	Adipose Tissue	AdiposeSC	AdiposeSubcutaneous	0.520611
GTEX-1313W-0326-SM-5LZU5	0	Nerve	NerveTibial	Nerve_Tibial	0.593931
GTEX-1313W-0526-SM-5P9FZ	0	Muscle	MuscleSkeletal	Muscle_Skeletal	0.262226
GTEX-1313W-0626-SM-5EQ4H	0.07886	Skin	Skin_NotSunExposed	Skin_NotSunExposed	0.576614
GTEX-1313W-0726-SM-5EGK1	0.04426	Thyroid	Thyroid	Thyroid	0.489949
GTEX-1313W-0826-SM-5EQ4T	0	Breast	Breast	Breast_MammaryTissue	0.599955
GTEX-1313W-0926-SM-5EQ56	0	Lung	Lung	Lung	0.187101
GTEX-1313W-1026-SM-5EQ5I	0.01644	Blood Vessel	ArteryAorta	ArteryAorta	0.364162
GTEX-1313W-1126-SM-5EQ5U	0.007968	Heart	Heart_AA	Heart_AtrialAppendage	0.420464
GTEX-1313W-1426-SM-5KLZU	0.002939	Heart	Heart_LV	Heart_LeftVentricle	0.385692
GTEX-1313W-1626-SM-5J1OE	0	Adipose Tissue	AdiposeVisceral	AdiposeVisceral	0.547169
GTEX-1313W-2726-SM-5P9IX	0	Ovary	Ovary	Ovary	0.581747
GTEX-1313W-2826-SM-5P9G1	0	Uterus	Uterus	Uterus	0.530294
GTEX-1313W-3026-SM-5LZUZ	0.01431	Brain	Brain_Cerebellum	Brain_Cerebellum	0.632464
GTEX-1313W-3126-SM-5LZUI	0.1354	Brain	Brain_Cortex	Brain_Cortex	0.389083
GTEX-1313W-3226-SM-5LZUU	0	Pituitary	Pituitary	Pituitary	0.427091
GTEX-1314G-0005-SM-5NQ9O	0.1313	Blood	WholeBlood	WholeBlood	0.646272
GTEX-1314G-0008-SM-5YY9K	0	Skin	Skin_Trans_Fibroblast	Skin_Trans_Fibroblast	0.903052
GTEX-1314G-0126-SM-5LZUL	0	Heart	Heart_LV	Heart_LeftVentricle	0.243837
GTEX-1314G-1226-SM-5BC6D	0.02527	Breast	Breast	Breast_MammaryTissue	0.610752
GTEX-1314G-1326-SM-5BC6E	0.1365	Skin	Skin_NotSunExposed	Skin_NotSunExposed	0.552749
GTEX-1314G-1526-SM-5EGK2	0.1445	Skin	Skin_SunExposed	Skin_SunExposed	0.532694
GTEX-1314G-1626-SM-5EQ67	0	Adipose Tissue	AdiposeSC	AdiposeSubcutaneous	0.539893
GTEX-1314G-1726-SM-5LZUX	0	Muscle	MuscleSkeletal	Muscle_Skeletal	0.285304
GTEX-1314G-1826-SM-5LZVA	0.01395	Nerve	NerveTibial	Nerve_Tibial	0.563982
GTEX-1314G-1926-SM-5BC6F	0	Blood Vessel	ArteryTibial	ArteryTibial	0.571092
GTEX-1314G-2026-SM-5LZUM	0.1243	Salivary Gland	MinorSalivaryGland	MinorSalivaryGland	0.432944
GTEX-131XE-0006-SM-5P9F9	0.04832	Blood	WholeBlood	WholeBlood	0.45846
GTEX-131XE-0126-SM-5LZVC	0	Thyroid	Thyroid	Thyroid	0.442142
GTEX-131XE-0326-SM-5LZVO	0	Liver	Liver	Liver	0.475428
GTEX-131XE-0426-SM-5IJF4	3.483	Testis	Testis	Testis	0.728355
GTEX-131XE-0526-SM-5K7YT	0	Heart	Heart_AA	Heart_AtrialAppendage	0.178901
GTEX-131XE-0626-SM-5HL98	0	Heart	Heart_LV	Heart_LeftVentricle	0.475425
GTEX-131XE-0726-SM-5HL9K	0.08925	Lung	Lung	Lung	0.465564
GTEX-131XE-0826-SM-5HL9W	0.865	Colon	Colon_Transverse	Colon_Transverse	0.611954
GTEX-131XE-0926-SM-5HL7J	0.09489	Small Intestine	Small_Intestine	Small_Intestine	0.401138
GTEX-131XE-1026-SM-5EGKE	0	Colon	Colon_Sigmoid	Colon_Sigmoid	0.550054
GTEX-131XE-1126-SM-5EGHW	1.365	Spleen	Spleen	Spleen	0.585379
GTEX-131XE-1226-SM-5EGKF	0	Esophagus	Esophagus_Muscularis	Esophagus_Muscularis	0.252188
GTEX-131XE-1426-SM-5HL7V	0.03351	Esophagus	Esophagus_Mucosa	Esophagus_Mucosa	0.62026
GTEX-131XE-1526-SM-5KM1A	0	Esophagus	Esophagus_GEJ	Esophagus_GastroesophagealJunction	0.586202
GTEX-131XE-1626-SM-5K7VO	0.009325	Skin	Skin_NotSunExposed	Skin_NotSunExposed	0.492594
GTEX-131XE-1926-SM-5IFER	0	Pancreas	Pancreas	Pancreas	0.467288
GTEX-131XE-2026-SM-5LZW1	0	Adipose Tissue	AdiposeVisceral	AdiposeVisceral	0.53251
GTEX-131XE-2226-SM-5PNYX	0	Stomach	Stomach	Stomach	0.503582
GTEX-131XE-2326-SM-5PNZ2	0.04435	Skin	Skin_SunExposed	Skin_SunExposed	0.494017
GTEX-131XE-2426-SM-5EQ5V	0.01407	Adipose Tissue	AdiposeSC	AdiposeSubcutaneous	0.582773
GTEX-131XE-2526-SM-5EQ57	0	Nerve	NerveTibial	Nerve_Tibial	0.306547
GTEX-131XE-2626-SM-5PNYY	0.00997	Blood Vessel	ArteryTibial	ArteryTibial	0.475876
GTEX-131XE-2726-SM-5P9G7	0	Muscle	MuscleSkeletal	Muscle_Skeletal	0.251156
GTEX-131XF-0006-SM-5P9HK	0.04136	Blood	WholeBlood	WholeBlood	0.223843
GTEX-131XF-0008-SM-664MH	0	Skin	Skin_Trans_Fibroblast	Skin_Trans_Fibroblast	0.567518
GTEX-131XF-0126-SM-5DUVF	0	Adrenal Gland	Adrenal_GD	Adrenal_GD	0.499987
GTEX-131XF-0426-SM-5HL7U	0	Heart	Heart_AA	Heart_AtrialAppendage	0.250561
GTEX-131XF-0526-SM-5HL87	0	Blood Vessel	ArteryCoronary	ArteryCoronary	0.468829
GTEX-131XF-0626-SM-5GIDS	0	Blood Vessel	ArteryAorta	ArteryAorta	0.440447
GTEX-131XF-0726-SM-5GIE5	0	Adipose Tissue	AdiposeVisceral	AdiposeVisceral	0.504337
GTEX-131XF-0826-SM-5GICG	0.008354	Esophagus	Esophagus_Mucosa	Esophagus_Mucosa	0.796762
GTEX-131XF-0926-SM-5BC69	0.01006	Esophagus	Esophagus_Muscularis	Esophagus_Muscularis	0.501414
GTEX-131XF-1026-SM-5BC6A	0.02378	Lung	Lung	Lung	0.365158
GTEX-131XF-1126-SM-5HL8J	0	Esophagus	Esophagus_GEJ	Esophagus_GastroesophagealJunction	0.508248
GTEX-131XF-1226-SM-5HL8V	0.02154	Stomach	Stomach	Stomach	0.558107
GTEX-131XF-1326-SM-5GCMQ	0.7893	Small Intestine	Small_Intestine	Small_Intestine	0.593696
GTEX-131XF-1426-SM-5BC68	0	Pancreas	Pancreas	Pancreas	0.556001
GTEX-131XF-1826-SM-5EGKG	0.03081	Thyroid	Thyroid	Thyroid	0.509919
GTEX-131XF-2126-SM-5DUWS	0.02359	Skin	Skin_SunExposed	Skin_SunExposed	0.457109
GTEX-131XF-2226-SM-5EQKG	0	Adipose Tissue	AdiposeSC	AdiposeSubcutaneous	0.511741
GTEX-131XF-2326-SM-5BC6B	0.03475	Muscle	MuscleSkeletal	Muscle_Skeletal	0.397444
GTEX-131XF-2426-SM-5BC6C	0	Nerve	NerveTibial	Nerve_Tibial	0.62112
GTEX-131XF-2526-SM-5EQ68	0.01338	Blood Vessel	ArteryTibial	ArteryTibial	0.405238
GTEX-131XF-2626-SM-5EQ6K	0.02344	Skin	Skin_NotSunExposed	Skin_NotSunExposed	0.471143
GTEX-131XF-2826-SM-5EGKH	0.01775	Salivary Gland	MinorSalivaryGland	MinorSalivaryGland	0.475483
GTEX-131XF-5001-SM-7DHLY	0	Heart	Heart_LV	Heart_LeftVentricle	0.200779
GTEX-131XF-5013-SM-7EWFI	0.05465	Prostate	Prostate	Prostate	0.515442
GTEX-131XG-0006-SM-5O9CE	0.1146	Blood	WholeBlood	WholeBlood	0.373718
GTEX-131XG-0008-SM-5YY9O	0.009124	Skin	Skin_Trans_Fibroblast	Skin_Trans_Fibroblast	0.883332
GTEX-131XG-0126-SM-5K7UJ	0.01641	Adipose Tissue	AdiposeVisceral	AdiposeVisceral	0.584812
GTEX-131XG-0226-SM-5IFG1	0.01259	Thyroid	Thyroid	Thyroid	0.470707
GTEX-131XG-0326-SM-5L3DX	0.2465	Skin	Skin_NotSunExposed	Skin_NotSunExposed	0.578556
GTEX-131XG-0426-SM-5IFGD	0.1024	Spleen	Spleen	Spleen	0.537638
GTEX-131XG-0526-SM-5DUWF	0	Heart	Heart_AA	Heart_AtrialAppendage	0.292547
GTEX-131XG-0626-SM-5GCMP	0.00953	Heart	Heart_LV	Heart_LeftVentricle	0.46228
GTEX-131XG-0826-SM-5LZVS	0	Blood Vessel	ArteryCoronary	ArteryCoronary	0.536168
GTEX-131XG-0926-SM-5LZW5	0.02359	Esophagus	Esophagus_Muscularis	Esophagus_Muscularis	0.638218
GTEX-131XG-1026-SM-5GCMX	0.04393	Esophagus	Esophagus_Mucosa	Esophagus_Mucosa	0.63198
GTEX-131XG-1126-SM-5DUWR	0	Esophagus	Esophagus_GEJ	Esophagus_GastroesophagealJunction	0.537916
GTEX-131XG-1226-SM-5EGH9	1.361	Stomach	Stomach	Stomach	0.745718
GTEX-131XG-1326-SM-5DUX4	0	Adrenal Gland	Adrenal_GD	Adrenal_GD	0.446735
GTEX-131XG-1426-SM-5GCMO	0	Pancreas	Pancreas	Pancreas	0.508229
GTEX-131XG-1526-SM-5GCNQ	0	Colon	Colon_Sigmoid	Colon_Sigmoid	0.666885
GTEX-131XG-1726-SM-5LZUR	1.02	Small Intestine	Small_Intestine	Small_Intestine	0.633817
GTEX-131XG-1826-SM-5LZV4	0.7567	Colon	Colon_Transverse	Colon_Transverse	0.665562
GTEX-131XG-1926-SM-5LZVG	0	Ovary	Ovary	Ovary	0.596541
GTEX-131XG-2026-SM-5GCN5	0	Uterus	Uterus	Uterus	0.405329
GTEX-131XG-2126-SM-5DUXG	0.05341	Vagina	Vagina	Vagina	0.608813
GTEX-131XG-2226-SM-5DUXS	0	Blood Vessel	ArteryTibial	ArteryTibial	0.557029
GTEX-131XG-2326-SM-5HL8F	0	Muscle	MuscleSkeletal	Muscle_Skeletal	0.226292
GTEX-131XG-2526-SM-5HL7F	0	Nerve	NerveTibial	Nerve_Tibial	0.495421
GTEX-131XG-2626-SM-5KM17	0.1356	Skin	Skin_SunExposed	Skin_SunExposed	0.566186
GTEX-131XH-0006-SM-5O98V	0.0526	Blood	WholeBlood	WholeBlood	0.508555
GTEX-131XH-0008-SM-5YYAC	0	Skin	Skin_Trans_Fibroblast	Skin_Trans_Fibroblast	0.664015
GTEX-131XH-0011-R10a-SM-5EGLJ	0.1619	Brain	Brain_FC	Brain_Frontal Cortex	0.491673
GTEX-131XH-0011-R11a-SM-5EGLN	0	Brain	Brain_CH	Brain_CerebellarHemisphere	0.628217
GTEX-131XH-0011-R1a-SM-5DUWA	0.02268	Brain	Brain_Hippocampus	Brain_Hippocampus	0.391495
GTEX-131XH-0011-R2b-SM-5DUVY	0.02057	Brain	Brain_SN	Brain_SubstantiaNigra	0.422201
GTEX-131XH-0011-R3b-SM-5DUWM	0.0909	Brain	Brain_ACC	Brain_AnteriorCingulateCortex	0.481357
GTEX-131XH-0011-R4b-SM-5DUWB	0.09883	Brain	BrainAmygdala	BrainAmygdala	0.502482
GTEX-131XH-0011-R6a-SM-5KM2G	0.7511	Brain	Brain_NA	Brain_NucleusAccumbens(basalganglia)	0.545776
GTEX-131XH-0011-R8a-SM-5EGLL	0.01816	Brain	Brain_Hypothalamus	Brain_Hypothalamus	0.48035
GTEX-131XH-0126-SM-5LZUY	0	Skin	Skin_NotSunExposed	Skin_NotSunExposed	0.622112
GTEX-131XH-0226-SM-5LZVB	0	Heart	Heart_LV	Heart_LeftVentricle	0.18524
GTEX-131XH-0426-SM-5DUWU	0	Lung	Lung	Lung	0.373761
GTEX-131XH-0526-SM-5DUX7	0.01577	Thyroid	Thyroid	Thyroid	0.49565
GTEX-131XH-0626-SM-5LZWH	0.007165	Liver	Liver	Liver	0.349727
GTEX-131XH-0826-SM-5GCN8	0	Adipose Tissue	AdiposeVisceral	AdiposeVisceral	0.42436
GTEX-131XH-2226-SM-5DUXJ	0.02414	Skin	Skin_SunExposed	Skin_SunExposed	0.576545
GTEX-131XH-2426-SM-5PNZ6	0	Blood Vessel	ArteryTibial	ArteryTibial	0.438742
GTEX-131XH-2526-SM-5GCND	0	Nerve	NerveTibial	Nerve_Tibial	0.551439
GTEX-131XH-2626-SM-5GCNP	0.08817	Salivary Gland	MinorSalivaryGland	MinorSalivaryGland	0.694929
GTEX-131XH-2726-SM-5GCO2	0	Muscle	MuscleSkeletal	Muscle_Skeletal	0.140919
GTEX-131XH-2926-SM-5LZU4	0.01327	Brain	Brain_Cerebellum	Brain_Cerebellum	0.573672
GTEX-131XW-0006-SM-5O9AO	0.04347	Blood	WholeBlood	WholeBlood	0.553009
GTEX-131XW-0008-SM-664MJ	0	Skin	Skin_Trans_Fibroblast	Skin_Trans_Fibroblast	0.671624
GTEX-131XW-0011-R10a-SM-5DUVA	0.01279	Brain	Brain_FC	Brain_Frontal Cortex	0.363122
GTEX-131XW-0011-R11a-SM-5DUV9	0	Brain	Brain_CH	Brain_CerebellarHemisphere	0.425687
GTEX-131XW-0011-R6b-SM-5K7XY	0.1297	Brain	Brain_NA	Brain_NucleusAccumbens(basalganglia)	0.502323
GTEX-131XW-0011-R8a-SM-5DUWY	0.03857	Brain	Brain_Hypothalamus	Brain_Hypothalamus	0.504694
GTEX-131XW-0011-R9a-SM-5N9EO	0	Brain	Brain_SC	Brain_Spinalcord(cervicalc-1)	0.488331
GTEX-131XW-0126-SM-5LZWD	0	Nerve	NerveTibial	Nerve_Tibial	0.559269
GTEX-131XW-0226-SM-5IJCA	0	Blood Vessel	ArteryTibial	ArteryTibial	0.319989
GTEX-131XW-0326-SM-5KM1J	0	Muscle	MuscleSkeletal	Muscle_Skeletal	0.272386
GTEX-131XW-0426-SM-5LZWP	0.228	Skin	Skin_SunExposed	Skin_SunExposed	0.584245
GTEX-131XW-0526-SM-5PNXZ	0	Adipose Tissue	AdiposeSC	AdiposeSubcutaneous	0.522124
GTEX-131XW-0626-SM-5PNVD	0.141	Skin	Skin_NotSunExposed	Skin_NotSunExposed	0.560096
GTEX-131XW-0726-SM-5EGK3	0.1092	Breast	Breast	Breast_MammaryTissue	0.592067
GTEX-131XW-1126-SM-5EGK4	0	Lung	Lung	Lung	0.196207
GTEX-131XW-2226-SM-5PNY1	0	Blood Vessel	ArteryAorta	ArteryAorta	0.548498
GTEX-131XW-3126-SM-5LZUC	0.04886	Brain	Brain_Cortex	Brain_Cortex	0.51598
GTEX-131XW-3226-SM-5LZUO	0	Pituitary	Pituitary	Pituitary	0.366782
GTEX-131YS-0005-SM-5NQAS	0.1378	Blood	WholeBlood	WholeBlood	0.555226
GTEX-131YS-0008-SM-5YY9Z	0	Skin	Skin_Trans_Fibroblast	Skin_Trans_Fibroblast	0.819115
GTEX-131YS-0011-R10b-SM-5EQ5N	0.0955	Brain	Brain_FC	Brain_Frontal Cortex	0.493686
GTEX-131YS-0011-R11b-SM-5EGLM	0.01481	Brain	Brain_CH	Brain_CerebellarHemisphere	0.721986
GTEX-131YS-0011-R1a-SM-5DUXC	0	Brain	Brain_Hippocampus	Brain_Hippocampus	0.45671
GTEX-131YS-0011-R3b-SM-5DUXB	0.06227	Brain	Brain_ACC	Brain_AnteriorCingulateCortex	0.513656
GTEX-131YS-0011-R4a-SM-5DUVL	0.1441	Brain	BrainAmygdala	BrainAmygdala	0.500119
GTEX-131YS-0011-R5b-SM-5K7YB	0.8966	Brain	Brain_Caudate	Brain_Caudate(basalganglia)	0.582242
GTEX-131YS-0011-R7a-SM-5IJDA	0.4947	Brain	Brain_Putamen	Brain_Putamen(basalganglia)	0.553756
GTEX-131YS-0011-R9b-SM-5EQLY	0	Brain	Brain_SC	Brain_Spinalcord(cervicalc-1)	0.506208
GTEX-131YS-0126-SM-5KM1M	0.08766	Skin	Skin_SunExposed	Skin_SunExposed	0.658141
GTEX-131YS-0226-SM-5IJEH	0.01708	Adipose Tissue	AdiposeSC	AdiposeSubcutaneous	0.634411
GTEX-131YS-0326-SM-5PNYW	0	Nerve	NerveTibial	Nerve_Tibial	0.568459
GTEX-131YS-0426-SM-5EQ4J	0	Blood Vessel	ArteryTibial	ArteryTibial	0.516519
GTEX-131YS-0526-SM-5EGKJ	0	Muscle	MuscleSkeletal	Muscle_Skeletal	0.516822
GTEX-131YS-0626-SM-5EGKL	0.1347	Breast	Breast	Breast_MammaryTissue	0.655036
GTEX-131YS-0726-SM-5P9G9	0.07742	Thyroid	Thyroid	Thyroid	0.478025
GTEX-131YS-0826-SM-5PNYV	0	Heart	Heart_AA	Heart_AtrialAppendage	0.557376
GTEX-131YS-0926-SM-5IJB9	0.0151	Lung	Lung	Lung	0.432987
GTEX-131YS-1126-SM-5N9FQ	0.009668	Blood Vessel	ArteryAorta	ArteryAorta	0.567352
GTEX-131YS-1226-SM-5K7VE	0.01145	Blood Vessel	ArteryCoronary	ArteryCoronary	0.468614
GTEX-131YS-1426-SM-5IJF7	0.6049	Esophagus	Esophagus_Mucosa	Esophagus_Mucosa	0.689657
GTEX-131YS-1626-SM-5HL6C	0	Liver	Liver	Liver	0.445793
GTEX-131YS-1726-SM-5HL7G	0	Adipose Tissue	AdiposeVisceral	AdiposeVisceral	0.571214
GTEX-131YS-2026-SM-5P9J8	0	Adrenal Gland	Adrenal_GD	Adrenal_GD	0.44526
GTEX-131YS-2226-SM-5P9G8	0	Ovary	Ovary	Ovary	0.540998
GTEX-131YS-2326-SM-5IJFJ	0.02294	Uterus	Uterus	Uterus	0.565988
GTEX-131YS-2426-SM-5J2OD	0.01249	Vagina	Vagina	Vagina	0.493197
GTEX-131YS-2826-SM-5EQ47	0.01281	Skin	Skin_NotSunExposed	Skin_NotSunExposed	0.573381
GTEX-131YS-2926-SM-5EGKI	0.1304	Colon	Colon_Sigmoid	Colon_Sigmoid	0.537022
GTEX-131YS-3026-SM-5EGHY	0.01284	Brain	Brain_Cerebellum	Brain_Cerebellum	0.657702
GTEX-131YS-3126-SM-5KLYT	0.113	Brain	Brain_Cortex	Brain_Cortex	0.504311
GTEX-131YS-3226-SM-5IFGV	0	Pituitary	Pituitary	Pituitary	0.441738
GTEX-132AR-0006-SM-5NQ7N	0.04758	Blood	WholeBlood	WholeBlood	0.58536
GTEX-132AR-0008-SM-62LDH	0	Skin	Skin_Trans_Fibroblast	Skin_Trans_Fibroblast	0.718514
GTEX-132AR-0226-SM-5IJBE	0	Adipose Tissue	AdiposeSC	AdiposeSubcutaneous	0.283835
GTEX-132AR-0326-SM-5KM2C	0.2751	Skin	Skin_NotSunExposed	Skin_NotSunExposed	0.553962
GTEX-132AR-0426-SM-5IFH8	0	Liver	Liver	Liver	0.418684
GTEX-132AR-0526-SM-5J2MJ	0	Adipose Tissue	AdiposeVisceral	AdiposeVisceral	0.471912
GTEX-132AR-0726-SM-5EQ6J	0	Blood Vessel	ArteryTibial	ArteryTibial	0.458831
GTEX-132AR-0826-SM-5EGK6	0.02051	Breast	Breast	Breast_MammaryTissue	0.542636
GTEX-132AR-1026-SM-5PNVL	0	Muscle	MuscleSkeletal	Muscle_Skeletal	0.391727
GTEX-132AR-1126-SM-5P9GA	0	Thyroid	Thyroid	Thyroid	0.420145
GTEX-132AR-1326-SM-5K7YC	0	Blood Vessel	ArteryCoronary	ArteryCoronary	0.507252
GTEX-132AR-1426-SM-5IFF1	0	Ovary	Ovary	Ovary	0.48857
GTEX-132AR-1526-SM-5KM1L	0.02561	Uterus	Uterus	Uterus	0.481987
GTEX-132AR-1726-SM-5EGHQ	0	Adrenal Gland	Adrenal_GD	Adrenal_GD	0.415979
GTEX-132AR-1826-SM-5EGHR	0	Pancreas	Pancreas	Pancreas	0.435359
GTEX-132AR-1926-SM-5EGK5	0.008069	Heart	Heart_AA	Heart_AtrialAppendage	0.411736
GTEX-132AR-2026-SM-5IJG4	0.006577	Heart	Heart_LV	Heart_LeftVentricle	0.442813
GTEX-132AR-2126-SM-5K7XG	0	Blood Vessel	ArteryAorta	ArteryAorta	0.405973
GTEX-132AR-2226-SM-5J2NT	0.04114	Esophagus	Esophagus_Mucosa	Esophagus_Mucosa	0.641989
GTEX-132AR-2326-SM-5IJDY	0	Esophagus	Esophagus_Muscularis	Esophagus_Muscularis	0.457156
GTEX-132AR-2426-SM-5IFFD	2.291	Stomach	Stomach	Stomach	0.642737
GTEX-132AR-2526-SM-5PNVM	0	Esophagus	Esophagus_GEJ	Esophagus_GastroesophagealJunction	0.4428
GTEX-132AR-2726-SM-5PNVN	0.2695	Colon	Colon_Transverse	Colon_Transverse	0.560819
GTEX-132AR-2826-SM-5IJFV	0	Colon	Colon_Sigmoid	Colon_Sigmoid	0.452698
GTEX-132NY-0005-SM-5O9AC	0.1297	Blood	WholeBlood	WholeBlood	0.512028
GTEX-132NY-0008-SM-62LFX	0.01073	Skin	Skin_Trans_Fibroblast	Skin_Trans_Fibroblast	0.665541
GTEX-132NY-0326-SM-5IJBL	0.04345	Skin	Skin_SunExposed	Skin_SunExposed	0.497821
GTEX-132NY-0526-SM-5EQ4V	0.05456	Nerve	NerveTibial	Nerve_Tibial	0.427759
GTEX-132NY-0626-SM-5L3D9	0	Blood Vessel	ArteryTibial	ArteryTibial	0.263685
GTEX-132NY-0726-SM-5KLZM	0	Muscle	MuscleSkeletal	Muscle_Skeletal	0.497018
GTEX-132NY-0826-SM-5K7Y7	0	Breast	Breast	Breast_MammaryTissue	0.578335
GTEX-132NY-0926-SM-5P9G3	0	Liver	Liver	Liver	0.218761
GTEX-132NY-1026-SM-5P9IY	0	Thyroid	Thyroid	Thyroid	0.416663
GTEX-132NY-1126-SM-5PNVE	0	Adipose Tissue	AdiposeVisceral	AdiposeVisceral	0.218511
GTEX-132NY-1226-SM-5PNVF	0	Lung	Lung	Lung	0.182691
GTEX-132NY-1426-SM-5J1MJ	0	Heart	Heart_AA	Heart_AtrialAppendage	0.220282
GTEX-132NY-1726-SM-5EGKK	0.01363	Heart	Heart_LV	Heart_LeftVentricle	0.364986
GTEX-132NY-2026-SM-5L3FM	0	Esophagus	Esophagus_GEJ	Esophagus_GastroesophagealJunction	0.255099
GTEX-132NY-2226-SM-5J2LZ	0	Adrenal Gland	Adrenal_GD	Adrenal_GD	0.204071
GTEX-132NY-2726-SM-5PNY2	0	Colon	Colon_Sigmoid	Colon_Sigmoid	0.269551
GTEX-132NY-2826-SM-5P9G2	0.07167	Prostate	Prostate	Prostate	0.48703
GTEX-132Q8-0006-SM-5NQA4	0.04985	Blood	WholeBlood	WholeBlood	0.490552
GTEX-132Q8-0008-SM-5ZZUC	0	Skin	Skin_Trans_Fibroblast	Skin_Trans_Fibroblast	0.534131
GTEX-132Q8-0011-R10b-SM-5DUWZ	0.04942	Brain	Brain_FC	Brain_Frontal Cortex	0.466181
GTEX-132Q8-0011-R11b-SM-5DUW9	0	Brain	Brain_CH	Brain_CerebellarHemisphere	0.434029
GTEX-132Q8-0011-R1a-SM-5EGLK	0	Brain	Brain_Hippocampus	Brain_Hippocampus	0.304852
GTEX-132Q8-0011-R2b-SM-5EQ5Z	0.03723	Brain	Brain_SN	Brain_SubstantiaNigra	0.384096
GTEX-132Q8-0011-R5a-SM-5IJDM	1.989	Brain	Brain_Caudate	Brain_Caudate(basalganglia)	0.553778
GTEX-132Q8-0011-R6a-SM-5K7YN	0.9507	Brain	Brain_NA	Brain_NucleusAccumbens(basalganglia)	0.560513
GTEX-132Q8-0011-R7b-SM-5N9F1	1.173	Brain	Brain_Putamen	Brain_Putamen(basalganglia)	0.548662
GTEX-132Q8-0011-R8b-SM-5DUWX	0.07493	Brain	Brain_Hypothalamus	Brain_Hypothalamus	0.342659
GTEX-132Q8-0526-SM-5IJBQ	0	Blood Vessel	ArteryTibial	ArteryTibial	0.35854
GTEX-132Q8-0626-SM-5L3F3	0.01101	Muscle	MuscleSkeletal	Muscle_Skeletal	0.278229
GTEX-132Q8-1126-SM-5K7XS	0	Heart	Heart_AA	Heart_AtrialAppendage	0.419284
GTEX-132Q8-1726-SM-5EGK8	0.04445	Adipose Tissue	AdiposeVisceral	AdiposeVisceral	0.490265
GTEX-132Q8-1826-SM-5EGIY	0.1686	Esophagus	Esophagus_Mucosa	Esophagus_Mucosa	0.628081
GTEX-132Q8-2926-SM-5IFFP	0	Brain	Brain_Cerebellum	Brain_Cerebellum	0.651108
GTEX-132Q8-3026-SM-5PNVG	0.2789	Brain	Brain_Cortex	Brain_Cortex	0.483408
GTEX-132QS-0001-SM-62LDA	0.5183	Blood	EBV_Trans_Lymphocytes	EBV_Trans_Lymphocytes	0.899577
GTEX-132QS-0005-SM-5LZXK	0.02231	Blood	WholeBlood	WholeBlood	0.484093
GTEX-132QS-0008-SM-5ZZUB	0	Skin	Skin_Trans_Fibroblast	Skin_Trans_Fibroblast	0.723976
GTEX-132QS-0126-SM-5IFH9	0	Adrenal Gland	Adrenal_GD	Adrenal_GD	0.364786
GTEX-132QS-0226-SM-5IFFZ	0.2473	Spleen	Spleen	Spleen	0.525685
GTEX-132QS-0326-SM-5IJFN	0	Thyroid	Thyroid	Thyroid	0.487824
GTEX-132QS-0426-SM-5KLZ6	0	Heart	Heart_LV	Heart_LeftVentricle	0.260558
GTEX-132QS-0526-SM-5IJC7	0	Heart	Heart_AA	Heart_AtrialAppendage	0.224006
GTEX-132QS-0626-SM-62LFM	0	Blood Vessel	ArteryAorta	ArteryAorta	0.556194
GTEX-132QS-0726-SM-5IJE9	0.007577	Lung	Lung	Lung	0.400263
GTEX-132QS-0826-SM-5K7WV	0	Adipose Tissue	AdiposeVisceral	AdiposeVisceral	0.56733
GTEX-132QS-0926-SM-5P9GB	0.01158	Pancreas	Pancreas	Pancreas	0.54085
GTEX-132QS-1126-SM-5P9GC	0.007792	Prostate	Prostate	Prostate	0.482768
GTEX-132QS-1226-SM-5P9GD	3.173	Testis	Testis	Testis	0.830116
GTEX-132QS-1426-SM-5P9GE	0.3468	Esophagus	Esophagus_Mucosa	Esophagus_Mucosa	0.721375
GTEX-132QS-1526-SM-5J2MV	0	Esophagus	Esophagus_Muscularis	Esophagus_Muscularis	0.472751
GTEX-132QS-1626-SM-5K7YZ	0	Esophagus	Esophagus_GEJ	Esophagus_GastroesophagealJunction	0.560719
GTEX-132QS-1826-SM-5IFFN	0.1109	Stomach	Stomach	Stomach	0.579377
GTEX-132QS-2426-SM-62LFI	0	Nerve	NerveTibial	Nerve_Tibial	0.563184
GTEX-132QS-2526-SM-62LFJ	0	Adipose Tissue	AdiposeSC	AdiposeSubcutaneous	0.637094
GTEX-1339X-0005-SM-5O9CQ	0	Blood	WholeBlood	WholeBlood	0.316672
GTEX-1339X-0008-SM-5ZZUL	0.03558	Skin	Skin_Trans_Fibroblast	Skin_Trans_Fibroblast	0.629239
GTEX-1339X-0326-SM-5K7Z8	0	Heart	Heart_AA	Heart_AtrialAppendage	0.262143
GTEX-1339X-0426-SM-5KLZY	0	Heart	Heart_LV	Heart_LeftVentricle	0.498307
GTEX-1339X-0526-SM-5KLYW	0	Blood Vessel	ArteryAorta	ArteryAorta	0.498768
GTEX-1339X-0626-SM-5IJER	0.01026	Lung	Lung	Lung	0.385102
GTEX-1339X-0726-SM-5L3FF	0.01082	Adipose Tissue	AdiposeVisceral	AdiposeVisceral	0.580893
GTEX-1339X-0826-SM-5J2O6	0	Adrenal Gland	Adrenal_GD	Adrenal_GD	0.462469
GTEX-1339X-1026-SM-5IFH5	0.01519	Pancreas	Pancreas	Pancreas	0.564799
GTEX-1339X-1126-SM-5J2OI	0	Esophagus	Esophagus_GEJ	Esophagus_GastroesophagealJunction	0.525528
GTEX-1339X-1426-SM-5K7YO	0	Stomach	Stomach	Stomach	0.561647
GTEX-1339X-1626-SM-5IJDN	0	Colon	Colon_Transverse	Colon_Transverse	0.291885
GTEX-1339X-1726-SM-5P9J9	0.01082	Colon	Colon_Sigmoid	Colon_Sigmoid	0.582889
GTEX-1339X-1926-SM-5PNVP	3.648	Testis	Testis	Testis	0.727688
GTEX-1339X-2326-SM-5HL5B	0	Salivary Gland	MinorSalivaryGland	MinorSalivaryGland	0.271753
GTEX-1339X-2426-SM-5KLYU	0	Muscle	MuscleSkeletal	Muscle_Skeletal	0.404974
GTEX-1339X-2626-SM-5K7YX	0	Blood Vessel	ArteryTibial	ArteryTibial	0.236029
GTEX-1339X-2726-SM-5PNYU	0.009524	Nerve	NerveTibial	Nerve_Tibial	0.584021
GTEX-133LE-0008-SM-62LDD	0	Skin	Skin_Trans_Fibroblast	Skin_Trans_Fibroblast	0.640224
GTEX-133LE-0226-SM-5PNY3	0.009325	Blood Vessel	ArteryAorta	ArteryAorta	0.572128
GTEX-133LE-0326-SM-5P9G4	0.0237	Thyroid	Thyroid	Thyroid	0.37219
GTEX-133LE-0526-SM-5N9EJ	0.008777	Lung	Lung	Lung	0.391871
GTEX-133LE-0626-SM-5IFFJ	0.599	Esophagus	Esophagus_Mucosa	Esophagus_Mucosa	0.825366
GTEX-133LE-0726-SM-5P9IZ	0	Esophagus	Esophagus_Muscularis	Esophagus_Muscularis	0.411832
GTEX-133LE-0926-SM-5P9J1	0.01618	Adipose Tissue	AdiposeVisceral	AdiposeVisceral	0.552998
GTEX-133LE-1226-SM-5IFGC	0	Ovary	Ovary	Ovary	0.749204
GTEX-133LE-1326-SM-5IFGO	0.9042	Stomach	Stomach	Stomach	0.64354
GTEX-133LE-1426-SM-5IFH1	2.706	Small Intestine	Small_Intestine	Small_Intestine	0.711975
GTEX-133LE-1526-SM-5IFEN	1.95	Colon	Colon_Transverse	Colon_Transverse	0.660959
GTEX-133LE-1726-SM-5K7VQ	0.05985	Breast	Breast	Breast_MammaryTissue	0.621398
GTEX-133LE-1826-SM-5J1MV	0.02527	Skin	Skin_SunExposed	Skin_SunExposed	0.455145
GTEX-133LE-1926-SM-5N9FV	0	Adipose Tissue	AdiposeSC	AdiposeSubcutaneous	0.302207
GTEX-133LE-2026-SM-5K7WM	0	Muscle	MuscleSkeletal	Muscle_Skeletal	0.255329
GTEX-133LE-2126-SM-5IJBX	0	Nerve	NerveTibial	Nerve_Tibial	0.304505
GTEX-133LE-2226-SM-5IFGU	0	Blood Vessel	ArteryTibial	ArteryTibial	0.274107
GTEX-133LE-2326-SM-5K7W3	0.04789	Skin	Skin_NotSunExposed	Skin_NotSunExposed	0.535271
GTEX-1399Q-0008-SM-62LDE	0	Skin	Skin_Trans_Fibroblast	Skin_Trans_Fibroblast	0.718592
GTEX-1399Q-1126-SM-5P9JA	0.07146	Esophagus	Esophagus_Mucosa	Esophagus_Mucosa	0.64897
GTEX-1399Q-2326-SM-5KM2X	0.1435	Skin	Skin_NotSunExposed	Skin_NotSunExposed	0.599367
GTEX-1399Q-2426-SM-5J2MO	0.01248	Muscle	MuscleSkeletal	Muscle_Skeletal	0.269587
GTEX-1399R-0002-SM-62LD9	0.4076	Blood	EBV_Trans_Lymphocytes	EBV_Trans_Lymphocytes	0.973318
GTEX-1399R-0006-SM-5N9FR	0.4583	Blood	WholeBlood	WholeBlood	0.55565
GTEX-1399R-0008-SM-5ZZUF	0.08029	Skin	Skin_Trans_Fibroblast	Skin_Trans_Fibroblast	0.774461
GTEX-1399R-0126-SM-5IFEV	0.01056	Thyroid	Thyroid	Thyroid	0.515328
GTEX-1399R-0226-SM-5IJGG	0.9467	Spleen	Spleen	Spleen	0.598996
GTEX-1399R-0326-SM-5KM1X	0	Adrenal Gland	Adrenal_GD	Adrenal_GD	0.546582
GTEX-1399R-0426-SM-5IJE3	0	Pancreas	Pancreas	Pancreas	0.506842
GTEX-1399R-0526-SM-5IJEF	0.09179	Prostate	Prostate	Prostate	0.444881
GTEX-1399R-0626-SM-5K7UZ	0.009893	Blood Vessel	ArteryAorta	ArteryAorta	0.521595
GTEX-1399R-0726-SM-5KM2A	0	Esophagus	Esophagus_Muscularis	Esophagus_Muscularis	0.426297
GTEX-1399R-0826-SM-5IJEL	0.08628	Esophagus	Esophagus_Mucosa	Esophagus_Mucosa	0.687104
GTEX-1399R-0926-SM-5J2N8	0	Esophagus	Esophagus_GEJ	Esophagus_GastroesophagealJunction	0.496883
GTEX-1399R-1126-SM-5IFIO	0.3441	Stomach	Stomach	Stomach	0.625373
GTEX-1399R-1226-SM-5P9GF	0.01957	Liver	Liver	Liver	0.40009
GTEX-1399R-1326-SM-5PNYS	0.03209	Skin	Skin_NotSunExposed	Skin_NotSunExposed	0.56057
GTEX-1399R-1626-SM-5P9GG	2.214	Testis	Testis	Testis	0.759438
GTEX-1399R-1726-SM-5K7YJ	0.008245	Heart	Heart_AA	Heart_AtrialAppendage	0.436265
GTEX-1399R-1826-SM-5J2M9	0	Blood Vessel	ArteryCoronary	ArteryCoronary	0.383248
GTEX-1399R-1926-SM-5K7X8	0	Heart	Heart_LV	Heart_LeftVentricle	0.435425
GTEX-1399R-2026-SM-5K7WN	0.7416	Small Intestine	Small_Intestine	Small_Intestine	0.607062
GTEX-1399R-2126-SM-5K7WZ	0	Colon	Colon_Sigmoid	Colon_Sigmoid	0.574907
GTEX-1399R-2226-SM-5P9JB	0.5581	Colon	Colon_Transverse	Colon_Transverse	0.635711
GTEX-1399R-2326-SM-5PNYT	0	Blood Vessel	ArteryTibial	ArteryTibial	0.516673
GTEX-1399R-2426-SM-5IJFC	0.01027	Nerve	NerveTibial	Nerve_Tibial	0.510304
GTEX-1399R-2526-SM-5IFG2	0	Muscle	MuscleSkeletal	Muscle_Skeletal	0.48402
GTEX-1399R-2626-SM-5KLZ7	0	Adipose Tissue	AdiposeSC	AdiposeSubcutaneous	0.625871
GTEX-1399R-2726-SM-5IJBA	0.03867	Skin	Skin_SunExposed	Skin_SunExposed	0.607498
GTEX-1399S-0006-SM-5NQ7U	0.188	Blood	WholeBlood	WholeBlood	0.440208
GTEX-1399S-0008-SM-62LDF	0	Skin	Skin_Trans_Fibroblast	Skin_Trans_Fibroblast	0.805758
GTEX-1399S-0126-SM-5IJCF	0.2704	Skin	Skin_NotSunExposed	Skin_NotSunExposed	0.515626
GTEX-1399S-0226-SM-5IFFG	1.233	Spleen	Spleen	Spleen	0.590874
GTEX-1399S-0326-SM-5IFFS	0.01484	Pancreas	Pancreas	Pancreas	0.524807
GTEX-1399S-0426-SM-5IFG5	0	Adrenal Gland	Adrenal_GD	Adrenal_GD	0.484058
GTEX-1399S-0526-SM-5IJG8	0.2057	Kidney	Kidney	Kidney_Cortex	0.513745
GTEX-1399S-0826-SM-5KM23	0	Heart	Heart_AA	Heart_AtrialAppendage	0.535421
GTEX-1399S-0926-SM-5PNVQ	0	Blood Vessel	ArteryCoronary	ArteryCoronary	0.181544
GTEX-1399S-1026-SM-5KLZ9	0	Heart	Heart_LV	Heart_LeftVentricle	0.275115
GTEX-1399S-1326-SM-5P9GH	0.02814	Esophagus	Esophagus_Mucosa	Esophagus_Mucosa	0.683519
GTEX-1399S-1426-SM-5PNYQ	0	Adipose Tissue	AdiposeVisceral	AdiposeVisceral	0.5376
GTEX-1399S-1526-SM-5P9JC	0	Esophagus	Esophagus_GEJ	Esophagus_GastroesophagealJunction	0.486705
GTEX-1399S-1626-SM-5P9GI	0.6901	Stomach	Stomach	Stomach	0.58689
GTEX-1399S-1726-SM-5L3DI	0.04519	Lung	Lung	Lung	0.421722
GTEX-1399S-1926-SM-5J2M5	1.643	Colon	Colon_Transverse	Colon_Transverse	0.623155
GTEX-1399S-2026-SM-5KM4B	0.8638	Small Intestine	Small_Intestine	Small_Intestine	0.527366
GTEX-1399S-2126-SM-5J2MH	0	Ovary	Ovary	Ovary	0.563245
GTEX-1399S-2226-SM-5IFEW	0	Uterus	Uterus	Uterus	0.558717
GTEX-1399S-2326-SM-5K7YV	0.05691	Vagina	Vagina	Vagina	0.602067
GTEX-1399S-2426-SM-5K7U3	0.01824	Nerve	NerveTibial	Nerve_Tibial	0.601458
GTEX-1399S-2626-SM-5L3DU	0	Blood Vessel	ArteryTibial	ArteryTibial	0.434109
GTEX-1399S-2726-SM-5KM22	0	Muscle	MuscleSkeletal	Muscle_Skeletal	0.397434
GTEX-1399T-0008-SM-62LDB	0.01067	Skin	Skin_Trans_Fibroblast	Skin_Trans_Fibroblast	0.734295
GTEX-1399T-0011-R11a-SM-5J2O1	0	Brain	Brain_CH	Brain_CerebellarHemisphere	0.68978
GTEX-1399T-0011-R1b-SM-5DUWN	0.01595	Brain	Brain_Hippocampus	Brain_Hippocampus	0.419987
GTEX-1399T-0011-R2b-SM-5DUXM	0.6224	Brain	Brain_SN	Brain_SubstantiaNigra	0.448198
GTEX-1399T-0011-R4b-SM-5DUVX	0.008082	Brain	BrainAmygdala	BrainAmygdala	0.497789
GTEX-1399T-0011-R5b-SM-5IJDK	1	Brain	Brain_Caudate	Brain_Caudate(basalganglia)	0.551619
GTEX-1399T-0011-R6b-SM-5K7YL	0.4223	Brain	Brain_NA	Brain_NucleusAccumbens(basalganglia)	0.496096
GTEX-1399T-0011-R8b-SM-5IJD8	0.09982	Brain	Brain_Hypothalamus	Brain_Hypothalamus	0.522532
GTEX-1399T-0126-SM-5KM15	0	Thyroid	Thyroid	Thyroid	0.575272
GTEX-1399T-0426-SM-5PNVJ	0	Heart	Heart_LV	Heart_LeftVentricle	0.482737
GTEX-1399T-0526-SM-5J1NC	0	Blood Vessel	ArteryAorta	ArteryAorta	0.381442
GTEX-1399T-0726-SM-5J1MH	0	Heart	Heart_AA	Heart_AtrialAppendage	0.268129
GTEX-1399T-0826-SM-5IFES	0	Liver	Liver	Liver	0.250555
GTEX-1399T-1226-SM-5P9J5	0	Prostate	Prostate	Prostate	0.456333
GTEX-1399T-1326-SM-5PNVH	0	Adipose Tissue	AdiposeVisceral	AdiposeVisceral	0.511254
GTEX-1399T-1426-SM-664M8	0.01486	Esophagus	Esophagus_Muscularis	Esophagus_Muscularis	0.464374
GTEX-1399T-1526-SM-5P9J6	2.192	Testis	Testis	Testis	0.727827
GTEX-1399T-2426-SM-5L3FJ	0	Muscle	MuscleSkeletal	Muscle_Skeletal	0.246121
GTEX-1399T-2626-SM-5L3E4	0	Blood Vessel	ArteryTibial	ArteryTibial	0.451654
GTEX-1399T-2726-SM-5K7XK	0	Adipose Tissue	AdiposeSC	AdiposeSubcutaneous	0.596239
GTEX-1399T-2826-SM-5KLYZ	0.1366	Skin	Skin_SunExposed	Skin_SunExposed	0.567169
GTEX-1399T-2926-SM-5IFF8	0	Pituitary	Pituitary	Pituitary	0.457326
GTEX-1399T-3026-SM-5KLZC	0.2394	Brain	Brain_Cortex	Brain_Cortex	0.463093
GTEX-1399T-3126-SM-5IJFS	0	Brain	Brain_Cerebellum	Brain_Cerebellum	0.627126
GTEX-1399U-0005-SM-5NQ8K	0.07241	Blood	WholeBlood	WholeBlood	0.384656
GTEX-1399U-0008-SM-5S2VE	0	Skin	Skin_Trans_Fibroblast	Skin_Trans_Fibroblast	0.762938
GTEX-1399U-0226-SM-5P9J2	0	Adrenal Gland	Adrenal_GD	Adrenal_GD	0.277844
GTEX-1399U-0326-SM-5P9G5	0	Thyroid	Thyroid	Thyroid	0.414666
GTEX-1399U-0426-SM-5K7UU	0	Blood Vessel	ArteryAorta	ArteryAorta	0.48722
[truncated: 9,690 more rows]

## Sheet: Source Data Fig.3
Source Data Figure 3a : From Supplementary Data 4										Source Data Figure 3d and 3e : From Supplementary Data 4
Source Data Figure 3b : EXTEND Scores across Tumor Stages					Source Data Figure 3c : EXTEND Scores across subgroups of cutaneous Melanoma
Cancer	SampleID	EXTENDScores	Stage		SampleID	Cancer	EXTENDScores	TumorTissueSite	SampleType
CRC	TCGA-3L-AA1B	0.469826	Stage1		TCGA-3N-A9WB	SKCM	0.609663	distant metastasis	metastatic
CRC	TCGA-4N-A93T	0.529053	Stage3		TCGA-3N-A9WC	SKCM	0.447539	regional lymph node	metastatic
CRC	TCGA-4T-AA8H	0.548643	Stage2		TCGA-3N-A9WD	SKCM	0.355622	regional lymph node	metastatic
CRC	TCGA-5M-AAT4	0.643329	Stage4		TCGA-BF-A1PU	SKCM	0.476384	primary tumor	primary tumor
CRC	TCGA-5M-AAT6	0.532801	Stage4		TCGA-BF-A1PV	SKCM	0.677116	primary tumor	primary tumor
CRC	TCGA-5M-AATE	0.619973	Stage2		TCGA-BF-A1PX	SKCM	0.411243	primary tumor	primary tumor
CRC	TCGA-A6-2675	0.389539	Stage2		TCGA-BF-A1PZ	SKCM	0.506746	primary tumor	primary tumor
CRC	TCGA-A6-2682	0.440976	Stage4		TCGA-BF-A1Q0	SKCM	0.537799	primary tumor	primary tumor
CRC	TCGA-A6-2684	0.45683	Stage1		TCGA-BF-A3DJ	SKCM	0.40014	primary tumor	primary tumor
CRC	TCGA-A6-2685	0.36587	Stage2		TCGA-BF-A3DL	SKCM	0.419556	primary tumor	primary tumor
CRC	TCGA-A6-2686	0.457452	Stage2		TCGA-BF-A3DM	SKCM	0.488214	primary tumor	primary tumor
CRC	TCGA-A6-4105	0.605612	Stage2		TCGA-BF-A3DN	SKCM	0.399964	primary tumor	primary tumor
CRC	TCGA-A6-5656	0.546288	Stage1		TCGA-BF-A5EO	SKCM	0.355728	primary tumor	primary tumor
CRC	TCGA-A6-5657	0.50527	Stage3		TCGA-BF-A5EP	SKCM	0.542327	primary tumor	primary tumor
CRC	TCGA-A6-5659	0.534071	Stage1		TCGA-BF-A5EQ	SKCM	0.538758	primary tumor	primary tumor
CRC	TCGA-A6-5660	0.529398	Stage3		TCGA-BF-A5ER	SKCM	0.514625	primary tumor	primary tumor
CRC	TCGA-A6-5661	0.582778	Stage2		TCGA-BF-A5ES	SKCM	0.430113	primary tumor	primary tumor
CRC	TCGA-A6-5662	0.396401	Stage4		TCGA-BF-A9VF	SKCM	0.472455	primary tumor	primary tumor
CRC	TCGA-A6-5664	0.412124	Stage3		TCGA-BF-AAOU	SKCM	0.473707	primary tumor	primary tumor
CRC	TCGA-A6-5665	0.654598	Stage2		TCGA-BF-AAOX	SKCM	0.549193	primary tumor	primary tumor
CRC	TCGA-A6-5666	0.570318	Stage2		TCGA-BF-AAP0	SKCM	0.43314	regional lymph node	metastatic
CRC	TCGA-A6-5667	0.549919	Stage3		TCGA-BF-AAP1	SKCM	0.536461	primary tumor	primary tumor
CRC	TCGA-A6-6137	0.455777	Stage3		TCGA-BF-AAP2	SKCM	0.521526	primary tumor	primary tumor
CRC	TCGA-A6-6138	0.435034	Stage1		TCGA-BF-AAP4	SKCM	0.505051	primary tumor	primary tumor
CRC	TCGA-A6-6140	0.584725	Stage2		TCGA-BF-AAP6	SKCM	0.549292	primary tumor	primary tumor
CRC	TCGA-A6-6141	0.454487	Stage2		TCGA-BF-AAP7	SKCM	0.389628	primary tumor	primary tumor
CRC	TCGA-A6-6142	0.430416	Stage4		TCGA-BF-AAP8	SKCM	0.379387	primary tumor	primary tumor
CRC	TCGA-A6-6648	0.647534	Stage4		TCGA-D3-A1Q1	SKCM	0.569009	regional lymph node	metastatic
CRC	TCGA-A6-6649	0.523208	Stage3		TCGA-D3-A1Q3	SKCM	0.565802	regional lymph node	metastatic
CRC	TCGA-A6-6650	0.591717	Stage2		TCGA-D3-A1Q4	SKCM	0.437371	regional lymph node	metastatic
CRC	TCGA-A6-6651	0.408106	Stage3		TCGA-D3-A1Q6	SKCM	0.363138	RegionalCut_SubCut	metastatic
CRC	TCGA-A6-6652	0.557075	Stage4		TCGA-D3-A1Q7	SKCM	0.472252	regional lymph node	metastatic
CRC	TCGA-A6-6653	0.578294	Stage1		TCGA-D3-A1Q8	SKCM	0.426677	regional lymph node	metastatic
CRC	TCGA-A6-6654	0.398703	Stage3		TCGA-D3-A1Q9	SKCM	0.568474	regional lymph node	metastatic
CRC	TCGA-A6-6780	0.672566	Stage2		TCGA-D3-A1QA	SKCM	0.680214	regional lymph node	metastatic
CRC	TCGA-A6-6781	0.364595	Stage3		TCGA-D3-A1QA	SKCM	0.680214	regional lymph node	metastatic
CRC	TCGA-A6-6782	0.431949	Stage2		TCGA-D3-A1QA	SKCM	0.6638	regional lymph node	metastatic
CRC	TCGA-A6-A565	0.404005	Stage3		TCGA-D3-A1QA	SKCM	0.6638	regional lymph node	metastatic
CRC	TCGA-A6-A566	0.420024	Stage3		TCGA-D3-A1QB	SKCM	0.397972	regional lymph node	metastatic
CRC	TCGA-A6-A567	0.502351	Stage4		TCGA-D3-A2J6	SKCM	0.444485	regional lymph node	metastatic
CRC	TCGA-A6-A56B	0.580209	Stage3		TCGA-D3-A2J7	SKCM	0.399955	regional lymph node	metastatic
CRC	TCGA-AA-3489	0.518272	Stage2		TCGA-D3-A2J8	SKCM	0.532125	regional lymph node	metastatic
CRC	TCGA-AA-3492	0.584411	Stage2		TCGA-D3-A2J9	SKCM	0.455561	regional lymph node	metastatic
CRC	TCGA-AA-3495	0.54878	Stage1		TCGA-D3-A2JA	SKCM	0.514179	RegionalCut_SubCut	metastatic
CRC	TCGA-AA-3496	0.551105	Stage2		TCGA-D3-A2JC	SKCM	0.396664	regional lymph node	metastatic
CRC	TCGA-AA-3502	0.467192	Stage1		TCGA-D3-A2JD	SKCM	0.36795	regional lymph node	metastatic
CRC	TCGA-AA-3506	0.459715	Stage1		TCGA-D3-A2JE	SKCM	0.643416	regional lymph node	metastatic
CRC	TCGA-AA-3509	0.503607	Stage2		TCGA-D3-A2JF	SKCM	0.411274	distant metastasis	metastatic
CRC	TCGA-AA-3511	0.449755	Stage2		TCGA-D3-A2JG	SKCM	0.435091	regional lymph node	metastatic
CRC	TCGA-AA-3655	0.482164	Stage2		TCGA-D3-A2JH	SKCM	0.546429	RegionalCut_SubCut	metastatic
CRC	TCGA-AA-3660	0.48744	Stage2		TCGA-D3-A2JK	SKCM	0.225127	regional lymph node	metastatic
CRC	TCGA-AA-3663	0.483521	Stage2		TCGA-D3-A2JN	SKCM	0.516751	regional lymph node	metastatic
CRC	TCGA-AA-3685	0.526739	Stage2		TCGA-D3-A2JO	SKCM	0.641044	RegionalCut_SubCut	metastatic
CRC	TCGA-AA-3712	0.571102	Stage3		TCGA-D3-A2JP	SKCM	0.488487	regional lymph node	metastatic
CRC	TCGA-AA-3713	0.587735	Stage4		TCGA-D3-A3BZ	SKCM	0.500054	regional lymph node	metastatic
CRC	TCGA-AA-A01P	0.588049	Stage3		TCGA-D3-A3C6	SKCM	0.655888	regional lymph node	metastatic
CRC	TCGA-AA-A01X	0.508652	Stage3		TCGA-D3-A3C7	SKCM	0.389116	regional lymph node	metastatic
CRC	TCGA-AA-A02Y	0.485111	Stage1		TCGA-D3-A3C8	SKCM	0.513515	RegionalCut_SubCut	metastatic
CRC	TCGA-AD-5900	0.520046	Stage1		TCGA-D3-A3CC	SKCM	0.391459	RegionalCut_SubCut	metastatic
CRC	TCGA-AD-6548	0.475357	Stage1		TCGA-D3-A3CE	SKCM	0.507041	regional lymph node	metastatic
CRC	TCGA-AD-6888	0.510488	Stage3		TCGA-D3-A3CF	SKCM	0.462012	regional lymph node	metastatic
CRC	TCGA-AD-6889	0.552624	Stage2		TCGA-D3-A3ML	SKCM	0.636122	regional lymph node	metastatic
CRC	TCGA-AD-6895	0.523284	Stage3		TCGA-D3-A3MO	SKCM	0.488721	RegionalCut_SubCut	metastatic
CRC	TCGA-AD-6899	0.437021	Stage3		TCGA-D3-A3MR	SKCM	0.435387	RegionalCut_SubCut	metastatic
CRC	TCGA-AD-6965	0.639157	Stage3		TCGA-D3-A3MU	SKCM	0.487837	regional lymph node	metastatic
CRC	TCGA-AD-A5EJ	0.600965	Stage2		TCGA-D3-A3MV	SKCM	0.544201	RegionalCut_SubCut	metastatic
CRC	TCGA-AD-A5EK	0.627348	Stage1		TCGA-D3-A51F	SKCM	0.348896	regional lymph node	metastatic
CRC	TCGA-AF-2687	0.478146	Stage3		TCGA-D3-A51H	SKCM	0.490591	regional lymph node	metastatic
CRC	TCGA-AF-2690	0.357059	Stage3		TCGA-D3-A51J	SKCM	0.502433	RegionalCut_SubCut	metastatic
CRC	TCGA-AF-2693	0.474402	Stage1		TCGA-D3-A51K	SKCM	0.686185	regional lymph node	metastatic
CRC	TCGA-AF-3911	0.527023	Stage3		TCGA-D3-A51N	SKCM	0.300438	regional lymph node	metastatic
CRC	TCGA-AF-4110	0.412021	Stage4		TCGA-D3-A51R	SKCM	0.770029	regional lymph node	metastatic
CRC	TCGA-AF-5654	0.520612	Stage1		TCGA-D3-A51T	SKCM	0.527161	regional lymph node	metastatic
CRC	TCGA-AF-6136	0.590474	Stage3		TCGA-D3-A5GL	SKCM	0.598875	regional lymph node	metastatic
CRC	TCGA-AF-6655	0.58893	Stage3		TCGA-D3-A5GN	SKCM	0.592369	regional lymph node	metastatic
CRC	TCGA-AF-6672	0.420318	Stage4		TCGA-D3-A5GO	SKCM	0.493965	distant metastasis	metastatic
CRC	TCGA-AF-A56K	0.516698	Stage2		TCGA-D3-A5GR	SKCM	0.453245	regional lymph node	metastatic
CRC	TCGA-AF-A56L	0.59522	Stage3		TCGA-D3-A5GS	SKCM	0.326208	regional lymph node	metastatic
CRC	TCGA-AF-A56N	0.538218	Stage2		TCGA-D3-A5GT	SKCM	0.572382	primary tumor	primary tumor
CRC	TCGA-AG-3591	0.465784	Stage2		TCGA-D3-A5GU	SKCM	0.561673	regional lymph node	metastatic
CRC	TCGA-AG-3592	0.557255	Stage2		TCGA-D3-A8GB	SKCM	0.302281	regional lymph node	metastatic
CRC	TCGA-AG-3725	0.451005	Stage3		TCGA-D3-A8GC	SKCM	0.473301	regional lymph node	metastatic
CRC	TCGA-AG-3731	0.550877	Stage4		TCGA-D3-A8GD	SKCM	0.505711	regional lymph node	metastatic
CRC	TCGA-AG-3732	0.57204	Stage1		TCGA-D3-A8GE	SKCM	0.168027	RegionalCut_SubCut	metastatic
CRC	TCGA-AG-3742	0.474704	Stage1		TCGA-D3-A8GI	SKCM	0.541465	regional lymph node	metastatic
CRC	TCGA-AG-4021	0.505181	Stage4		TCGA-D3-A8GJ	SKCM	0.441113	distant metastasis	metastatic
CRC	TCGA-AG-4022	0.416845	Stage2		TCGA-D3-A8GK	SKCM	0.56357	distant metastasis	metastatic
CRC	TCGA-AH-6643	0.564911	Stage3		TCGA-D3-A8GL	SKCM	0.663447	RegionalCut_SubCut	metastatic
CRC	TCGA-AH-6897	0.63057	Stage1		TCGA-D3-A8GM	SKCM	0.560082	regional lymph node	metastatic
CRC	TCGA-AH-6903	0.494946	Stage3		TCGA-D3-A8GP	SKCM	0.584368	distant metastasis	metastatic
CRC	TCGA-AM-5820	0.43302	Stage4		TCGA-D3-A8GQ	SKCM	0.565993	distant metastasis	metastatic
CRC	TCGA-AM-5821	0.683323	Stage2		TCGA-D3-A8GS	SKCM	0.543004	distant metastasis	metastatic
CRC	TCGA-AU-3779	0.419813	Stage2		TCGA-D9-A3Z1	SKCM	0.450948	regional lymph node	metastatic
CRC	TCGA-AU-6004	0.535966	Stage1		TCGA-D9-A3Z3	SKCM	0.463789	regional lymph node	metastatic
CRC	TCGA-AY-5543	0.511745	Stage4		TCGA-D9-A3Z4	SKCM	0.472466	primary tumor	primary tumor
CRC	TCGA-AY-6196	0.386611	Stage3		TCGA-D9-A4Z2	SKCM	0.546358	primary tumor	primary tumor
CRC	TCGA-AY-6197	0.587231	Stage2		TCGA-D9-A4Z3	SKCM	0.641259	primary tumor	primary tumor
CRC	TCGA-AY-6386	0.524681	Stage3		TCGA-D9-A4Z6	SKCM	0.517446	regional lymph node	metastatic
CRC	TCGA-AY-A54L	0.536657	Stage1		TCGA-D9-A6EC	SKCM	0.476566	regional lymph node	metastatic
CRC	TCGA-AY-A69D	0.571933	Stage2		TCGA-D9-A6EG	SKCM	0.485463	RegionalCut_SubCut	metastatic
CRC	TCGA-AY-A71X	0.489566	Stage1		TCGA-DA-A1HV	SKCM	0.495723	regional lymph node	metastatic
CRC	TCGA-AY-A8YK	0.561813	Stage4		TCGA-DA-A1HW	SKCM	0.470886	regional lymph node	metastatic
CRC	TCGA-AZ-4313	0.592378	Stage1		TCGA-DA-A1HY	SKCM	0.408392	regional lymph node	metastatic
CRC	TCGA-AZ-4315	0.639396	Stage2		TCGA-DA-A1I0	SKCM	0.433984	RegionalCut_SubCut	metastatic
CRC	TCGA-AZ-4323	0.481773	Stage4		TCGA-DA-A1I1	SKCM	0.443002	RegionalCut_SubCut	metastatic
CRC	TCGA-AZ-4614	0.551277	Stage4		TCGA-DA-A1I2	SKCM	0.489227	regional lymph node	metastatic
CRC	TCGA-AZ-4615	0.56298	Stage3		TCGA-DA-A1I4	SKCM	0.377079	RegionalCut_SubCut	metastatic
CRC	TCGA-AZ-4616	0.568283	Stage4		TCGA-DA-A1I5	SKCM	0.433591	distant metastasis	metastatic
CRC	TCGA-AZ-4682	0.515899	Stage4		TCGA-DA-A1I7	SKCM	0.381692	RegionalCut_SubCut	metastatic
CRC	TCGA-AZ-4684	0.516716	Stage4		TCGA-DA-A1I8	SKCM	0.364735	RegionalCut_SubCut	metastatic
CRC	TCGA-AZ-5403	0.411073	Stage2		TCGA-DA-A1IA	SKCM	0.413387	distant metastasis	metastatic
CRC	TCGA-AZ-5407	0.47674	Stage1		TCGA-DA-A1IB	SKCM	0.389746	regional lymph node	metastatic
CRC	TCGA-AZ-6598	0.626505	Stage2		TCGA-DA-A1IC	SKCM	0.57653	RegionalCut_SubCut	metastatic
CRC	TCGA-AZ-6599	0.52955	Stage1		TCGA-DA-A3F2	SKCM	0.334683	RegionalCut_SubCut	metastatic
CRC	TCGA-AZ-6600	0.498698	Stage4		TCGA-DA-A3F3	SKCM	0.619229	regional lymph node	metastatic
CRC	TCGA-AZ-6605	0.446223	Stage3		TCGA-DA-A3F5	SKCM	0.549211	regional lymph node	metastatic
CRC	TCGA-AZ-6606	0.500619	Stage4		TCGA-DA-A3F8	SKCM	0.420017	regional lymph node	metastatic
CRC	TCGA-AZ-6607	0.332276	Stage4		TCGA-DA-A95V	SKCM	0.313576	regional lymph node	metastatic
CRC	TCGA-CA-5254	0.564788	Stage2		TCGA-DA-A95W	SKCM	0.581553	regional lymph node	metastatic
CRC	TCGA-CA-5255	0.471225	Stage2		TCGA-DA-A95X	SKCM	0.576817	regional lymph node	metastatic
CRC	TCGA-CA-5256	0.491001	Stage2		TCGA-DA-A95Y	SKCM	0.466966	regional lymph node	metastatic
CRC	TCGA-CA-5796	0.389289	Stage2		TCGA-DA-A95Z	SKCM	0.579195	RegionalCut_SubCut	metastatic
CRC	TCGA-CA-5797	0.511857	Stage2		TCGA-DA-A960	SKCM	0.585089	RegionalCut_SubCut	primary tumor
CRC	TCGA-CA-6715	0.53067	Stage3		TCGA-EB-A1NK	SKCM	0.454893	primary tumor	primary tumor
CRC	TCGA-CA-6716	0.427904	Stage2		TCGA-EB-A24D	SKCM	0.515659	primary tumor	primary tumor
CRC	TCGA-CA-6717	0.509581	Stage2		TCGA-EB-A299	SKCM	0.297362	primary tumor	primary tumor
CRC	TCGA-CA-6718	0.700925	Stage2		TCGA-EB-A3HV	SKCM	0.263761	primary tumor	primary tumor
CRC	TCGA-CA-6719	0.515037	Stage2		TCGA-EB-A3XB	SKCM	0.452448	primary tumor	primary tumor
CRC	TCGA-CI-6619	0.572079	Stage4		TCGA-EB-A3XC	SKCM	0.583483	primary tumor	primary tumor
CRC	TCGA-CI-6621	0.567002	Stage3		TCGA-EB-A3XD	SKCM	0.174564	primary tumor	primary tumor
CRC	TCGA-CI-6622	0.492596	Stage2		TCGA-EB-A3XE	SKCM	0.289807	primary tumor	primary tumor
CRC	TCGA-CI-6623	0.601591	Stage1		TCGA-EB-A3XF	SKCM	0.463562	primary tumor	primary tumor
CRC	TCGA-CI-6624	0.405251	Stage1		TCGA-EB-A3Y6	SKCM	0.453707	primary tumor	primary tumor
CRC	TCGA-CK-4947	0.508025	Stage3		TCGA-EB-A3Y7	SKCM	0.455298	primary tumor	primary tumor
CRC	TCGA-CK-4948	0.544508	Stage3		TCGA-EB-A41A	SKCM	0.555603	primary tumor	primary tumor
CRC	TCGA-CK-4950	0.492699	Stage3		TCGA-EB-A41B	SKCM	0.53948	primary tumor	primary tumor
CRC	TCGA-CK-4951	0.500256	Stage2		TCGA-EB-A42Y	SKCM	0.826059	primary tumor	primary tumor
CRC	TCGA-CK-4952	0.715436	Stage3		TCGA-EB-A42Z	SKCM	0.307199	primary tumor	primary tumor
CRC	TCGA-CK-5912	0.553182	Stage1		TCGA-EB-A430	SKCM	0.545618	primary tumor	primary tumor
CRC	TCGA-CK-5913	0.56382	Stage2		TCGA-EB-A431	SKCM	0.522961	primary tumor	primary tumor
CRC	TCGA-CK-5914	0.656778	Stage3		TCGA-EB-A44N	SKCM	0.432066	primary tumor	primary tumor
CRC	TCGA-CK-5915	0.588455	Stage1		TCGA-EB-A44O	SKCM	0.569444	primary tumor	primary tumor
CRC	TCGA-CK-5916	0.505789	Stage1		TCGA-EB-A44P	SKCM	0.4339	primary tumor	primary tumor
CRC	TCGA-CK-6746	0.595648	Stage2		TCGA-EB-A44Q	SKCM	0.507582	regional lymph node	metastatic
CRC	TCGA-CK-6747	0.569178	Stage2		TCGA-EB-A44R	SKCM	0.652687	regional lymph node	metastatic
CRC	TCGA-CK-6748	0.348328	Stage4		TCGA-EB-A4IQ	SKCM	0.443458	primary tumor	primary tumor
CRC	TCGA-CK-6751	0.551246	Stage1		TCGA-EB-A4IS	SKCM	0.483395	primary tumor	primary tumor
CRC	TCGA-CL-5917	0.479831	Stage3		TCGA-EB-A4OY	SKCM	0.638783	primary tumor	primary tumor
CRC	TCGA-CL-5918	0.582885	Stage2		TCGA-EB-A4OZ	SKCM	0.336593	primary tumor	primary tumor
CRC	TCGA-CM-4743	0.496551	Stage2		TCGA-EB-A4P0	SKCM	0.566776	primary tumor	primary tumor
CRC	TCGA-CM-4744	0.59264	Stage1		TCGA-EB-A4XL	SKCM	0.482382	primary tumor	primary tumor
CRC	TCGA-CM-4747	0.464639	Stage4		TCGA-EB-A51B	SKCM	0.588186	primary tumor	primary tumor
CRC	TCGA-CM-4751	0.495155	Stage3		TCGA-EB-A550	SKCM	0.301783	primary tumor	primary tumor
CRC	TCGA-CM-5344	0.458791	Stage3		TCGA-EB-A551	SKCM	0.460946	primary tumor	primary tumor
CRC	TCGA-CM-5348	0.402325	Stage3		TCGA-EB-A553	SKCM	0.518889	primary tumor	primary tumor
CRC	TCGA-CM-5349	0.504278	Stage2		TCGA-EB-A57M	SKCM	0.340903	primary tumor	primary tumor
CRC	TCGA-CM-5860	0.466711	Stage2		TCGA-EB-A5FP	SKCM	0.60057	primary tumor	primary tumor
CRC	TCGA-CM-5861	0.509413	Stage2		TCGA-EB-A5KH	SKCM	0.591178	regional lymph node	metastatic
CRC	TCGA-CM-5862	0.570604	Stage4		TCGA-EB-A5SE	SKCM	0.590631	primary tumor	primary tumor
CRC	TCGA-CM-5864	0.475761	Stage1		TCGA-EB-A5SF	SKCM	0.304663	primary tumor	primary tumor
CRC	TCGA-CM-5868	0.556902	Stage4		TCGA-EB-A5SH	SKCM	0.500375	regional lymph node	metastatic
CRC	TCGA-CM-6161	0.413274	Stage1		TCGA-EB-A5UL	SKCM	0.571898	regional lymph node	metastatic
CRC	TCGA-CM-6163	0.509362	Stage1		TCGA-EB-A5UM	SKCM	0.446771	primary tumor	primary tumor
CRC	TCGA-CM-6164	0.545415	Stage2		TCGA-EB-A5UN	SKCM	0.436425	distant metastasis	metastatic
CRC	TCGA-CM-6165	0.437729	Stage2		TCGA-EB-A5VU	SKCM	0.506046	primary tumor	primary tumor
CRC	TCGA-CM-6166	0.566838	Stage1		TCGA-EB-A5VV	SKCM	0.40611	regional lymph node	metastatic
CRC	TCGA-CM-6167	0.374936	Stage3		TCGA-EB-A6L9	SKCM	0.405976	regional lymph node	metastatic
CRC	TCGA-CM-6168	0.425345	Stage2		TCGA-EB-A6QY	SKCM	0.436226	primary tumor	primary tumor
CRC	TCGA-CM-6169	0.410502	Stage2		TCGA-EB-A6QZ	SKCM	0.520104	primary tumor	primary tumor
CRC	TCGA-CM-6170	0.508305	Stage1		TCGA-EB-A6R0	SKCM	0.649853	primary tumor	primary tumor
CRC	TCGA-CM-6171	0.553113	Stage1		TCGA-EB-A82B	SKCM	0.389842	primary tumor	primary tumor
CRC	TCGA-CM-6172	0.538678	Stage3		TCGA-EB-A82C	SKCM	0.580687	primary tumor	primary tumor
CRC	TCGA-CM-6674	0.556742	Stage2		TCGA-EB-A85I	SKCM	0.343345	primary tumor	primary tumor
CRC	TCGA-CM-6675	0.548302	Stage4		TCGA-EB-A85J	SKCM	0.534097	primary tumor	primary tumor
CRC	TCGA-CM-6676	0.474031	Stage1		TCGA-EB-A97M	SKCM	0.456587	primary tumor	primary tumor
CRC	TCGA-CM-6677	0.603576	Stage2		TCGA-EE-A17X	SKCM	0.608659	regional lymph node	metastatic
CRC	TCGA-CM-6678	0.439763	Stage4		TCGA-EE-A17Y	SKCM	0.483411	RegionalCut_SubCut	metastatic
CRC	TCGA-CM-6679	0.450379	Stage2		TCGA-EE-A17Z	SKCM	0.556013	regional lymph node	metastatic
CRC	TCGA-CM-6680	0.522097	Stage3		TCGA-EE-A180	SKCM	0.594317	distant metastasis	metastatic
CRC	TCGA-D5-5538	0.416724	Stage3		TCGA-EE-A181	SKCM	0.568499	regional lymph node	metastatic
CRC	TCGA-D5-5539	0.486759	Stage3		TCGA-EE-A182	SKCM	0.372061	distant metastasis	metastatic
CRC	TCGA-D5-5540	0.69787	Stage2		TCGA-EE-A184	SKCM	0.480298	distant metastasis	metastatic
CRC	TCGA-D5-5541	0.540281	Stage3		TCGA-EE-A185	SKCM	0.511505	regional lymph node	metastatic
CRC	TCGA-D5-6529	0.458071	Stage2		TCGA-EE-A20B	SKCM	0.343066	RegionalCut_SubCut	metastatic
CRC	TCGA-D5-6530	0.539026	Stage1		TCGA-EE-A20F	SKCM	0.469703	regional lymph node	metastatic
CRC	TCGA-D5-6531	0.516979	Stage2		TCGA-EE-A20H	SKCM	0.687414	distant metastasis	metastatic
CRC	TCGA-D5-6532	0.566324	Stage2		TCGA-EE-A20I	SKCM	0.508496	RegionalCut_SubCut	metastatic
CRC	TCGA-D5-6534	0.274636	Stage2		TCGA-EE-A29A	SKCM	0.502236	distant metastasis	metastatic
CRC	TCGA-D5-6535	0.576423	Stage3		TCGA-EE-A29B	SKCM	0.657748	distant metastasis	metastatic
CRC	TCGA-D5-6536	0.499732	Stage2		TCGA-EE-A29C	SKCM	0.488173	regional lymph node	metastatic
CRC	TCGA-D5-6537	0.56374	Stage3		TCGA-EE-A29D	SKCM	0.54708	regional lymph node	metastatic
CRC	TCGA-D5-6538	0.604558	Stage3		TCGA-EE-A29E	SKCM	0.541646	regional lymph node	metastatic
CRC	TCGA-D5-6540	0.617715	Stage1		TCGA-EE-A29G	SKCM	0.346101	RegionalCut_SubCut	metastatic
CRC	TCGA-D5-6541	0.340024	Stage2		TCGA-EE-A29H	SKCM	0.389852	regional lymph node	metastatic
CRC	TCGA-D5-6898	0.462099	Stage1		TCGA-EE-A29L	SKCM	0.615009	regional lymph node	metastatic
CRC	TCGA-D5-6920	0.547807	Stage2		TCGA-EE-A29M	SKCM	0.518372	regional lymph node	metastatic
CRC	TCGA-D5-6922	0.528556	Stage3		TCGA-EE-A29P	SKCM	0.472487	regional lymph node	metastatic
CRC	TCGA-D5-6923	0.546518	Stage1		TCGA-EE-A29Q	SKCM	0.455756	RegionalCut_SubCut	metastatic
CRC	TCGA-D5-6924	0.513712	Stage2		TCGA-EE-A29R	SKCM	0.457916	regional lymph node	metastatic
CRC	TCGA-D5-6926	0.518841	Stage3		TCGA-EE-A29S	SKCM	0.553078	regional lymph node	metastatic
CRC	TCGA-D5-6927	0.544661	Stage2		TCGA-EE-A29V	SKCM	0.512494	distant metastasis	metastatic
CRC	TCGA-D5-6928	0.466787	Stage2		TCGA-EE-A29X	SKCM	0.394321	regional lymph node	metastatic
CRC	TCGA-D5-6929	0.516874	Stage4		TCGA-EE-A2A0	SKCM	0.460352	regional lymph node	metastatic
CRC	TCGA-D5-6930	0.559735	Stage2		TCGA-EE-A2A1	SKCM	0.409824	regional lymph node	metastatic
CRC	TCGA-D5-6931	0.542498	Stage3		TCGA-EE-A2A2	SKCM	0.71363	regional lymph node	metastatic
CRC	TCGA-D5-6932	0.470932	Stage2		TCGA-EE-A2A5	SKCM	0.584574	RegionalCut_SubCut	metastatic
CRC	TCGA-D5-7000	0.548638	Stage1		TCGA-EE-A2A6	SKCM	0.497573	regional lymph node	metastatic
CRC	TCGA-DC-4745	0.597881	Stage3		TCGA-EE-A2GB	SKCM	0.449231	regional lymph node	metastatic
CRC	TCGA-DC-4749	0.648796	Stage1		TCGA-EE-A2GC	SKCM	0.499403	regional lymph node	metastatic
CRC	TCGA-DC-5337	0.547392	Stage1		TCGA-EE-A2GD	SKCM	0.314697	RegionalCut_SubCut	metastatic
CRC	TCGA-DC-5869	0.60618	Stage3		TCGA-EE-A2GE	SKCM	0.324733	regional lymph node	metastatic
CRC	TCGA-DC-6154	0.450509	Stage4		TCGA-EE-A2GH	SKCM	0.457475	regional lymph node	metastatic
CRC	TCGA-DC-6155	0.562817	Stage3		TCGA-EE-A2GI	SKCM	0.549077	regional lymph node	metastatic
CRC	TCGA-DC-6157	0.494994	Stage1		TCGA-EE-A2GJ	SKCM	0.511693	regional lymph node	metastatic
CRC	TCGA-DC-6158	0.457155	Stage1		TCGA-EE-A2GK	SKCM	0.459702	regional lymph node	metastatic
CRC	TCGA-DC-6160	0.659268	Stage1		TCGA-EE-A2GL	SKCM	0.441503	regional lymph node	metastatic
CRC	TCGA-DC-6681	0.476014	Stage4		TCGA-EE-A2GM	SKCM	0.56912	RegionalCut_SubCut	metastatic
CRC	TCGA-DC-6682	0.588665	Stage2		TCGA-EE-A2GN	SKCM	0.435287	RegionalCut_SubCut	metastatic
CRC	TCGA-DC-6683	0.474709	Stage3		TCGA-EE-A2GO	SKCM	0.505289	RegionalCut_SubCut	metastatic
CRC	TCGA-DM-A0X9	0.600067	Stage2		TCGA-EE-A2GP	SKCM	0.486942	RegionalCut_SubCut	metastatic
CRC	TCGA-DM-A0XD	0.564123	Stage2		TCGA-EE-A2GR	SKCM	0.614852	RegionalCut_SubCut	metastatic
CRC	TCGA-DM-A0XF	0.671934	Stage3		TCGA-EE-A2GS	SKCM	0.577964	RegionalCut_SubCut	metastatic
CRC	TCGA-DM-A1D0	0.582758	Stage2		TCGA-EE-A2GT	SKCM	0.489612	regional lymph node	metastatic
CRC	TCGA-DM-A1D4	0.71346	Stage2		TCGA-EE-A2GU	SKCM	0.555605	regional lymph node	metastatic
CRC	TCGA-DM-A1D6	0.638312	Stage2		TCGA-EE-A2M5	SKCM	0.636999	regional lymph node	metastatic
CRC	TCGA-DM-A1D7	0.574208	Stage2		TCGA-EE-A2M6	SKCM	0.815908	regional lymph node	metastatic
CRC	TCGA-DM-A1D9	0.580371	Stage2		TCGA-EE-A2M7	SKCM	0.314478	regional lymph node	metastatic
CRC	TCGA-DM-A1DA	0.788623	Stage3		TCGA-EE-A2M8	SKCM	0.400549	regional lymph node	metastatic
CRC	TCGA-DM-A1DB	0.690134	Stage2		TCGA-EE-A2MC	SKCM	0.542003	regional lymph node	metastatic
CRC	TCGA-DM-A1HA	0.604967	Stage3		TCGA-EE-A2MD	SKCM	0.51512	regional lymph node	metastatic
CRC	TCGA-DM-A1HB	0.544678	Stage3		TCGA-EE-A2ME	SKCM	0.378656	regional lymph node	metastatic
CRC	TCGA-DM-A280	0.503754	Stage2		TCGA-EE-A2MF	SKCM	0.462916	regional lymph node	metastatic
CRC	TCGA-DM-A282	0.53689	Stage2		TCGA-EE-A2MG	SKCM	0.392385	regional lymph node	metastatic
CRC	TCGA-DM-A285	0.499893	Stage4		TCGA-EE-A2MH	SKCM	0.450025	regional lymph node	metastatic
CRC	TCGA-DM-A288	0.561736	Stage3		TCGA-EE-A2MI	SKCM	0.322236	regional lymph node	metastatic
CRC	TCGA-DM-A28A	0.65678	Stage3		TCGA-EE-A2MJ	SKCM	0.512493	regional lymph node	metastatic
CRC	TCGA-DM-A28C	0.564178	Stage2		TCGA-EE-A2MK	SKCM	0.269939	regional lymph node	metastatic
CRC	TCGA-DM-A28E	0.645628	Stage2		TCGA-EE-A2ML	SKCM	0.439155	regional lymph node	metastatic
CRC	TCGA-DM-A28F	0.558327	Stage3		TCGA-EE-A2MM	SKCM	0.621837	regional lymph node	metastatic
CRC	TCGA-DM-A28G	0.490179	Stage2		TCGA-EE-A2MN	SKCM	0.490935	regional lymph node	metastatic
CRC	TCGA-DM-A28H	0.708692	Stage3		TCGA-EE-A2MP	SKCM	0.414313	regional lymph node	metastatic
CRC	TCGA-DM-A28K	0.623307	Stage2		TCGA-EE-A2MQ	SKCM	0.474885	regional lymph node	metastatic
CRC	TCGA-DM-A28M	0.621111	Stage2		TCGA-EE-A2MR	SKCM	0.475608	regional lymph node	metastatic
CRC	TCGA-DT-5265	0.418313	Stage2		TCGA-EE-A2MS	SKCM	0.670697	regional lymph node	metastatic
CRC	TCGA-DY-A0XA	0.554978	Stage2		TCGA-EE-A2MT	SKCM	0.520422	regional lymph node	metastatic
CRC	TCGA-DY-A1DC	0.517147	Stage2		TCGA-EE-A2MU	SKCM	0.429025	RegionalCut_SubCut	metastatic
CRC	TCGA-DY-A1DD	0.546988	Stage3		TCGA-EE-A3AA	SKCM	0.480208	regional lymph node	metastatic
CRC	TCGA-DY-A1DF	0.509506	Stage3		TCGA-EE-A3AB	SKCM	0.431799	regional lymph node	metastatic
CRC	TCGA-DY-A1DG	0.595248	Stage4		TCGA-EE-A3AC	SKCM	0.581433	regional lymph node	metastatic
CRC	TCGA-DY-A1H8	0.68474	Stage3		TCGA-EE-A3AD	SKCM	0.545192	regional lymph node	metastatic
CRC	TCGA-EF-5830	0.548291	Stage2		TCGA-EE-A3AE	SKCM	0.538065	regional lymph node	metastatic
CRC	TCGA-EI-6506	0.477692	Stage2		TCGA-EE-A3AF	SKCM	0.49696	regional lymph node	metastatic
CRC	TCGA-EI-6507	0.592906	Stage2		TCGA-EE-A3AG	SKCM	0.663822	RegionalCut_SubCut	metastatic
CRC	TCGA-EI-6508	0.610674	Stage3		TCGA-EE-A3AH	SKCM	0.535409	regional lymph node	metastatic
CRC	TCGA-EI-6509	0.533608	Stage3		TCGA-EE-A3J3	SKCM	0.527669	RegionalCut_SubCut	metastatic
CRC	TCGA-EI-6511	0.548768	Stage3		TCGA-EE-A3J4	SKCM	0.569724	RegionalCut_SubCut	metastatic
CRC	TCGA-EI-6512	0.542266	Stage3		TCGA-EE-A3J5	SKCM	0.481097	RegionalCut_SubCut	metastatic
CRC	TCGA-EI-6513	0.55936	Stage3		TCGA-EE-A3J7	SKCM	0.575437	RegionalCut_SubCut	metastatic
CRC	TCGA-EI-6514	0.43605	Stage2		TCGA-EE-A3J8	SKCM	0.584157	RegionalCut_SubCut	metastatic
CRC	TCGA-EI-6881	0.533304	Stage3		TCGA-EE-A3JA	SKCM	0.427892	regional lymph node	metastatic
CRC	TCGA-EI-6882	0.590342	Stage2		TCGA-EE-A3JB	SKCM	0.630566	RegionalCut_SubCut	metastatic
CRC	TCGA-EI-6883	0.555568	Stage2		TCGA-EE-A3JD	SKCM	0.466071	regional lymph node	metastatic
CRC	TCGA-EI-6884	0.459736	Stage3		TCGA-EE-A3JE	SKCM	0.283231	RegionalCut_SubCut	metastatic
CRC	TCGA-EI-6885	0.405198	Stage4		TCGA-EE-A3JH	SKCM	0.374524	regional lymph node	metastatic
CRC	TCGA-EI-6917	0.621852	Stage3		TCGA-EE-A3JI	SKCM	0.564711	regional lymph node	metastatic
CRC	TCGA-EI-7002	0.486333	Stage4		TCGA-ER-A193	SKCM	0.396026	regional lymph node	metastatic
CRC	TCGA-F4-6459	0.382111	Stage3		TCGA-ER-A196	SKCM	0.218959	primary tumor	primary tumor
CRC	TCGA-F4-6460	0.516493	Stage3		TCGA-ER-A199	SKCM	0.528811	regional lymph node	metastatic
CRC	TCGA-F4-6461	0.435271	Stage3		TCGA-ER-A19A	SKCM	0.338493	RegionalCut_SubCut	metastatic
CRC	TCGA-F4-6463	0.394812	Stage2		TCGA-ER-A19C	SKCM	0.451042	regional lymph node	metastatic
CRC	TCGA-F4-6569	0.434243	Stage1		TCGA-ER-A19D	SKCM	0.509401	RegionalCut_SubCut	metastatic
CRC	TCGA-F4-6570	0.599839	Stage2		TCGA-ER-A19E	SKCM	0.660028	regional lymph node	metastatic
CRC	TCGA-F4-6703	0.352819	Stage2		TCGA-ER-A19J	SKCM	0.513744	regional lymph node	metastatic
CRC	TCGA-F4-6704	0.594116	Stage3		TCGA-ER-A19K	SKCM	0.526284	primary tumor	primary tumor
CRC	TCGA-F4-6805	0.478974	Stage2		TCGA-ER-A19M	SKCM	0.59652	regional lymph node	metastatic
CRC	TCGA-F4-6806	0.445656	Stage1		TCGA-ER-A19O	SKCM	0.173308	regional lymph node	metastatic
CRC	TCGA-F4-6807	0.448787	Stage3		TCGA-ER-A19T	SKCM	0.473059	primary tumor	primary tumor
CRC	TCGA-F4-6808	0.528557	Stage1		TCGA-ER-A19T	SKCM	0.473059	primary tumor	primary tumor
CRC	TCGA-F4-6809	0.369909	Stage4		TCGA-ER-A19T	SKCM	0.572954	primary tumor	primary tumor
CRC	TCGA-F4-6854	0.5335	Stage2		TCGA-ER-A19T	SKCM	0.572954	primary tumor	primary tumor
CRC	TCGA-F4-6855	0.489335	Stage2		TCGA-ER-A1A1	SKCM	0.53955	regional lymph node	metastatic
CRC	TCGA-F4-6856	0.511089	Stage1		TCGA-ER-A2NB	SKCM	0.189571	primary tumor	primary tumor
CRC	TCGA-F5-6464	0.384169	Stage3		TCGA-ER-A2NC	SKCM	0.450256	distant metastasis	metastatic
CRC	TCGA-F5-6465	0.464801	Stage2		TCGA-ER-A2ND	SKCM	0.436022	distant metastasis	metastatic
CRC	TCGA-F5-6571	0.372643	Stage2		TCGA-ER-A2NF	SKCM	0.417061	primary tumor	primary tumor
CRC	TCGA-F5-6702	0.361747	Stage4		TCGA-ER-A2NF	SKCM	0.417061	primary tumor	primary tumor
CRC	TCGA-F5-6811	0.445519	Stage2		TCGA-ER-A2NF	SKCM	0.412684	primary tumor	primary tumor
CRC	TCGA-F5-6812	0.41133	Stage2		TCGA-ER-A2NF	SKCM	0.412684	primary tumor	primary tumor
CRC	TCGA-F5-6813	0.548167	Stage3		TCGA-ER-A2NG	SKCM	0.434847	regional lymph node	metastatic
CRC	TCGA-F5-6814	0.648487	Stage2		TCGA-ER-A2NH	SKCM	0.472866	regional lymph node	metastatic
CRC	TCGA-F5-6861	0.525546	Stage2		TCGA-ER-A3ET	SKCM	0.323509	RegionalCut_SubCut	metastatic
CRC	TCGA-F5-6863	0.516356	Stage3		TCGA-ER-A3EV	SKCM	0.495854	distant metastasis	metastatic
CRC	TCGA-F5-6864	0.458622	Stage3		TCGA-ER-A3PL	SKCM	0.428118	RegionalCut_SubCut	metastatic
CRC	TCGA-G4-6293	0.415723	Stage3		TCGA-ER-A42K	SKCM	0.463661	regional lymph node	metastatic
CRC	TCGA-G4-6294	0.487629	Stage4		TCGA-ER-A42L	SKCM	0.339908	distant metastasis	metastatic
CRC	TCGA-G4-6295	0.786531	Stage2		TCGA-FR-A2OS	SKCM	0.484435	primary tumor	primary tumor
CRC	TCGA-G4-6297	0.482462	Stage4		TCGA-FR-A3R1	SKCM	0.574046	primary tumor	primary tumor
CRC	TCGA-G4-6298	0.589322	Stage3		TCGA-FR-A3YN	SKCM	0.397218	regional lymph node	metastatic
CRC	TCGA-G4-6299	0.547217	Stage3		TCGA-FR-A44A	SKCM	0.453403	regional lymph node	metastatic
CRC	TCGA-G4-6302	0.340108	Stage2		TCGA-FR-A69P	SKCM	0.647469	regional lymph node	metastatic
CRC	TCGA-G4-6303	0.505044	Stage4		TCGA-FR-A726	SKCM	0.700031	primary tumor	primary tumor
CRC	TCGA-G4-6304	0.634631	Stage2		TCGA-FR-A728	SKCM	0.481095	primary tumor	primary tumor
CRC	TCGA-G4-6307	0.570223	Stage3		TCGA-FR-A729	SKCM	0.577085	regional lymph node	metastatic
CRC	TCGA-G4-6309	0.533004	Stage3		TCGA-FR-A7U8	SKCM	0.587565	distant metastasis	metastatic
CRC	TCGA-G4-6311	0.518029	Stage3		TCGA-FR-A7U9	SKCM	0.579273	regional lymph node	metastatic
CRC	TCGA-G4-6315	0.554858	Stage4		TCGA-FR-A7UA	SKCM	0.420389	regional lymph node	metastatic
CRC	TCGA-G4-6317	0.530963	Stage3		TCGA-FR-A8YC	SKCM	0.534712	distant metastasis	metastatic
CRC	TCGA-G4-6317	0.672433	Stage3		TCGA-FR-A8YD	SKCM	0.43314	distant metastasis	metastatic
CRC	TCGA-G4-6320	0.50358	Stage3		TCGA-FR-A8YE	SKCM	0.695166	regional lymph node	metastatic
CRC	TCGA-G4-6321	0.326302	Stage3		TCGA-FS-A1YW	SKCM	0.453798	regional lymph node	metastatic
CRC	TCGA-G4-6322	0.534528	Stage3		TCGA-FS-A1YX	SKCM	0.463079	RegionalCut_SubCut	metastatic
CRC	TCGA-G4-6323	0.422601	Stage1		TCGA-FS-A1YY	SKCM	0.439879	distant metastasis	metastatic
CRC	TCGA-G4-6586	0.627988	Stage2		TCGA-FS-A1Z0	SKCM	0.568862	distant metastasis	metastatic
CRC	TCGA-G4-6588	0.635373	Stage2		TCGA-FS-A1Z3	SKCM	0.532187	distant metastasis	metastatic
CRC	TCGA-G4-6626	0.702414	Stage2		TCGA-FS-A1Z4	SKCM	0.542017	regional lymph node	metastatic
CRC	TCGA-G4-6627	0.389305	Stage2		TCGA-FS-A1Z7	SKCM	0.282277	regional lymph node	metastatic
CRC	TCGA-G4-6628	0.540371	Stage1		TCGA-FS-A1ZA	SKCM	0.541949	distant metastasis	metastatic
CRC	TCGA-G5-6641	0.451975	Stage3		TCGA-FS-A1ZB	SKCM	0.375132	distant metastasis	metastatic
CRC	TCGA-NH-A50T	0.691378	Stage2		TCGA-FS-A1ZD	SKCM	0.560635	regional lymph node	metastatic
CRC	TCGA-NH-A50U	0.583411	Stage4		TCGA-FS-A1ZE	SKCM	0.559832	distant metastasis	metastatic
CRC	TCGA-NH-A50V	0.483509	Stage3		TCGA-FS-A1ZF	SKCM	0.707441	distant metastasis	metastatic
CRC	TCGA-NH-A5IV	0.558438	Stage2		TCGA-FS-A1ZG	SKCM	0.443092	regional lymph node	metastatic
CRC	TCGA-NH-A6GA	0.750974	Stage3		TCGA-FS-A1ZH	SKCM	0.50351	regional lymph node	metastatic
CRC	TCGA-NH-A6GB	0.575335	Stage3		TCGA-FS-A1ZJ	SKCM	0.468598	regional lymph node	metastatic
CRC	TCGA-NH-A6GC	0.425822	Stage4		TCGA-FS-A1ZK	SKCM	0.588225	distant metastasis	metastatic
CRC	TCGA-NH-A8F7	0.706548	Stage2		TCGA-FS-A1ZM	SKCM	0.398683	RegionalCut_SubCut	metastatic
CRC	TCGA-NH-A8F7	0.580223	Stage2		TCGA-FS-A1ZN	SKCM	0.42908	primary tumor	primary tumor
CRC	TCGA-NH-A8F8	0.524036	Stage4		TCGA-FS-A1ZP	SKCM	0.306084	regional lymph node	metastatic
CRC	TCGA-QG-A5YV	0.652505	Stage3		TCGA-FS-A1ZR	SKCM	0.426988	RegionalCut_SubCut	metastatic
CRC	TCGA-QG-A5YW	0.470235	Stage3		TCGA-FS-A1ZS	SKCM	0.425897	regional lymph node	metastatic
CRC	TCGA-QG-A5YX	0.558063	Stage2		TCGA-FS-A1ZT	SKCM	0.585302	distant metastasis	metastatic
CRC	TCGA-QG-A5Z1	0.558626	Stage3		TCGA-FS-A1ZU	SKCM	0.747738	distant metastasis	metastatic
CRC	TCGA-QG-A5Z2	0.545738	Stage1		TCGA-FS-A1ZW	SKCM	0.545534	regional lymph node	metastatic
CRC	TCGA-QL-A97D	0.575664	Stage1		TCGA-FS-A1ZY	SKCM	0.478391	distant metastasis	metastatic
CRC	TCGA-RU-A8FL	0.72737	Stage3		TCGA-FS-A1ZZ	SKCM	0.562796	distant metastasis	metastatic
CRC	TCGA-SS-A7HO	0.664759	Stage2		TCGA-FS-A4F0	SKCM	0.624571	RegionalCut_SubCut	metastatic
CRC	TCGA-T9-A92H	0.627806	Stage2		TCGA-FS-A4F2	SKCM	0.559949	RegionalCut_SubCut	metastatic
CRC	TCGA-WS-AB45	0.419014	Stage2		TCGA-FS-A4F4	SKCM	0.453099	RegionalCut_SubCut	metastatic
HNSC	TCGA-4P-AA8J	0.344769	Stage4		TCGA-FS-A4F5	SKCM	0.515843	RegionalCut_SubCut	metastatic
HNSC	TCGA-BA-4074	0.51036	Stage4		TCGA-FS-A4F8	SKCM	0.439084	regional lymph node	metastatic
HNSC	TCGA-BA-5149	0.509919	Stage4		TCGA-FS-A4F9	SKCM	0.653852	regional lymph node	metastatic
HNSC	TCGA-BA-5151	0.450968	Stage4		TCGA-FS-A4FB	SKCM	0.514285	regional lymph node	metastatic
HNSC	TCGA-BA-5152	0.372915	Stage4		TCGA-FS-A4FC	SKCM	0.452764	RegionalCut_SubCut	metastatic
HNSC	TCGA-BA-5555	0.475301	Stage4		TCGA-FS-A4FD	SKCM	0.721701	regional lymph node	metastatic
HNSC	TCGA-BA-5556	0.445216	Stage2		TCGA-FW-A3I3	SKCM	0.606643	distant metastasis	metastatic
HNSC	TCGA-BA-5557	0.267861	Stage3		TCGA-FW-A3R5	SKCM	0.627211	regional lymph node	metastatic
HNSC	TCGA-BA-6869	0.471879	Stage3		TCGA-FW-A3TV	SKCM	0.439026	regional lymph node	metastatic
HNSC	TCGA-BA-6873	0.522992	Stage4		TCGA-FW-A5DX	SKCM	0.822832	primary tumor	primary tumor
HNSC	TCGA-BA-7269	0.30389	Stage3		TCGA-FW-A5DY	SKCM	0.480664	regional lymph node	metastatic
HNSC	TCGA-BA-A4II	0.344051	Stage2		TCGA-GF-A2C7	SKCM	0.42344	primary tumor	primary tumor
HNSC	TCGA-BA-A6D8	0.460393	Stage4		TCGA-GF-A3OT	SKCM	0.494754	regional lymph node	metastatic
HNSC	TCGA-BA-A6DA	0.429339	Stage4		TCGA-GF-A4EO	SKCM	0.448407	regional lymph node	metastatic
HNSC	TCGA-BA-A6DB	0.360279	Stage1		TCGA-GF-A6C8	SKCM	0.521978	regional lymph node	metastatic
HNSC	TCGA-BA-A6DD	0.392072	Stage4		TCGA-GF-A6C9	SKCM	0.49712	distant metastasis	metastatic
HNSC	TCGA-BA-A6DE	0.504104	Stage2		TCGA-GF-A769	SKCM	0.569438	primary tumor	primary tumor
HNSC	TCGA-BA-A6DJ	0.468997	Stage4		TCGA-GN-A263	SKCM	0.340478	primary tumor	primary tumor
HNSC	TCGA-BA-A8YP	0.543351	Stage4		TCGA-GN-A267	SKCM	0.635914	regional lymph node	metastatic
HNSC	TCGA-BB-4217	0.416275	Stage4		TCGA-GN-A268	SKCM	0.558572	regional lymph node	metastatic
HNSC	TCGA-BB-4223	0.684419	Stage4		TCGA-GN-A26A	SKCM	0.393768	RegionalCut_SubCut	metastatic
HNSC	TCGA-BB-4224	0.622846	Stage4		TCGA-GN-A26C	SKCM	0.402068	primary tumor	primary tumor
HNSC	TCGA-BB-4227	0.569533	Stage4		TCGA-GN-A26D	SKCM	0.426732	regional lymph node	metastatic
HNSC	TCGA-BB-7870	0.665004	Stage4		TCGA-GN-A4U3	SKCM	0.559917	distant metastasis	metastatic
HNSC	TCGA-BB-8596	0.418256	Stage4		TCGA-GN-A4U4	SKCM	0.606067	regional lymph node	metastatic
HNSC	TCGA-BB-8601	0.612499	Stage3		TCGA-GN-A4U5	SKCM	0.367778	primary tumor	primary tumor
HNSC	TCGA-BB-A5HU	0.469153	Stage4		TCGA-GN-A4U7	SKCM	0.556829	regional lymph node	metastatic
HNSC	TCGA-BB-A5HY	0.547869	Stage4		TCGA-GN-A4U9	SKCM	0.81372	regional lymph node	metastatic
HNSC	TCGA-BB-A5HZ	0.477929	Stage4		TCGA-GN-A8LK	SKCM	0.613941	distant metastasis	metastatic
HNSC	TCGA-BB-A6UM	0.438439	Stage3		TCGA-GN-A8LL	SKCM	0.373734	regional lymph node	metastatic
HNSC	TCGA-BB-A6UO	0.412008	Stage4		TCGA-GN-A8LN	SKCM	0.361109	primary tumor	primary tumor
HNSC	TCGA-C9-A47Z	0.474757	Stage3		TCGA-GN-A9SD	SKCM	0.40753	regional lymph node	metastatic
HNSC	TCGA-C9-A480	0.479167	Stage3		TCGA-HR-A2OH	SKCM	0.477086	distant metastasis	metastatic
HNSC	TCGA-CN-4722	0.390123	Stage2		TCGA-IH-A3EA	SKCM	0.635779	primary tumor	primary tumor
HNSC	TCGA-CN-4723	0.467956	Stage4		TCGA-QB-A6FS	SKCM	0.469385	regional lymph node	metastatic
HNSC	TCGA-CN-4725	0.471635	Stage2		TCGA-QB-AA9O	SKCM	0.525032	regional lymph node	metastatic
HNSC	TCGA-CN-4726	0.25418	Stage4		TCGA-RP-A693	SKCM	0.402974	distant metastasis	metastatic
HNSC	TCGA-CN-4727	0.372388	Stage4		TCGA-RP-A694	SKCM	0.552092	distant metastasis	metastatic
HNSC	TCGA-CN-4728	0.253959	Stage4		TCGA-RP-A695	SKCM	0.525962	distant metastasis	metastatic
HNSC	TCGA-CN-4729	0.442215	Stage3		TCGA-W3-A824	SKCM	0.578049	regional lymph node	metastatic
HNSC	TCGA-CN-4730	0.533643	Stage4		TCGA-W3-A825	SKCM	0.547756	distant metastasis	metastatic
HNSC	TCGA-CN-4731	0.442028	Stage4		TCGA-W3-A828	SKCM	0.385831	distant metastasis	metastatic
HNSC	TCGA-CN-4733	0.390734	Stage3		TCGA-W3-AA1O	SKCM	0.709149	regional lymph node	metastatic
HNSC	TCGA-CN-4734	0.459677	Stage2		TCGA-W3-AA1Q	SKCM	0.543541	distant metastasis	metastatic
HNSC	TCGA-CN-4735	0.444664	Stage4		TCGA-W3-AA1R	SKCM	0.669676	regional lymph node	metastatic
HNSC	TCGA-CN-4737	0.334008	Stage4		TCGA-W3-AA1V	SKCM	0.711585	regional lymph node	metastatic
HNSC	TCGA-CN-4738	0.457948	Stage4		TCGA-W3-AA1W	SKCM	0.463887	distant metastasis	metastatic
HNSC	TCGA-CN-4739	0.476898	Stage4		TCGA-W3-AA21	SKCM	0.57204	regional lymph node	metastatic
HNSC	TCGA-CN-4740	0.30804	Stage4		TCGA-WE-A8JZ	SKCM	0.43486	regional lymph node	metastatic
HNSC	TCGA-CN-4741	0.512466	Stage4		TCGA-WE-A8K1	SKCM	0.570295	RegionalCut_SubCut	metastatic
HNSC	TCGA-CN-4742	0.338594	Stage4		TCGA-WE-A8K4	SKCM	0.373554	primary tumor	primary tumor
HNSC	TCGA-CN-5355	0.383946	Stage4		TCGA-WE-A8K5	SKCM	0.643928	RegionalCut_SubCut	metastatic
HNSC	TCGA-CN-5356	0.498468	Stage3		TCGA-WE-A8K6	SKCM	0.40221	regional lymph node	metastatic
HNSC	TCGA-CN-5358	0.28937	Stage2		TCGA-WE-A8ZM	SKCM	0.387565	RegionalCut_SubCut	metastatic
HNSC	TCGA-CN-5359	0.371909	Stage4		TCGA-WE-A8ZN	SKCM	0.490315	RegionalCut_SubCut	metastatic
HNSC	TCGA-CN-5360	0.418013	Stage4		TCGA-WE-A8ZO	SKCM	0.553779	regional lymph node	metastatic
HNSC	TCGA-CN-5361	0.355663	Stage4		TCGA-WE-A8ZQ	SKCM	0.578953	regional lymph node	metastatic
HNSC	TCGA-CN-5363	0.500471	Stage4		TCGA-WE-A8ZR	SKCM	0.457871	regional lymph node	metastatic
HNSC	TCGA-CN-5364	0.443244	Stage4		TCGA-WE-A8ZT	SKCM	0.402734	regional lymph node	metastatic
HNSC	TCGA-CN-5365	0.425299	Stage4		TCGA-WE-A8ZX	SKCM	0.731695	regional lymph node	metastatic
HNSC	TCGA-CN-5366	0.415668	Stage4		TCGA-WE-A8ZY	SKCM	0.531249	RegionalCut_SubCut	metastatic
HNSC	TCGA-CN-5367	0.40305	Stage4		TCGA-WE-AA9Y	SKCM	0.336447	regional lymph node	metastatic
HNSC	TCGA-CN-5369	0.432269	Stage4		TCGA-WE-AAA0	SKCM	0.508411	regional lymph node	metastatic
HNSC	TCGA-CN-5370	0.422066	Stage3		TCGA-WE-AAA3	SKCM	0.323764	regional lymph node	metastatic
HNSC	TCGA-CN-5374	0.562192	Stage4		TCGA-WE-AAA4	SKCM	0.313279	RegionalCut_SubCut	metastatic
HNSC	TCGA-CN-6010	0.489935	Stage4		TCGA-XV-A9VZ	SKCM	0.433753	primary tumor	primary tumor
HNSC	TCGA-CN-6011	0.425975	Stage4		TCGA-XV-A9W2	SKCM	0.464093	primary tumor	primary tumor
HNSC	TCGA-CN-6012	0.440105	Stage4		TCGA-XV-AAZV	SKCM	0.319478	primary tumor	primary tumor
HNSC	TCGA-CN-6013	0.416416	Stage4		TCGA-XV-AAZW	SKCM	0.521213	primary tumor	primary tumor
HNSC	TCGA-CN-6016	0.117296	Stage4		TCGA-XV-AAZY	SKCM	0.482055	primary tumor	primary tumor
HNSC	TCGA-CN-6017	0.296873	Stage4		TCGA-XV-AB01	SKCM	0.506994	regional lymph node	metastatic
HNSC	TCGA-CN-6018	0.471093	Stage4		TCGA-YD-A89C	SKCM	0.69255	distant metastasis	metastatic
HNSC	TCGA-CN-6019	0.259946	Stage4		TCGA-YG-AA3N	SKCM	0.435939	primary tumor	primary tumor
HNSC	TCGA-CN-6020	0.343671	Stage3		TCGA-YG-AA3P	SKCM	0.578029	distant metastasis	metastatic
HNSC	TCGA-CN-6022	0.374936	Stage4		TCGA-Z2-A8RT	SKCM	0.535749	RegionalCut_SubCut	metastatic
HNSC	TCGA-CN-6023	0.516813	Stage4		TCGA-Z2-AA3S	SKCM	0.621162	regional lymph node	metastatic
HNSC	TCGA-CN-6024	0.496196	Stage4		TCGA-Z2-AA3V	SKCM	0.363757	regional lymph node	metastatic
HNSC	TCGA-CN-6988	0.495702	Stage4
HNSC	TCGA-CN-6989	0.418419	Stage4
HNSC	TCGA-CN-6992	0.477285	Stage4
HNSC	TCGA-CN-6994	0.371891	Stage4
HNSC	TCGA-CN-6995	0.348451	Stage4
HNSC	TCGA-CN-6996	0.432418	Stage4
HNSC	TCGA-CN-6997	0.623261	Stage4
HNSC	TCGA-CN-6998	0.395239	Stage4
HNSC	TCGA-CN-A497	0.576103	Stage3
HNSC	TCGA-CN-A498	0.431685	Stage3
HNSC	TCGA-CN-A499	0.395487	Stage2
HNSC	TCGA-CN-A49A	0.532992	Stage4
HNSC	TCGA-CN-A49B	0.463213	Stage3
HNSC	TCGA-CN-A63T	0.405491	Stage4
HNSC	TCGA-CN-A63U	0.497879	Stage4
HNSC	TCGA-CN-A63V	0.467275	Stage4
HNSC	TCGA-CN-A63W	0.487725	Stage4
HNSC	TCGA-CN-A641	0.525806	Stage4
HNSC	TCGA-CN-A642	0.523977	Stage4
HNSC	TCGA-CN-A6UY	0.641797	Stage4
HNSC	TCGA-CN-A6V1	0.52173	Stage4
HNSC	TCGA-CN-A6V3	0.51074	Stage4
HNSC	TCGA-CN-A6V6	0.560692	Stage4
HNSC	TCGA-CN-A6V7	0.594817	Stage4
HNSC	TCGA-CQ-5324	0.4478	Stage3
HNSC	TCGA-CQ-5325	0.316885	Stage1
HNSC	TCGA-CQ-5326	0.395852	Stage4
HNSC	TCGA-CQ-5327	0.482255	Stage4
HNSC	TCGA-CQ-5329	0.519161	Stage2
HNSC	TCGA-CQ-5330	0.440603	Stage4
HNSC	TCGA-CQ-5332	0.460742	Stage3
HNSC	TCGA-CQ-5333	0.484758	Stage2
HNSC	TCGA-CQ-5334	0.501763	Stage4
HNSC	TCGA-CQ-6218	0.338289	Stage4
HNSC	TCGA-CQ-6219	0.420721	Stage4
HNSC	TCGA-CQ-6222	0.324563	Stage4
HNSC	TCGA-CQ-6223	0.418092	Stage2
HNSC	TCGA-CQ-6224	0.329085	Stage4
HNSC	TCGA-CQ-6225	0.539008	Stage3
HNSC	TCGA-CQ-6227	0.34667	Stage4
HNSC	TCGA-CQ-6228	0.479673	Stage4
HNSC	TCGA-CQ-6229	0.421377	Stage2
HNSC	TCGA-CQ-7063	0.434873	Stage1
HNSC	TCGA-CQ-7065	0.409847	Stage2
HNSC	TCGA-CQ-7068	0.493492	Stage2
HNSC	TCGA-CQ-7069	0.314509	Stage2
HNSC	TCGA-CQ-7071	0.456612	Stage3
HNSC	TCGA-CQ-7072	0.475937	Stage2
HNSC	TCGA-CQ-A4C6	0.391411	Stage2
HNSC	TCGA-CQ-A4C9	0.538206	Stage3
HNSC	TCGA-CQ-A4CA	0.280884	Stage2
HNSC	TCGA-CQ-A4CB	0.438255	Stage3
HNSC	TCGA-CQ-A4CD	0.580047	Stage4
HNSC	TCGA-CQ-A4CE	0.479222	Stage2
HNSC	TCGA-CQ-A4CG	0.501674	Stage3
HNSC	TCGA-CQ-A4CH	0.529191	Stage2
HNSC	TCGA-CQ-A4CI	0.643936	Stage3
HNSC	TCGA-CR-5249	0.496874	Stage2
HNSC	TCGA-CR-6467	0.601125	Stage3
HNSC	TCGA-CR-6470	0.500667	Stage2
HNSC	TCGA-CR-6474	0.277159	Stage4
HNSC	TCGA-CR-6484	0.468822	Stage4
HNSC	TCGA-CR-6487	0.649241	Stage1
HNSC	TCGA-CR-6488	0.345599	Stage2
HNSC	TCGA-CR-6491	0.385148	Stage4
HNSC	TCGA-CR-6492	0.352676	Stage3
HNSC	TCGA-CR-6493	0.556015	Stage4
HNSC	TCGA-CR-7364	0.372553	Stage3
HNSC	TCGA-CR-7365	0.319385	Stage4
HNSC	TCGA-CR-7367	0.396239	Stage4
HNSC	TCGA-CR-7371	0.421048	Stage3
HNSC	TCGA-CR-7372	0.426856	Stage1
HNSC	TCGA-CR-7373	0.541869	Stage4
HNSC	TCGA-CR-7376	0.353435	Stage3
HNSC	TCGA-CR-7377	0.348287	Stage4
HNSC	TCGA-CR-7379	0.386347	Stage4
HNSC	TCGA-CR-7380	0.49565	Stage4
HNSC	TCGA-CR-7382	0.414305	Stage4
HNSC	TCGA-CR-7383	0.409725	Stage1
HNSC	TCGA-CR-7386	0.290134	Stage4
HNSC	TCGA-CR-7390	0.495252	Stage4
HNSC	TCGA-CR-7391	0.30461	Stage1
HNSC	TCGA-CR-7392	0.405692	Stage4
HNSC	TCGA-CR-7393	0.262591	Stage3
HNSC	TCGA-CR-7394	0.333706	Stage4
HNSC	TCGA-CR-7395	0.418346	Stage2
HNSC	TCGA-CR-7397	0.324066	Stage4
HNSC	TCGA-CR-7398	0.647865	Stage2
HNSC	TCGA-CR-7399	0.497415	Stage4
HNSC	TCGA-CR-7401	0.291941	Stage1
HNSC	TCGA-CV-5430	0.451099	Stage4
HNSC	TCGA-CV-5431	0.540386	Stage4
HNSC	TCGA-CV-5432	0.47407	Stage3
HNSC	TCGA-CV-5434	0.537489	Stage4
HNSC	TCGA-CV-5435	0.556737	Stage4
HNSC	TCGA-CV-5436	0.434554	Stage4
HNSC	TCGA-CV-5439	0.519024	Stage4
HNSC	TCGA-CV-5440	0.401928	Stage4
HNSC	TCGA-CV-5441	0.443978	Stage4
HNSC	TCGA-CV-5442	0.688544	Stage4
HNSC	TCGA-CV-5443	0.640783	Stage3
HNSC	TCGA-CV-5444	0.233703	Stage4
HNSC	TCGA-CV-5966	0.560216	Stage4
HNSC	TCGA-CV-5970	0.388089	Stage4
HNSC	TCGA-CV-5971	0.295066	Stage4
HNSC	TCGA-CV-5973	0.345929	Stage3
HNSC	TCGA-CV-5976	0.460198	Stage4
HNSC	TCGA-CV-5977	0.544952	Stage4
HNSC	TCGA-CV-5978	0.408682	Stage4
HNSC	TCGA-CV-5979	0.481094	Stage4
HNSC	TCGA-CV-6003	0.603837	Stage3
HNSC	TCGA-CV-6433	0.639615	Stage2
HNSC	TCGA-CV-6436	0.41783	Stage4
HNSC	TCGA-CV-6441	0.54649	Stage3
HNSC	TCGA-CV-6933	0.441732	Stage3
HNSC	TCGA-CV-6934	0.291965	Stage4
HNSC	TCGA-CV-6935	0.258965	Stage4
HNSC	TCGA-CV-6936	0.525496	Stage4
HNSC	TCGA-CV-6937	0.374618	Stage2
HNSC	TCGA-CV-6938	0.429306	Stage2
HNSC	TCGA-CV-6939	0.483079	Stage4
HNSC	TCGA-CV-6940	0.367744	Stage3
HNSC	TCGA-CV-6941	0.462321	Stage3
HNSC	TCGA-CV-6942	0.489625	Stage2
HNSC	TCGA-CV-6943	0.331319	Stage3
HNSC	TCGA-CV-6945	0.380409	Stage4
HNSC	TCGA-CV-6948	0.588738	Stage4
HNSC	TCGA-CV-6950	0.470613	Stage4
HNSC	TCGA-CV-6951	0.356511	Stage4
HNSC	TCGA-CV-6952	0.442475	Stage4
HNSC	TCGA-CV-6953	0.417006	Stage3
HNSC	TCGA-CV-6954	0.357888	Stage4
HNSC	TCGA-CV-6955	0.44829	Stage2
HNSC	TCGA-CV-6956	0.474004	Stage3
HNSC	TCGA-CV-6959	0.451108	Stage3
HNSC	TCGA-CV-6960	0.418653	Stage3
HNSC	TCGA-CV-6961	0.423806	Stage2
HNSC	TCGA-CV-6962	0.50781	Stage4
HNSC	TCGA-CV-7089	0.402677	Stage4
HNSC	TCGA-CV-7090	0.439866	Stage2
HNSC	TCGA-CV-7091	0.458222	Stage1
HNSC	TCGA-CV-7095	0.438627	Stage2
HNSC	TCGA-CV-7097	0.45393	Stage2
HNSC	TCGA-CV-7099	0.463186	Stage2
HNSC	TCGA-CV-7100	0.55788	Stage3
HNSC	TCGA-CV-7101	0.3838	Stage2
HNSC	TCGA-CV-7102	0.400867	Stage4
HNSC	TCGA-CV-7103	0.404125	Stage4
HNSC	TCGA-CV-7104	0.405528	Stage4
HNSC	TCGA-CV-7177	0.377852	Stage2
HNSC	TCGA-CV-7178	0.474812	Stage4
HNSC	TCGA-CV-7180	0.521372	Stage2
HNSC	TCGA-CV-7183	0.394579	Stage2
HNSC	TCGA-CV-7235	0.525759	Stage2
HNSC	TCGA-CV-7236	0.414619	Stage4
HNSC	TCGA-CV-7238	0.37081	Stage2
HNSC	TCGA-CV-7242	0.359063	Stage2
HNSC	TCGA-CV-7243	0.396625	Stage3
HNSC	TCGA-CV-7245	0.430254	Stage4
HNSC	TCGA-CV-7247	0.463264	Stage3
HNSC	TCGA-CV-7248	0.416261	Stage4
HNSC	TCGA-CV-7250	0.515777	Stage4
HNSC	TCGA-CV-7252	0.427205	Stage4
HNSC	TCGA-CV-7253	0.488961	Stage4
HNSC	TCGA-CV-7254	0.423564	Stage2
HNSC	TCGA-CV-7255	0.472781	Stage4
HNSC	TCGA-CV-7261	0.559495	Stage4
HNSC	TCGA-CV-7263	0.418545	Stage2
HNSC	TCGA-CV-7407	0.445955	Stage2
HNSC	TCGA-CV-7411	0.286183	Stage4
HNSC	TCGA-CV-7413	0.294408	Stage2
HNSC	TCGA-CV-7414	0.384034	Stage4
HNSC	TCGA-CV-7415	0.280603	Stage4
HNSC	TCGA-CV-7418	0.615101	Stage4
HNSC	TCGA-CV-7421	0.465933	Stage4
HNSC	TCGA-CV-7422	0.524565	Stage4
HNSC	TCGA-CV-7423	0.46645	Stage2
HNSC	TCGA-CV-7424	0.452261	Stage4
HNSC	TCGA-CV-7425	0.479931	Stage3
HNSC	TCGA-CV-7427	0.425584	Stage2
HNSC	TCGA-CV-7428	0.460223	Stage4
HNSC	TCGA-CV-7429	0.536441	Stage4
HNSC	TCGA-CV-7430	0.423283	Stage4
HNSC	TCGA-CV-7432	0.531539	Stage2
HNSC	TCGA-CV-7433	0.332131	Stage4
HNSC	TCGA-CV-7434	0.421342	Stage4
HNSC	TCGA-CV-7435	0.359293	Stage4
HNSC	TCGA-CV-7438	0.422722	Stage1
HNSC	TCGA-CV-7440	0.551399	Stage2
HNSC	TCGA-CV-7446	0.411872	Stage4
HNSC	TCGA-CV-A45P	0.473643	Stage1
HNSC	TCGA-CV-A45R	0.308877	Stage3
HNSC	TCGA-CV-A45U	0.48521	Stage4
HNSC	TCGA-CV-A45V	0.40232	Stage4
HNSC	TCGA-CV-A45W	0.495965	Stage2
HNSC	TCGA-CV-A45X	0.400968	Stage4
HNSC	TCGA-CV-A45Y	0.32239	Stage4
HNSC	TCGA-CV-A463	0.522518	Stage4
HNSC	TCGA-CV-A464	0.485045	Stage3
HNSC	TCGA-CV-A465	0.388294	Stage3
HNSC	TCGA-CV-A468	0.40103	Stage4
HNSC	TCGA-CV-A6JO	0.454288	Stage4
HNSC	TCGA-CV-A6JT	0.290196	Stage2
HNSC	TCGA-CV-A6JU	0.346875	Stage4
HNSC	TCGA-CV-A6JY	0.440113	Stage4
HNSC	TCGA-CV-A6JZ	0.467816	Stage2
HNSC	TCGA-CV-A6K0	0.411315	Stage1
HNSC	TCGA-CV-A6K1	0.426758	Stage4
HNSC	TCGA-CV-A6K2	0.48157	Stage4
HNSC	TCGA-CX-7085	0.271875	Stage1
HNSC	TCGA-CX-7086	0.615922	Stage3
HNSC	TCGA-CX-7219	0.441765	Stage4
HNSC	TCGA-CX-A4AQ	0.440475	Stage4
HNSC	TCGA-D6-6515	0.388741	Stage2
HNSC	TCGA-D6-6516	0.492948	Stage1
HNSC	TCGA-D6-6517	0.462245	Stage3
HNSC	TCGA-D6-6823	0.534987	Stage2
HNSC	TCGA-D6-6824	0.288189	Stage4
HNSC	TCGA-D6-6825	0.376076	Stage1
HNSC	TCGA-D6-6826	0.376798	Stage4
HNSC	TCGA-D6-6827	0.524182	Stage1
HNSC	TCGA-D6-8568	0.45418	Stage2
HNSC	TCGA-D6-8569	0.507897	Stage2
HNSC	TCGA-D6-A4Z9	0.496841	Stage4
HNSC	TCGA-D6-A4ZB	0.389411	Stage3
HNSC	TCGA-D6-A6EK	0.45892	Stage3
HNSC	TCGA-D6-A6EM	0.465425	Stage3
HNSC	TCGA-D6-A6EN	0.509454	Stage3
HNSC	TCGA-D6-A6EO	0.578876	Stage4
HNSC	TCGA-D6-A6EP	0.384971	Stage3
HNSC	TCGA-D6-A6EQ	0.390053	Stage4
HNSC	TCGA-D6-A6ES	0.405828	Stage4
HNSC	TCGA-D6-A74Q	0.503009	Stage4
HNSC	TCGA-F7-7848	0.501007	Stage4
HNSC	TCGA-F7-8298	0.580205	Stage1
HNSC	TCGA-F7-8489	0.377847	Stage2
HNSC	TCGA-F7-A50G	0.448339	Stage3
HNSC	TCGA-F7-A50I	0.319951	Stage4
HNSC	TCGA-F7-A50J	0.484139	Stage3
HNSC	TCGA-F7-A61S	0.474304	Stage3
HNSC	TCGA-F7-A61V	0.548695	Stage2
HNSC	TCGA-F7-A61W	0.520433	Stage4
HNSC	TCGA-F7-A620	0.460031	Stage3
HNSC	TCGA-F7-A622	0.487767	Stage3
HNSC	TCGA-F7-A623	0.463554	Stage4
HNSC	TCGA-F7-A624	0.634703	Stage2
HNSC	TCGA-H7-7774	0.392036	Stage4
HNSC	TCGA-H7-8501	0.524563	Stage4
HNSC	TCGA-H7-8502	0.461746	Stage4
HNSC	TCGA-H7-A6C4	0.312389	Stage4
HNSC	TCGA-HD-7229	0.532988	Stage4
HNSC	TCGA-HD-7753	0.293121	Stage1
HNSC	TCGA-HD-7831	0.348817	Stage4
HNSC	TCGA-HD-7832	0.526943	Stage4
HNSC	TCGA-HD-8224	0.387563	Stage4
HNSC	TCGA-HD-8314	0.486462	Stage3
HNSC	TCGA-HD-8634	0.500507	Stage1
HNSC	TCGA-HD-8635	0.340222	Stage3
HNSC	TCGA-HD-A4C1	0.525176	Stage4
HNSC	TCGA-HD-A633	0.496836	Stage4
HNSC	TCGA-HD-A634	0.793119	Stage4
HNSC	TCGA-HD-A6HZ	0.358817	Stage3
HNSC	TCGA-HD-A6I0	0.478398	Stage4
HNSC	TCGA-IQ-7630	0.584603	Stage2
HNSC	TCGA-IQ-7632	0.398914	Stage4
HNSC	TCGA-IQ-A61E	0.550607	Stage3
HNSC	TCGA-IQ-A61G	0.548027	Stage4
HNSC	TCGA-IQ-A61H	0.503639	Stage2
HNSC	TCGA-IQ-A61I	0.574499	Stage4
HNSC	TCGA-IQ-A61J	0.329109	Stage4
HNSC	TCGA-IQ-A61O	0.23605	Stage4
HNSC	TCGA-IQ-A6SG	0.469316	Stage3
HNSC	TCGA-IQ-A6SH	0.375461	Stage3
HNSC	TCGA-KU-A66S	0.528493	Stage3
HNSC	TCGA-KU-A66T	0.419384	Stage4
HNSC	TCGA-KU-A6H7	0.565947	Stage4
HNSC	TCGA-KU-A6H7	0.562692	Stage4
HNSC	TCGA-KU-A6H8	0.376779	Stage4
HNSC	TCGA-MT-A51W	0.385083	Stage1
HNSC	TCGA-MT-A51X	0.467986	Stage4
HNSC	TCGA-MT-A67A	0.526444	Stage1
HNSC	TCGA-MT-A67D	0.4346	Stage2
HNSC	TCGA-MT-A67F	0.467658	Stage4
HNSC	TCGA-MT-A7BN	0.481321	Stage4
HNSC	TCGA-MZ-A7D7	0.503889	Stage4
HNSC	TCGA-P3-A5Q5	0.567459	Stage4
HNSC	TCGA-P3-A5Q6	0.317388	Stage4
HNSC	TCGA-P3-A5QA	0.461407	Stage1
HNSC	TCGA-P3-A5QE	0.63971	Stage3
HNSC	TCGA-P3-A5QF	0.574424	Stage4
HNSC	TCGA-P3-A6SW	0.600952	Stage4
HNSC	TCGA-P3-A6SX	0.343996	Stage3
HNSC	TCGA-P3-A6T0	0.413844	Stage4
HNSC	TCGA-P3-A6T2	0.636254	Stage4
HNSC	TCGA-P3-A6T3	0.494051	Stage4
HNSC	TCGA-P3-A6T4	0.303277	Stage4
HNSC	TCGA-P3-A6T5	0.376648	Stage4
HNSC	TCGA-P3-A6T6	0.631915	Stage4
HNSC	TCGA-P3-A6T7	0.453747	Stage4
HNSC	TCGA-P3-A6T8	0.360232	Stage4
HNSC	TCGA-QK-A64Z	0.488204	Stage4
HNSC	TCGA-QK-A652	0.361256	Stage3
HNSC	TCGA-QK-A6IG	0.574152	Stage3
HNSC	TCGA-QK-A6IH	0.488163	Stage4
HNSC	TCGA-QK-A6II	0.498017	Stage4
HNSC	TCGA-QK-A6IJ	0.473809	Stage3
HNSC	TCGA-QK-A6V9	0.64944	Stage2
HNSC	TCGA-QK-A6VB	0.556959	Stage4
HNSC	TCGA-QK-A6VC	0.456117	Stage4
HNSC	TCGA-QK-A8Z7	0.608909	Stage4
HNSC	TCGA-QK-A8Z8	0.486305	Stage4
HNSC	TCGA-QK-A8Z9	0.31716	Stage4
HNSC	TCGA-QK-A8ZB	0.322719	Stage4
HNSC	TCGA-QK-AA3J	0.4925	Stage1
HNSC	TCGA-QK-AA3K	0.4348	Stage4
HNSC	TCGA-RS-A6TO	0.418639	Stage4
HNSC	TCGA-RS-A6TP	0.64692	Stage2
HNSC	TCGA-T2-A6X2	0.454769	Stage3
HNSC	TCGA-T3-A92M	0.369069	Stage4
HNSC	TCGA-T3-A92N	0.57458	Stage4
HNSC	TCGA-TN-A7HI	0.593854	Stage4
HNSC	TCGA-TN-A7HJ	0.416205	Stage4
HNSC	TCGA-TN-A7HL	0.490726	Stage4
HNSC	TCGA-UF-A718	0.342558	Stage4
HNSC	TCGA-UF-A719	0.56708	Stage2
HNSC	TCGA-UF-A71A	0.490036	Stage4
HNSC	TCGA-UF-A71A	0.554304	Stage4
HNSC	TCGA-UF-A71B	0.361863	Stage4
HNSC	TCGA-UF-A71D	0.496061	Stage4
HNSC	TCGA-UF-A71E	0.450782	Stage4
HNSC	TCGA-UF-A7J9	0.469303	Stage4
HNSC	TCGA-UF-A7JA	0.434706	Stage4
HNSC	TCGA-UF-A7JC	0.44459	Stage4
HNSC	TCGA-UF-A7JD	0.388225	Stage4
HNSC	TCGA-UF-A7JF	0.390771	Stage4
HNSC	TCGA-UF-A7JH	0.418775	Stage4
HNSC	TCGA-UF-A7JJ	0.316178	Stage4
HNSC	TCGA-UF-A7JK	0.441741	Stage4
HNSC	TCGA-UF-A7JO	0.414014	Stage4
HNSC	TCGA-UF-A7JS	0.438068	Stage4
HNSC	TCGA-UF-A7JT	0.470319	Stage4
HNSC	TCGA-UF-A7JV	0.477227	Stage4
HNSC	TCGA-WA-A7H4	0.291632	Stage2
KIRC	TCGA-3Z-A93Z	0.161201	Stage1
KIRC	TCGA-6D-AA2E	0.0888749	Stage1
KIRC	TCGA-A3-3308	0.248526	Stage3
KIRC	TCGA-A3-3311	0.229878	Stage1
KIRC	TCGA-A3-3313	0.273853	Stage1
KIRC	TCGA-A3-3316	0.193635	Stage2
KIRC	TCGA-A3-3317	0.184835	Stage2
KIRC	TCGA-A3-3319	0.252124	Stage1
KIRC	TCGA-A3-3320	0.141021	Stage1
KIRC	TCGA-A3-3322	0.349014	Stage1
KIRC	TCGA-A3-3323	0.313734	Stage1
KIRC	TCGA-A3-3324	0.257382	Stage1
KIRC	TCGA-A3-3326	0.213105	Stage1
KIRC	TCGA-A3-3346	0.418308	Stage1
KIRC	TCGA-A3-3347	0.184846	Stage3
KIRC	TCGA-A3-3349	0.189685	Stage1
KIRC	TCGA-A3-3351	0.307306	Stage2
KIRC	TCGA-A3-3357	0.255209	Stage2
KIRC	TCGA-A3-3358	0.243182	Stage1
KIRC	TCGA-A3-3362	0.110297	Stage1
KIRC	TCGA-A3-3363	0.234101	Stage2
KIRC	TCGA-A3-3365	0.225012	Stage1
KIRC	TCGA-A3-3367	0.301583	Stage1
KIRC	TCGA-A3-3370	0.223192	Stage1
KIRC	TCGA-A3-3372	0.293468	Stage3
KIRC	TCGA-A3-3373	0.236343	Stage1
KIRC	TCGA-A3-3374	0.10053	Stage1
KIRC	TCGA-A3-3376	0.157588	Stage1
KIRC	TCGA-A3-3378	0.411967	Stage1
KIRC	TCGA-A3-3380	0.231451	Stage1
KIRC	TCGA-A3-3382	0.17866	Stage1
KIRC	TCGA-A3-3383	0.281137	Stage1
KIRC	TCGA-A3-3385	0.393893	Stage1
KIRC	TCGA-A3-3387	0.185386	Stage1
KIRC	TCGA-A3-A6NI	0.158478	Stage1
KIRC	TCGA-A3-A6NJ	0.160592	Stage1
KIRC	TCGA-A3-A6NL	0.146162	Stage1
KIRC	TCGA-A3-A6NN	0.292929	Stage1
KIRC	TCGA-A3-A8CQ	0.26847	Stage1
KIRC	TCGA-A3-A8OU	0.159514	Stage1
KIRC	TCGA-A3-A8OV	0.322158	Stage1
KIRC	TCGA-A3-A8OW	0.154205	Stage3
KIRC	TCGA-A3-A8OX	0.183412	Stage1
KIRC	TCGA-AK-3426	0.248471	Stage3
KIRC	TCGA-AK-3427	0.256551	Stage1
KIRC	TCGA-AK-3428	0.218416	Stage3
KIRC	TCGA-AK-3429	0.256123	Stage2
KIRC	TCGA-AK-3436	0.148434	Stage4
KIRC	TCGA-AK-3440	0.124753	Stage1
KIRC	TCGA-AK-3443	0.22592	Stage2
KIRC	TCGA-AK-3444	0.31254	Stage1
KIRC	TCGA-AK-3447	0.145018	Stage2
KIRC	TCGA-AK-3451	0.0951649	Stage2
KIRC	TCGA-AK-3453	0.209324	Stage2
KIRC	TCGA-AK-3454	0.245309	Stage1
KIRC	TCGA-AK-3455	0.172248	Stage3
KIRC	TCGA-AK-3456	0.150411	Stage2
KIRC	TCGA-AK-3458	0.251651	Stage1
KIRC	TCGA-AK-3465	0.363775	Stage1
KIRC	TCGA-AS-3777	0.524656	Stage1
KIRC	TCGA-AS-3778	0.220268	Stage1
KIRC	TCGA-B0-4698	0.488361	Stage4
KIRC	TCGA-B0-4700	0.196228	Stage4
KIRC	TCGA-B0-4706	0.258679	Stage3
KIRC	TCGA-B0-4710	0.350614	Stage3
KIRC	TCGA-B0-4712	0.283198	Stage4
KIRC	TCGA-B0-4810	0.339176	Stage3
KIRC	TCGA-B0-4811	0.333911	Stage3
KIRC	TCGA-B0-4815	0.283124	Stage3
KIRC	TCGA-B0-4816	0.218195	Stage2
KIRC	TCGA-B0-4818	0.234334	Stage2
KIRC	TCGA-B0-4821	0.279623	Stage3
KIRC	TCGA-B0-4823	0.234956	Stage1
KIRC	TCGA-B0-4827	0.211843	Stage3
KIRC	TCGA-B0-4842	0.196756	Stage3
KIRC	TCGA-B0-4852	0.320086	Stage2
KIRC	TCGA-B0-4945	0.177103	Stage1
KIRC	TCGA-B0-5075	0.291359	Stage3
KIRC	TCGA-B0-5077	0.312546	Stage1
KIRC	TCGA-B0-5080	0.251453	Stage4
KIRC	TCGA-B0-5081	0.229613	Stage3
KIRC	TCGA-B0-5083	0.100595	Stage1
KIRC	TCGA-B0-5084	0.484028	Stage4
KIRC	TCGA-B0-5085	0.123105	Stage3
KIRC	TCGA-B0-5088	0.160378	Stage1
KIRC	TCGA-B0-5092	0.161421	Stage4
KIRC	TCGA-B0-5094	0.290509	Stage4
KIRC	TCGA-B0-5095	0.181949	Stage3
KIRC	TCGA-B0-5096	0.215257	Stage3
KIRC	TCGA-B0-5097	0.250228	Stage3
KIRC	TCGA-B0-5098	0.59559	Stage1
KIRC	TCGA-B0-5099	0.262014	Stage3
KIRC	TCGA-B0-5100	0.253373	Stage3
KIRC	TCGA-B0-5102	0.219709	Stage1
KIRC	TCGA-B0-5104	0.224449	Stage1
KIRC	TCGA-B0-5106	0.32322	Stage1
KIRC	TCGA-B0-5107	0.370142	Stage4
KIRC	TCGA-B0-5108	0.138843	Stage3
KIRC	TCGA-B0-5109	0.316004	Stage3
KIRC	TCGA-B0-5110	0.131683	Stage1
KIRC	TCGA-B0-5113	0.21251	Stage3
KIRC	TCGA-B0-5115	0.268795	Stage4
KIRC	TCGA-B0-5116	0.288013	Stage3
KIRC	TCGA-B0-5117	0.145821	Stage1
KIRC	TCGA-B0-5119	0.266466	Stage1
KIRC	TCGA-B0-5120	0.319276	Stage1
KIRC	TCGA-B0-5121	0.21127	Stage1
KIRC	TCGA-B0-5399	0.266999	Stage1
KIRC	TCGA-B0-5400	0.178682	Stage3
KIRC	TCGA-B0-5402	0.241278	Stage4
KIRC	TCGA-B0-5690	0.187622	Stage1
KIRC	TCGA-B0-5691	0.202064	Stage1
KIRC	TCGA-B0-5692	0.231021	Stage3
KIRC	TCGA-B0-5693	0.279492	Stage1
KIRC	TCGA-B0-5694	0.169117	Stage3
KIRC	TCGA-B0-5695	0.209438	Stage1
KIRC	TCGA-B0-5696	0.230347	Stage3
KIRC	TCGA-B0-5697	0.128238	Stage1
KIRC	TCGA-B0-5698	0.129504	Stage1
KIRC	TCGA-B0-5699	0.281155	Stage1
KIRC	TCGA-B0-5700	0.2146	Stage1
KIRC	TCGA-B0-5701	0.171408	Stage3
KIRC	TCGA-B0-5702	0.0579523	Stage1
KIRC	TCGA-B0-5703	0.286396	Stage1
KIRC	TCGA-B0-5705	0.268979	Stage1
KIRC	TCGA-B0-5706	0.318162	Stage2
KIRC	TCGA-B0-5707	0.139884	Stage1
KIRC	TCGA-B0-5709	0.169529	Stage3
KIRC	TCGA-B0-5710	0.193223	Stage1
KIRC	TCGA-B0-5711	0.26586	Stage3
KIRC	TCGA-B0-5712	0.163505	Stage4
KIRC	TCGA-B0-5713	0.286731	Stage3
KIRC	TCGA-B0-5812	0.178429	Stage1
KIRC	TCGA-B2-3923	0.18029	Stage2
KIRC	TCGA-B2-3924	0.184916	Stage1
KIRC	TCGA-B2-4098	0.216681	Stage1
KIRC	TCGA-B2-4099	0.182221	Stage1
KIRC	TCGA-B2-4101	0.202922	Stage2
KIRC	TCGA-B2-4102	0.149238	Stage1
KIRC	TCGA-B2-5633	0.160689	Stage1
KIRC	TCGA-B2-5635	0.160965	Stage1
KIRC	TCGA-B2-5636	0.185074	Stage1
KIRC	TCGA-B2-5641	0.228092	Stage1
KIRC	TCGA-B2-A4SR	0.283523	Stage2
KIRC	TCGA-B4-5377	0.273029	Stage4
KIRC	TCGA-B4-5378	0.229435	Stage1
KIRC	TCGA-B4-5832	0.294435	Stage3
KIRC	TCGA-B4-5834	0.199921	Stage1
KIRC	TCGA-B4-5835	0.274907	Stage1
KIRC	TCGA-B4-5836	0.357955	Stage1
KIRC	TCGA-B4-5843	0.27898	Stage1
KIRC	TCGA-B4-5844	0.345122	Stage2
KIRC	TCGA-B8-4143	0.446401	Stage4
KIRC	TCGA-B8-4146	0.472492	Stage1
KIRC	TCGA-B8-4148	0.353118	Stage1
KIRC	TCGA-B8-4151	0.233434	Stage3
KIRC	TCGA-B8-4153	0.221264	Stage3
KIRC	TCGA-B8-4154	0.142629	Stage1
KIRC	TCGA-B8-4619	0.188394	Stage1
KIRC	TCGA-B8-4620	0.268992	Stage3
KIRC	TCGA-B8-4621	0.187527	Stage1
KIRC	TCGA-B8-4622	0.1787	Stage4
KIRC	TCGA-B8-5158	0.363908	Stage3
KIRC	TCGA-B8-5159	0.298188	Stage1
KIRC	TCGA-B8-5163	0.196258	Stage3
KIRC	TCGA-B8-5164	0.175646	Stage3
KIRC	TCGA-B8-5165	0.198454	Stage1
KIRC	TCGA-B8-5545	0.151254	Stage1
KIRC	TCGA-B8-5546	0.183678	Stage1
KIRC	TCGA-B8-5549	0.301197	Stage1
KIRC	TCGA-B8-5550	0.254629	Stage3
KIRC	TCGA-B8-5551	0.245213	Stage1
KIRC	TCGA-B8-5552	0.133212	Stage1
KIRC	TCGA-B8-5553	0.14297	Stage1
KIRC	TCGA-B8-A54D	0.296772	Stage3
KIRC	TCGA-B8-A54E	0.168835	Stage1
KIRC	TCGA-B8-A54F	0.17511	Stage1
KIRC	TCGA-B8-A54G	0.265581	Stage1
KIRC	TCGA-B8-A54H	0.204878	Stage2
KIRC	TCGA-B8-A54I	0.240081	Stage1
KIRC	TCGA-B8-A54J	0.204006	Stage2
KIRC	TCGA-B8-A7U6	0.269252	Stage1
KIRC	TCGA-B8-A8YJ	0.170246	Stage1
KIRC	TCGA-BP-4161	0.183767	Stage1
KIRC	TCGA-BP-4162	0.251586	Stage1
KIRC	TCGA-BP-4163	0.29577	Stage3
KIRC	TCGA-BP-4164	0.410441	Stage3
KIRC	TCGA-BP-4167	0.0816302	Stage3
KIRC	TCGA-BP-4177	0.165203	Stage1
KIRC	TCGA-BP-4326	0.301059	Stage1
KIRC	TCGA-BP-4327	0.267189	Stage2
KIRC	TCGA-BP-4756	0.324806	Stage1
KIRC	TCGA-BP-4760	0.227647	Stage1
KIRC	TCGA-BP-4770	0.266751	Stage4
KIRC	TCGA-BP-4781	0.181158	Stage1
KIRC	TCGA-BP-4782	0.101418	Stage1
KIRC	TCGA-BP-4795	0.143373	Stage1
KIRC	TCGA-BP-4801	0.144194	Stage1
KIRC	TCGA-BP-4807	0.159707	Stage1
KIRC	TCGA-BP-4960	0.428367	Stage2
KIRC	TCGA-BP-4961	0.244818	Stage1
KIRC	TCGA-BP-4962	0.201106	Stage2
KIRC	TCGA-BP-4963	0.253895	Stage1
KIRC	TCGA-BP-4964	0.254581	Stage1
KIRC	TCGA-BP-4965	0.236441	Stage1
KIRC	TCGA-BP-4967	0.366154	Stage3
KIRC	TCGA-BP-4968	0.237929	Stage1
KIRC	TCGA-BP-4970	0.160087	Stage3
KIRC	TCGA-BP-4971	0.362174	Stage3
KIRC	TCGA-BP-4972	0.298869	Stage3
KIRC	TCGA-BP-4973	0.497595	Stage3
KIRC	TCGA-BP-4974	0.28981	Stage4
KIRC	TCGA-BP-4975	0.177626	Stage1
KIRC	TCGA-BP-4977	0.222526	Stage1
KIRC	TCGA-BP-4981	0.218504	Stage3
KIRC	TCGA-BP-4982	0.221834	Stage1
KIRC	TCGA-BP-4983	0.392793	Stage3
KIRC	TCGA-BP-4985	0.106141	Stage3
KIRC	TCGA-BP-4987	0.250984	Stage1
KIRC	TCGA-BP-4989	0.275142	Stage3
KIRC	TCGA-BP-4991	0.462092	Stage1
KIRC	TCGA-BP-4992	0.272977	Stage1
KIRC	TCGA-BP-4993	0.152115	Stage1
KIRC	TCGA-BP-4994	0.162546	Stage1
KIRC	TCGA-BP-4998	0.201575	Stage1
KIRC	TCGA-BP-4999	0.281011	Stage1
KIRC	TCGA-BP-5000	0.146823	Stage1
KIRC	TCGA-BP-5001	0.184628	Stage1
KIRC	TCGA-BP-5004	0.247065	Stage1
KIRC	TCGA-BP-5007	0.310693	Stage2
KIRC	TCGA-BP-5008	0.204565	Stage1
KIRC	TCGA-BP-5010	0.462821	Stage3
KIRC	TCGA-BP-5168	0.167891	Stage1
KIRC	TCGA-BP-5169	0.238584	Stage1
KIRC	TCGA-BP-5170	0.188358	Stage1
KIRC	TCGA-BP-5173	0.212772	Stage1
KIRC	TCGA-BP-5174	0.190022	Stage1
KIRC	TCGA-BP-5175	0.270887	Stage1
KIRC	TCGA-BP-5176	0.186691	Stage1
KIRC	TCGA-BP-5177	0.161617	Stage1
KIRC	TCGA-BP-5178	0.126347	Stage4
KIRC	TCGA-BP-5180	0.26809	Stage1
KIRC	TCGA-BP-5182	0.180557	Stage1
KIRC	TCGA-BP-5183	0.308881	Stage3
KIRC	TCGA-BP-5184	0.237691	Stage1
KIRC	TCGA-BP-5185	0.158576	Stage1
KIRC	TCGA-BP-5186	0.172822	Stage1
KIRC	TCGA-BP-5187	0.200895	Stage1
KIRC	TCGA-BP-5189	0.155492	Stage1
KIRC	TCGA-BP-5190	0.150787	Stage1
KIRC	TCGA-BP-5191	0.082225	Stage3
KIRC	TCGA-BP-5192	0.181808	Stage1
KIRC	TCGA-BP-5194	0.170121	Stage1
KIRC	TCGA-BP-5195	0.221255	Stage1
KIRC	TCGA-BP-5196	0.229041	Stage1
KIRC	TCGA-BP-5198	0.263417	Stage3
KIRC	TCGA-BP-5200	0.211529	Stage2
KIRC	TCGA-BP-5201	0.209519	Stage4
KIRC	TCGA-BP-5202	0.242495	Stage3
KIRC	TCGA-CJ-4634	0.239822	Stage1
KIRC	TCGA-CJ-4636	0.230011	Stage3
KIRC	TCGA-CJ-4637	0.290813	Stage4
KIRC	TCGA-CJ-4638	0.248901	Stage4
KIRC	TCGA-CJ-4639	0.244251	Stage2
KIRC	TCGA-CJ-4640	0.111467	Stage3
KIRC	TCGA-CJ-4641	0.174041	Stage4
KIRC	TCGA-CJ-4643	0.149314	Stage2
KIRC	TCGA-CJ-4644	0.228863	Stage4
KIRC	TCGA-CJ-4870	0.136299	Stage3
KIRC	TCGA-CJ-4878	0.205297	Stage3
KIRC	TCGA-CJ-4882	0.0926672	Stage3
KIRC	TCGA-CJ-4885	0.257405	Stage4
KIRC	TCGA-CJ-4899	0.232697	Stage1
KIRC	TCGA-CJ-4901	0.2861	Stage3
KIRC	TCGA-CJ-4902	0.256206	Stage3
KIRC	TCGA-CJ-4903	0.196401	Stage1
KIRC	TCGA-CJ-4904	0.177949	Stage4
KIRC	TCGA-CJ-4905	0.340315	Stage1
KIRC	TCGA-CJ-4907	0.204723	Stage3
KIRC	TCGA-CJ-4908	0.22497	Stage1
KIRC	TCGA-CJ-4912	0.192083	Stage2
KIRC	TCGA-CJ-4916	0.141304	Stage3
KIRC	TCGA-CJ-4918	0.250544	Stage4
KIRC	TCGA-CJ-4920	0.250734	Stage1
KIRC	TCGA-CJ-4923	0.209079	Stage4
KIRC	TCGA-CJ-5671	0.166896	Stage1
KIRC	TCGA-CJ-5672	0.111964	Stage1
KIRC	TCGA-CJ-5675	0.163554	Stage2
KIRC	TCGA-CJ-5676	0.129938	Stage3
KIRC	TCGA-CJ-5677	0.159372	Stage4
KIRC	TCGA-CJ-5678	0.126101	Stage4
KIRC	TCGA-CJ-5679	0.155476	Stage3
KIRC	TCGA-CJ-5680	0.297953	Stage4
KIRC	TCGA-CJ-5681	0.419837	Stage4
KIRC	TCGA-CJ-5682	0.194217	Stage4
KIRC	TCGA-CJ-5683	0.289899	Stage1
KIRC	TCGA-CJ-5684	0.226085	Stage3
KIRC	TCGA-CJ-5686	0.181177	Stage1
KIRC	TCGA-CJ-5689	0.113225	Stage1
KIRC	TCGA-CJ-6027	0.261212	Stage1
KIRC	TCGA-CJ-6028	0.277801	Stage4
KIRC	TCGA-CJ-6030	0.187086	Stage1
KIRC	TCGA-CJ-6031	0.227209	Stage1
KIRC	TCGA-CJ-6032	0.209209	Stage2
KIRC	TCGA-CJ-6033	0.214143	Stage4
KIRC	TCGA-CW-5580	0.222544	Stage4
KIRC	TCGA-CW-5581	0.221812	Stage1
KIRC	TCGA-CW-5583	0.156698	Stage1
KIRC	TCGA-CW-5584	0.159927	Stage3
KIRC	TCGA-CW-5585	0.347449	Stage4
KIRC	TCGA-CW-5587	0.132711	Stage3
KIRC	TCGA-CW-5588	0.202329	Stage1
KIRC	TCGA-CW-5589	0.235249	Stage1
KIRC	TCGA-CW-5591	0.11159	Stage4
KIRC	TCGA-CW-6087	0.401568	Stage4
KIRC	TCGA-CW-6090	0.210322	Stage1
KIRC	TCGA-CW-6093	0.234633	Stage1
KIRC	TCGA-CW-6097	0.357221	Stage3
KIRC	TCGA-CZ-4853	0.276236	Stage1
KIRC	TCGA-CZ-4856	0.205668	Stage1
KIRC	TCGA-CZ-4859	0.250358	Stage1
KIRC	TCGA-CZ-4863	0.130288	Stage3
KIRC	TCGA-CZ-4864	0.165934	Stage2
KIRC	TCGA-CZ-4866	0.236809	Stage1
KIRC	TCGA-CZ-5451	0.311702	Stage2
KIRC	TCGA-CZ-5452	0.145407	Stage2
KIRC	TCGA-CZ-5453	0.249111	Stage2
KIRC	TCGA-CZ-5454	0.213248	Stage4
KIRC	TCGA-CZ-5455	0.265321	Stage4
KIRC	TCGA-CZ-5456	0.228882	Stage2
KIRC	TCGA-CZ-5457	0.240911	Stage3
KIRC	TCGA-CZ-5458	0.293109	Stage3
KIRC	TCGA-CZ-5459	0.387795	Stage3
KIRC	TCGA-CZ-5460	0.276286	Stage4
KIRC	TCGA-CZ-5461	0.175687	Stage4
KIRC	TCGA-CZ-5462	0.195306	Stage4
KIRC	TCGA-CZ-5463	0.308577	Stage2
KIRC	TCGA-CZ-5464	0.238505	Stage4
KIRC	TCGA-CZ-5465	0.213772	Stage3
KIRC	TCGA-CZ-5466	0.141198	Stage3
KIRC	TCGA-CZ-5467	0.178348	Stage3
KIRC	TCGA-CZ-5468	0.344354	Stage4
KIRC	TCGA-CZ-5469	0.302275	Stage2
KIRC	TCGA-CZ-5470	0.276704	Stage2
KIRC	TCGA-CZ-5982	0.164925	Stage1
KIRC	TCGA-CZ-5984	0.238388	Stage1
KIRC	TCGA-CZ-5985	0.240893	Stage2
KIRC	TCGA-CZ-5986	0.295283	Stage1
KIRC	TCGA-CZ-5987	0.278015	Stage4
KIRC	TCGA-CZ-5988	0.361545	Stage1
KIRC	TCGA-CZ-5989	0.33166	Stage2
KIRC	TCGA-DV-5565	0.132378	Stage1
KIRC	TCGA-DV-5566	0.232183	Stage1
KIRC	TCGA-DV-5567	0.244822	Stage1
KIRC	TCGA-DV-5569	0.183768	Stage1
KIRC	TCGA-DV-5574	0.161338	Stage1
KIRC	TCGA-DV-5575	0.25328	Stage1
KIRC	TCGA-DV-5576	0.143845	Stage1
KIRC	TCGA-DV-A4VX	0.198483	Stage4
KIRC	TCGA-DV-A4VZ	0.22305	Stage1
KIRC	TCGA-DV-A4W0	0.269682	Stage1
KIRC	TCGA-DV-A4W0	0.285393	Stage1
KIRC	TCGA-EU-5904	0.150366	Stage1
KIRC	TCGA-EU-5905	0.150244	Stage1
KIRC	TCGA-EU-5906	0.253446	Stage1
KIRC	TCGA-EU-5907	0.230787	Stage3
KIRC	TCGA-G6-A5PC	0.227127	Stage4
KIRC	TCGA-G6-A8L6	0.262103	Stage4
KIRC	TCGA-G6-A8L7	0.427435	Stage1
KIRC	TCGA-G6-A8L8	0.198094	Stage1
KIRC	TCGA-GK-A6C7	0.200408	Stage1
KIRC	TCGA-MM-A564	0.326885	Stage2
KIRC	TCGA-MM-A84U	0.206084	Stage1
KIRC	TCGA-MW-A4EC	0.204723	Stage1
KIRC	TCGA-T7-A92I	0.223293	Stage1
KIRP	TCGA-2K-A9WE	0.211097	Stage2
KIRP	TCGA-2Z-A9J1	0.25128	Stage1
KIRP	TCGA-2Z-A9J2	0.545514	Stage1
KIRP	TCGA-2Z-A9J3	0.54402	Stage2
KIRP	TCGA-2Z-A9J5	0.208047	Stage2
KIRP	TCGA-2Z-A9J6	0.191011	Stage1
KIRP	TCGA-2Z-A9J7	0.420088	Stage4
KIRP	TCGA-2Z-A9J8	0.503672	Stage1
KIRP	TCGA-2Z-A9J9	0.237782	Stage1
KIRP	TCGA-2Z-A9JD	0.214993	Stage1
KIRP	TCGA-2Z-A9JE	0.384425	Stage1
KIRP	TCGA-2Z-A9JG	0.237573	Stage1
KIRP	TCGA-2Z-A9JI	0.207093	Stage3
KIRP	TCGA-2Z-A9JJ	0.397339	Stage1
KIRP	TCGA-2Z-A9JK	0.23525	Stage3
KIRP	TCGA-2Z-A9JL	0.212608	Stage1
KIRP	TCGA-2Z-A9JM	0.239414	Stage1
KIRP	TCGA-2Z-A9JN	0.221605	Stage1
KIRP	TCGA-2Z-A9JO	0.170008	Stage1
KIRP	TCGA-2Z-A9JP	0.193207	Stage1
KIRP	TCGA-2Z-A9JQ	0.170515	Stage1
KIRP	TCGA-2Z-A9JR	0.172653	Stage1
KIRP	TCGA-2Z-A9JS	0.275352	Stage1
KIRP	TCGA-2Z-A9JT	0.0980743	Stage1
KIRP	TCGA-4A-A93W	0.221251	Stage1
KIRP	TCGA-4A-A93X	0.366313	Stage4
KIRP	TCGA-4A-A93Y	0.115129	Stage2
KIRP	TCGA-5P-A9JU	0.330362	Stage3
KIRP	TCGA-A4-7287	0.559884	Stage1
KIRP	TCGA-A4-7583	0.225008	Stage1
KIRP	TCGA-A4-7584	0.270177	Stage1
KIRP	TCGA-A4-7585	0.288093	Stage3
KIRP	TCGA-A4-7734	0.203142	Stage1
KIRP	TCGA-A4-7828	0.164675	Stage1
KIRP	TCGA-A4-7915	0.404953	Stage2
KIRP	TCGA-A4-7996	0.205543	Stage1
KIRP	TCGA-A4-7997	0.353258	Stage1
KIRP	TCGA-A4-8098	0.347095	Stage1
KIRP	TCGA-A4-8310	0.289571	Stage3
KIRP	TCGA-A4-8311	0.244555	Stage1
KIRP	TCGA-A4-8312	0.178982	Stage1
KIRP	TCGA-A4-8515	0.249083	Stage1
KIRP	TCGA-A4-8517	0.226507	Stage1
KIRP	TCGA-A4-8518	0.13398	Stage1
KIRP	TCGA-A4-8630	0.241859	Stage1
KIRP	TCGA-A4-A48D	0.150187	Stage1
KIRP	TCGA-A4-A4ZT	0.19481	Stage1
KIRP	TCGA-A4-A57E	0.466912	Stage4
KIRP	TCGA-A4-A5DU	0.230626	Stage1
KIRP	TCGA-A4-A5XZ	0.193026	Stage2
KIRP	TCGA-A4-A5Y0	0.23236	Stage1
KIRP	TCGA-A4-A5Y1	0.286688	Stage3
KIRP	TCGA-A4-A6HP	0.16599	Stage1
KIRP	TCGA-A4-A772	0.17206	Stage1
KIRP	TCGA-A4-A7UZ	0.350683	Stage3
KIRP	TCGA-AL-3466	0.372741	Stage4
KIRP	TCGA-AL-3473	0.157755	Stage2
KIRP	TCGA-AL-7173	0.256205	Stage4
KIRP	TCGA-AT-A5NU	0.267416	Stage1
KIRP	TCGA-B1-5398	0.167063	Stage3
KIRP	TCGA-B1-7332	0.155122	Stage2
KIRP	TCGA-B1-A47M	0.314286	Stage3
KIRP	TCGA-B1-A47N	0.225153	Stage1
KIRP	TCGA-B1-A654	0.180994	Stage1
KIRP	TCGA-B1-A655	0.197055	Stage1
KIRP	TCGA-B1-A656	0.127041	Stage1
KIRP	TCGA-B1-A657	0.251822	Stage1
KIRP	TCGA-B3-3925	0.203562	Stage3
KIRP	TCGA-B3-3926	0.274422	Stage1
KIRP	TCGA-B3-4103	0.223642	Stage1
KIRP	TCGA-B3-4104	0.493414	Stage2
KIRP	TCGA-B3-8121	0.203387	Stage1
KIRP	TCGA-B3-A6W5	0.234436	Stage1
KIRP	TCGA-B9-4113	0.202663	Stage1
KIRP	TCGA-B9-4115	0.226221	Stage1
KIRP	TCGA-B9-5155	0.310148	Stage3
KIRP	TCGA-B9-7268	0.253412	Stage2
KIRP	TCGA-B9-A44B	0.316064	Stage3
KIRP	TCGA-B9-A5W7	0.192215	Stage1
KIRP	TCGA-B9-A5W8	0.176247	Stage2
KIRP	TCGA-B9-A5W9	0.310597	Stage1
KIRP	TCGA-B9-A69E	0.134018	Stage3
KIRP	TCGA-B9-A8YH	0.220142	Stage1
KIRP	TCGA-B9-A8YI	0.219314	Stage1
KIRP	TCGA-BQ-5875	0.305706	Stage3
KIRP	TCGA-BQ-5876	0.408117	Stage1
KIRP	TCGA-BQ-5877	0.19652	Stage4
KIRP	TCGA-BQ-5878	0.362481	Stage3
KIRP	TCGA-BQ-5879	0.379248	Stage3
KIRP	TCGA-BQ-5880	0.167452	Stage3
KIRP	TCGA-BQ-5881	0.0894893	Stage1
KIRP	TCGA-BQ-5882	0.268838	Stage3
KIRP	TCGA-BQ-5883	0.177993	Stage1
KIRP	TCGA-BQ-5884	0.111539	Stage1
KIRP	TCGA-BQ-5885	0.130372	Stage3
KIRP	TCGA-BQ-5886	0.185193	Stage3
KIRP	TCGA-BQ-5887	0.226364	Stage3
KIRP	TCGA-BQ-5888	0.354748	Stage1
KIRP	TCGA-BQ-5889	0.226317	Stage4
KIRP	TCGA-BQ-5890	0.327216	Stage3
KIRP	TCGA-BQ-5891	0.361275	Stage3
KIRP	TCGA-BQ-5892	0.15778	Stage1
KIRP	TCGA-BQ-5893	0.338965	Stage4
KIRP	TCGA-BQ-5894	0.43054	Stage4
KIRP	TCGA-BQ-7044	0.285047	Stage3
KIRP	TCGA-BQ-7045	0.140725	Stage1
KIRP	TCGA-BQ-7046	0.177028	Stage1
KIRP	TCGA-BQ-7048	0.151799	Stage3
KIRP	TCGA-BQ-7050	0.138665	Stage1
KIRP	TCGA-BQ-7051	0.359456	Stage2
KIRP	TCGA-BQ-7053	0.270156	Stage3
KIRP	TCGA-BQ-7055	0.191956	Stage1
KIRP	TCGA-BQ-7058	0.294361	Stage3
KIRP	TCGA-BQ-7059	0.11743	Stage1
KIRP	TCGA-BQ-7060	0.20157	Stage1
KIRP	TCGA-BQ-7061	0.262739	Stage1
KIRP	TCGA-BQ-7062	0.157825	Stage1
KIRP	TCGA-DW-5560	0.179254	Stage1
KIRP	TCGA-DW-5561	0.205487	Stage1
KIRP	TCGA-DW-7834	0.158587	Stage1
KIRP	TCGA-DW-7836	0.217972	Stage1
KIRP	TCGA-DW-7837	0.134823	Stage1
KIRP	TCGA-DW-7838	0.118617	Stage1
KIRP	TCGA-DW-7839	0.268837	Stage1
KIRP	TCGA-DW-7840	0.181223	Stage1
KIRP	TCGA-DW-7841	0.162337	Stage1
KIRP	TCGA-DW-7842	0.2663	Stage1
KIRP	TCGA-DW-7963	0.207003	Stage1
KIRP	TCGA-DZ-6131	0.320832	Stage3
KIRP	TCGA-DZ-6132	0.251241	Stage1
KIRP	TCGA-DZ-6133	0.256635	Stage1
KIRP	TCGA-DZ-6134	0.113231	Stage1
KIRP	TCGA-DZ-6135	0.249358	Stage1
KIRP	TCGA-EV-5901	0.23079	Stage1
KIRP	TCGA-EV-5902	0.356229	Stage1
KIRP	TCGA-EV-5903	0.262758	Stage1
KIRP	TCGA-F9-A4JJ	0.446666	Stage3
KIRP	TCGA-F9-A7Q0	0.235128	Stage1
KIRP	TCGA-F9-A7VF	0.233489	Stage1
KIRP	TCGA-F9-A8NY	0.268633	Stage4
KIRP	TCGA-F9-A97G	0.217016	Stage3
KIRP	TCGA-G7-6789	0.492174	Stage4
KIRP	TCGA-G7-6790	0.139226	Stage1
KIRP	TCGA-G7-6792	0.231156	Stage1
KIRP	TCGA-G7-6793	0.26074	Stage4
KIRP	TCGA-G7-6795	0.131311	Stage1
KIRP	TCGA-G7-6796	0.116715	Stage1
KIRP	TCGA-G7-6797	0.257895	Stage3
KIRP	TCGA-G7-7501	0.395756	Stage3
KIRP	TCGA-G7-7502	0.169568	Stage1
KIRP	TCGA-G7-A4TM	0.198938	Stage1
KIRP	TCGA-G7-A8LB	0.407515	Stage4
KIRP	TCGA-G7-A8LC	0.174765	Stage1
KIRP	TCGA-G7-A8LD	0.497338	Stage3
KIRP	TCGA-G7-A8LE	0.186789	Stage1
KIRP	TCGA-GL-6846	0.383231	Stage4
KIRP	TCGA-GL-7773	0.319144	Stage1
KIRP	TCGA-GL-7966	0.52213	Stage3
KIRP	TCGA-GL-8500	0.223376	Stage1
KIRP	TCGA-GL-A4EM	0.107679	Stage1
KIRP	TCGA-GL-A59R	0.227938	Stage3
KIRP	TCGA-GL-A59T	0.170927	Stage1
KIRP	TCGA-GL-A9DC	0.213595	Stage1
KIRP	TCGA-GL-A9DD	0.14639	Stage1
KIRP	TCGA-GL-A9DE	0.216876	Stage1
KIRP	TCGA-HE-7128	0.148654	Stage1
KIRP	TCGA-HE-7129	0.41631	Stage2
KIRP	TCGA-HE-7130	0.45286	Stage3
KIRP	TCGA-HE-A5NF	0.135076	Stage1
KIRP	TCGA-HE-A5NH	0.218327	Stage1
KIRP	TCGA-HE-A5NI	0.174788	Stage1
KIRP	TCGA-HE-A5NL	0.196315	Stage1
KIRP	TCGA-IA-A40U	0.156519	Stage3
KIRP	TCGA-IA-A40X	0.215748	Stage1
KIRP	TCGA-IA-A40Y	0.368139	Stage3
KIRP	TCGA-IA-A83V	0.120972	Stage1
KIRP	TCGA-IA-A83W	0.210944	Stage1
KIRP	TCGA-IZ-8195	0.264505	Stage2
KIRP	TCGA-IZ-8196	0.256886	Stage1
KIRP	TCGA-IZ-A6M8	0.216533	Stage1
KIRP	TCGA-IZ-A6M9	0.175266	Stage1
KIRP	TCGA-J7-6720	0.194473	Stage1
KIRP	TCGA-J7-8537	0.320363	Stage3
KIRP	TCGA-J7-A8I2	0.438233	Stage1
KIRP	TCGA-KV-A6GD	0.107459	Stage1
KIRP	TCGA-KV-A6GE	0.158095	Stage1
KIRP	TCGA-KV-A74V	0.196932	Stage1
KIRP	TCGA-MH-A55W	0.229939	Stage1
KIRP	TCGA-MH-A55Z	0.171084	Stage1
KIRP	TCGA-MH-A560	0.175888	Stage1
KIRP	TCGA-MH-A561	0.176352	Stage1
KIRP	TCGA-MH-A562	0.245439	Stage1
KIRP	TCGA-MH-A854	0.197655	Stage1
KIRP	TCGA-MH-A855	0.139927	Stage2
KIRP	TCGA-MH-A856	0.226186	Stage1
KIRP	TCGA-MH-A857	0.180967	Stage1
KIRP	TCGA-O9-A75Z	0.226169	Stage1
KIRP	TCGA-P4-A5E6	0.207293	Stage3
KIRP	TCGA-P4-A5E7	0.182518	Stage1
KIRP	TCGA-P4-A5E8	0.25909	Stage3
KIRP	TCGA-P4-A5EA	0.248062	Stage3
KIRP	TCGA-P4-A5EB	0.287871	Stage1
KIRP	TCGA-P4-A5ED	0.143165	Stage1
KIRP	TCGA-P4-AAVK	0.233019	Stage3
KIRP	TCGA-P4-AAVL	0.370146	Stage3
KIRP	TCGA-P4-AAVM	0.188427	Stage1
KIRP	TCGA-P4-AAVO	0.28285	Stage1
KIRP	TCGA-PJ-A5Z8	0.194142	Stage1
KIRP	TCGA-PJ-A5Z9	0.192602	Stage1
KIRP	TCGA-Q2-A5QZ	0.243665	Stage3
KIRP	TCGA-SX-A71R	0.208936	Stage1
KIRP	TCGA-SX-A71S	0.229068	Stage1
KIRP	TCGA-SX-A71U	0.21673	Stage1
KIRP	TCGA-SX-A71V	0.16332	Stage1
KIRP	TCGA-SX-A71W	0.21487	Stage1
KIRP	TCGA-SX-A7SL	0.270488	Stage1
KIRP	TCGA-SX-A7SM	0.288563	Stage4
KIRP	TCGA-SX-A7SN	0.203901	Stage1
KIRP	TCGA-SX-A7SO	0.294963	Stage1
KIRP	TCGA-SX-A7SP	0.152483	Stage1
KIRP	TCGA-SX-A7SQ	0.253927	Stage1
KIRP	TCGA-SX-A7SR	0.164267	Stage2
KIRP	TCGA-SX-A7SS	0.307834	Stage1
KIRP	TCGA-SX-A7SU	0.203881	Stage1
KIRP	TCGA-UN-AAZ9	0.287048	Stage1
KIRP	TCGA-UZ-A9PJ	0.240141	Stage1
KIRP	TCGA-UZ-A9PK	0.241239	Stage1
KIRP	TCGA-UZ-A9PL	0.350907	Stage2
KIRP	TCGA-UZ-A9PM	0.26518	Stage2
KIRP	TCGA-UZ-A9PN	0.605009	Stage3
KIRP	TCGA-UZ-A9PO	0.141009	Stage1
KIRP	TCGA-UZ-A9PP	0.207662	Stage1
KIRP	TCGA-UZ-A9PQ	0.243964	Stage3
KIRP	TCGA-UZ-A9PR	0.230608	Stage1
KIRP	TCGA-UZ-A9PS	0.161487	Stage2
KIRP	TCGA-UZ-A9PS	0.258533	Stage2
KIRP	TCGA-UZ-A9PU	0.215015	Stage1
KIRP	TCGA-UZ-A9PV	0.270899	Stage1
KIRP	TCGA-UZ-A9PX	0.176708	Stage1
KIRP	TCGA-UZ-A9PZ	0.249002	Stage3
KIRP	TCGA-UZ-A9Q0	0.332738	Stage1
KIRP	TCGA-UZ-A9Q1	0.22642	Stage1
KIRP	TCGA-V9-A7HT	0.146099	Stage2
KIRP	TCGA-WN-A9G9	0.269986	Stage1
KIRP	TCGA-WN-AB4C	0.107306	Stage1
KIRP	TCGA-Y8-A894	0.292949	Stage1
KIRP	TCGA-Y8-A895	0.229287	Stage1
KIRP	TCGA-Y8-A896	0.194218	Stage3
KIRP	TCGA-Y8-A897	0.263578	Stage1
KIRP	TCGA-Y8-A898	0.140191	Stage1
KIRP	TCGA-Y8-A8RY	0.169316	Stage1
KIRP	TCGA-Y8-A8RZ	0.177046	Stage1
KIRP	TCGA-Y8-A8S0	0.25873	Stage1
KIRP	TCGA-Y8-A8S1	0.0744115	Stage1
LUAD	TCGA-05-4244	0.424248	Stage4
LUAD	TCGA-05-4249	0.318902	Stage1
LUAD	TCGA-05-4250	0.397135	Stage3
LUAD	TCGA-05-4382	0.291872	Stage1
LUAD	TCGA-05-4384	0.2422	Stage3
LUAD	TCGA-05-4389	0.44269	Stage1
LUAD	TCGA-05-4390	0.468967	Stage1
LUAD	TCGA-05-4395	0.456872	Stage3
LUAD	TCGA-05-4396	0.405153	Stage3
LUAD	TCGA-05-4397	0.516012	Stage2
LUAD	TCGA-05-4398	0.488498	Stage3
LUAD	TCGA-05-4402	0.672414	Stage4
LUAD	TCGA-05-4403	0.119556	Stage1
LUAD	TCGA-05-4405	0.296859	Stage1
LUAD	TCGA-05-4410	0.339637	Stage1
LUAD	TCGA-05-4415	0.662161	Stage3
LUAD	TCGA-05-4417	0.292568	Stage1
LUAD	TCGA-05-4418	0.367883	Stage3
LUAD	TCGA-05-4420	0.402274	Stage1
LUAD	TCGA-05-4422	0.384801	Stage1
LUAD	TCGA-05-4424	0.318745	Stage2
LUAD	TCGA-05-4425	0.357073	Stage4
LUAD	TCGA-05-4426	0.33316	Stage1
LUAD	TCGA-05-4427	0.45538	Stage2
LUAD	TCGA-05-4430	0.249889	Stage1
LUAD	TCGA-05-4432	0.385223	Stage2
LUAD	TCGA-05-4433	0.209605	Stage1
LUAD	TCGA-05-4434	0.321172	Stage4
LUAD	TCGA-05-5423	0.245366	Stage2
LUAD	TCGA-05-5425	0.282568	Stage2
LUAD	TCGA-05-5428	0.414865	Stage2
LUAD	TCGA-05-5429	0.338845	Stage3
LUAD	TCGA-05-5715	0.290389	Stage1
LUAD	TCGA-35-3615	0.259366	Stage1
LUAD	TCGA-35-4122	0.236446	Stage1
LUAD	TCGA-35-4123	0.407709	Stage1
LUAD	TCGA-35-5375	0.476941	Stage3
LUAD	TCGA-38-4625	0.507983	Stage1
LUAD	TCGA-38-4627	0.227445	Stage2
LUAD	TCGA-38-4628	0.295938	Stage2
LUAD	TCGA-38-4631	0.467742	Stage1
LUAD	TCGA-38-4632	0.336893	Stage4
LUAD	TCGA-38-6178	0.348849	Stage3
LUAD	TCGA-38-7271	0.179049	Stage1
LUAD	TCGA-38-A44F	0.166549	Stage1
LUAD	TCGA-44-2655	0.172227	Stage1
LUAD	TCGA-44-2656	0.34191	Stage1
LUAD	TCGA-44-2657	0.275023	Stage1
LUAD	TCGA-44-2659	0.311107	Stage2
LUAD	TCGA-44-2662	0.540547	Stage1
LUAD	TCGA-44-2665	0.265972	Stage2
LUAD	TCGA-44-2666	0.408475	Stage1
LUAD	TCGA-44-2668	0.374	Stage1
LUAD	TCGA-44-3396	0.439705	Stage3
LUAD	TCGA-44-3398	0.244699	Stage1
LUAD	TCGA-44-3918	0.289086	Stage1
LUAD	TCGA-44-3919	0.363009	Stage1
LUAD	TCGA-44-4112	0.227485	Stage1
LUAD	TCGA-44-5643	0.48634	Stage3
LUAD	TCGA-44-5644	0.563136	Stage1
LUAD	TCGA-44-5645	0.265564	Stage1
LUAD	TCGA-44-6145	0.317175	Stage1
LUAD	TCGA-44-6146	0.294962	Stage2
LUAD	TCGA-44-6148	0.198207	Stage1
LUAD	TCGA-44-6774	0.321725	Stage3
LUAD	TCGA-44-6775	0.305627	Stage1
LUAD	TCGA-44-6776	0.290442	Stage1
LUAD	TCGA-44-6777	0.258412	Stage1
LUAD	TCGA-44-6778	0.387392	Stage1
LUAD	TCGA-44-6779	0.316943	Stage2
LUAD	TCGA-44-7659	0.320297	Stage1
LUAD	TCGA-44-7660	0.559929	Stage1
LUAD	TCGA-44-7661	0.364664	Stage1
LUAD	TCGA-44-7662	0.469595	Stage1
LUAD	TCGA-44-7667	0.684958	Stage2
LUAD	TCGA-44-7669	0.656943	Stage2
LUAD	TCGA-44-7670	0.513526	Stage2
LUAD	TCGA-44-7671	0.27061	Stage1
LUAD	TCGA-44-7672	0.332944	Stage1
LUAD	TCGA-44-8117	0.484445	Stage1
LUAD	TCGA-44-8119	0.480415	Stage2
LUAD	TCGA-44-8120	0.273748	Stage1
LUAD	TCGA-44-A479	0.38861	Stage1
LUAD	TCGA-44-A47A	0.406056	Stage1
LUAD	TCGA-44-A47B	0.419215	Stage1
LUAD	TCGA-44-A47G	0.196327	Stage1
LUAD	TCGA-44-A4SS	0.366307	Stage1
LUAD	TCGA-44-A4SU	0.283232	Stage1
LUAD	TCGA-49-4486	0.290114	Stage1
LUAD	TCGA-49-4487	0.320089	Stage1
LUAD	TCGA-49-4488	0.323657	Stage1
LUAD	TCGA-49-4490	0.241681	Stage3
LUAD	TCGA-49-4494	0.394114	Stage3
LUAD	TCGA-49-4501	0.168345	Stage1
LUAD	TCGA-49-4505	0.204296	Stage2
LUAD	TCGA-49-4506	0.465373	Stage2
LUAD	TCGA-49-4507	0.430464	Stage3
LUAD	TCGA-49-4510	0.198512	Stage2
LUAD	TCGA-49-4512	0.27257	Stage3
LUAD	TCGA-49-4514	0.438169	Stage1
LUAD	TCGA-49-6742	0.374273	Stage2
LUAD	TCGA-49-6743	0.470061	Stage3
LUAD	TCGA-49-6744	0.215132	Stage2
LUAD	TCGA-49-6745	0.340971	Stage3
LUAD	TCGA-49-6761	0.367765	Stage3
LUAD	TCGA-49-6767	0.468696	Stage2
LUAD	TCGA-49-AAQV	0.404178	Stage2
LUAD	TCGA-49-AAR0	0.447732	Stage1
LUAD	TCGA-49-AAR2	0.51395	Stage1
LUAD	TCGA-49-AAR3	0.418126	Stage2
LUAD	TCGA-49-AAR4	0.356127	Stage3
LUAD	TCGA-49-AAR9	0.501673	Stage2
LUAD	TCGA-49-AARE	0.381415	Stage1
LUAD	TCGA-49-AARN	0.301454	Stage1
LUAD	TCGA-49-AARO	0.319984	Stage1
LUAD	TCGA-49-AARQ	0.530974	Stage1
LUAD	TCGA-49-AARR	0.153398	Stage1
LUAD	TCGA-4B-A93V	0.586873	Stage1
LUAD	TCGA-50-5044	0.256782	Stage3
LUAD	TCGA-50-5049	0.327992	Stage1
LUAD	TCGA-50-5051	0.478795	Stage3
LUAD	TCGA-50-5055	0.263596	Stage2
LUAD	TCGA-50-5066	0.516409	Stage1
LUAD	TCGA-50-5066	0.420525	Stage1
LUAD	TCGA-50-5068	0.292941	Stage2
LUAD	TCGA-50-5930	0.353924	Stage3
LUAD	TCGA-50-5931	0.716466	Stage1
LUAD	TCGA-50-5932	0.24802	Stage2
LUAD	TCGA-50-5933	0.420237	Stage3
LUAD	TCGA-50-5935	0.246529	Stage1
LUAD	TCGA-50-5936	0.431353	Stage3
LUAD	TCGA-50-5939	0.321377	Stage1
LUAD	TCGA-50-5941	0.33129	Stage3
LUAD	TCGA-50-5944	0.276464	Stage1
LUAD	TCGA-50-5946	0.414367	Stage1
LUAD	TCGA-50-5946	0.559865	Stage1
LUAD	TCGA-50-6590	0.489312	Stage1
LUAD	TCGA-50-6591	0.534043	Stage4
LUAD	TCGA-50-6592	0.470084	Stage1
LUAD	TCGA-50-6593	0.383485	Stage3
LUAD	TCGA-50-6594	0.429695	Stage3
LUAD	TCGA-50-6595	0.429631	Stage3
LUAD	TCGA-50-6597	0.171411	Stage1
LUAD	TCGA-50-6673	0.290563	Stage1
LUAD	TCGA-50-7109	0.434077	Stage1
LUAD	TCGA-50-8457	0.302508	Stage1
LUAD	TCGA-50-8459	0.170177	Stage2
LUAD	TCGA-50-8460	0.227044	Stage1
LUAD	TCGA-53-7624	0.564005	Stage4
LUAD	TCGA-53-7626	0.297637	Stage2
LUAD	TCGA-53-7813	0.442	Stage3
LUAD	TCGA-53-A4EZ	0.512757	Stage2
LUAD	TCGA-55-1592	0.414532	Stage1
LUAD	TCGA-55-1594	0.442093	Stage3
LUAD	TCGA-55-1595	0.441864	Stage1
LUAD	TCGA-55-1596	0.579285	Stage2
LUAD	TCGA-55-6543	0.321578	Stage1
LUAD	TCGA-55-6642	0.367944	Stage1
LUAD	TCGA-55-6712	0.302572	Stage2
LUAD	TCGA-55-6968	0.686471	Stage4
LUAD	TCGA-55-6969	0.663612	Stage1
LUAD	TCGA-55-6970	0.456881	Stage3
LUAD	TCGA-55-6971	0.338049	Stage1
LUAD	TCGA-55-6972	0.495441	Stage1
LUAD	TCGA-55-6975	0.46806	Stage2
LUAD	TCGA-55-6978	0.400885	Stage2
LUAD	TCGA-55-6979	0.311444	Stage2
LUAD	TCGA-55-6980	0.197947	Stage1
LUAD	TCGA-55-6981	0.383845	Stage3
LUAD	TCGA-55-6982	0.339312	Stage2
LUAD	TCGA-55-6983	0.220813	Stage2
LUAD	TCGA-55-6984	0.275563	Stage2
LUAD	TCGA-55-6985	0.315835	Stage1
LUAD	TCGA-55-6986	0.229282	Stage1
LUAD	TCGA-55-6987	0.363585	Stage1
LUAD	TCGA-55-7227	0.360594	Stage3
LUAD	TCGA-55-7281	0.292764	Stage1
LUAD	TCGA-55-7283	0.344519	Stage3
LUAD	TCGA-55-7284	0.155251	Stage2
LUAD	TCGA-55-7570	0.714585	Stage1
LUAD	TCGA-55-7573	0.256417	Stage1
LUAD	TCGA-55-7574	0.37221	Stage1
LUAD	TCGA-55-7576	0.352908	Stage1
LUAD	TCGA-55-7724	0.317441	Stage1
LUAD	TCGA-55-7725	0.33987	Stage1
LUAD	TCGA-55-7726	0.385365	Stage1
LUAD	TCGA-55-7727	0.419582	Stage3
LUAD	TCGA-55-7728	0.206371	Stage1
LUAD	TCGA-55-7815	0.295377	Stage1
LUAD	TCGA-55-7816	0.221017	Stage4
LUAD	TCGA-55-7903	0.390683	Stage1
LUAD	TCGA-55-7907	0.324299	Stage2
LUAD	TCGA-55-7910	0.566314	Stage2
LUAD	TCGA-55-7911	0.437688	Stage1
LUAD	TCGA-55-7913	0.537262	Stage1
LUAD	TCGA-55-7914	0.447635	Stage2
LUAD	TCGA-55-7994	0.477181	Stage2
LUAD	TCGA-55-7995	0.446599	Stage1
LUAD	TCGA-55-8085	0.401236	Stage1
LUAD	TCGA-55-8087	0.35454	Stage1
LUAD	TCGA-55-8089	0.376863	Stage1
LUAD	TCGA-55-8090	0.343922	Stage1
LUAD	TCGA-55-8091	0.199379	Stage1
LUAD	TCGA-55-8092	0.418077	Stage2
LUAD	TCGA-55-8094	0.502007	Stage4
LUAD	TCGA-55-8096	0.264361	Stage1
LUAD	TCGA-55-8097	0.321743	Stage1
LUAD	TCGA-55-8203	0.403541	Stage1
LUAD	TCGA-55-8204	0.313845	Stage1
LUAD	TCGA-55-8205	0.563274	Stage2
LUAD	TCGA-55-8206	0.312985	Stage1
LUAD	TCGA-55-8207	0.23921	Stage1
LUAD	TCGA-55-8208	0.281925	Stage1
LUAD	TCGA-55-8299	0.422275	Stage1
LUAD	TCGA-55-8301	0.459864	Stage1
LUAD	TCGA-55-8302	0.371272	Stage1
LUAD	TCGA-55-8505	0.340747	Stage3
LUAD	TCGA-55-8506	0.418488	Stage2
LUAD	TCGA-55-8507	0.465587	Stage1
LUAD	TCGA-55-8508	0.388705	Stage2
LUAD	TCGA-55-8510	0.319696	Stage1
LUAD	TCGA-55-8511	0.408327	Stage1
LUAD	TCGA-55-8512	0.221571	Stage4
LUAD	TCGA-55-8513	0.0909012	Stage2
LUAD	TCGA-55-8514	0.401095	Stage1
LUAD	TCGA-55-8614	0.389989	Stage1
LUAD	TCGA-55-8615	0.357433	Stage3
LUAD	TCGA-55-8616	0.463464	Stage1
LUAD	TCGA-55-8619	0.198871	Stage2
LUAD	TCGA-55-8620	0.566707	Stage4
LUAD	TCGA-55-8621	0.188148	Stage1
LUAD	TCGA-55-A48X	0.356783	Stage2
LUAD	TCGA-55-A48Y	0.296598	Stage2
LUAD	TCGA-55-A48Z	0.416451	Stage3
LUAD	TCGA-55-A490	0.420568	Stage2
LUAD	TCGA-55-A491	0.401703	Stage1
LUAD	TCGA-55-A492	0.270198	Stage1
LUAD	TCGA-55-A493	0.492918	Stage1
LUAD	TCGA-55-A494	0.468844	Stage1
LUAD	TCGA-55-A4DF	0.596111	Stage1
LUAD	TCGA-55-A4DG	0.33837	Stage1
LUAD	TCGA-55-A57B	0.251521	Stage1
LUAD	TCGA-62-8394	0.466619	Stage3
LUAD	TCGA-62-8395	0.282929	Stage2
LUAD	TCGA-62-8397	0.244647	Stage2
LUAD	TCGA-62-8398	0.419603	Stage3
LUAD	TCGA-62-8399	0.540096	Stage3
LUAD	TCGA-62-8402	0.459414	Stage3
LUAD	TCGA-62-A46O	0.557026	Stage1
LUAD	TCGA-62-A46P	0.298227	Stage1
LUAD	TCGA-62-A46R	0.419824	Stage1
LUAD	TCGA-62-A46S	0.258378	Stage1
LUAD	TCGA-62-A46U	0.394766	Stage2
LUAD	TCGA-62-A46V	0.387301	Stage1
LUAD	TCGA-62-A46Y	0.333425	Stage3
LUAD	TCGA-62-A470	0.504297	Stage1
LUAD	TCGA-62-A471	0.568152	Stage2
LUAD	TCGA-62-A472	0.453721	Stage2
LUAD	TCGA-64-1676	0.324128	Stage1
LUAD	TCGA-64-1679	0.345729	Stage3
LUAD	TCGA-64-1680	0.300524	Stage4
LUAD	TCGA-64-1681	0.238414	Stage1
LUAD	TCGA-64-5774	0.535994	Stage1
LUAD	TCGA-64-5778	0.35298	Stage1
LUAD	TCGA-64-5779	0.494994	Stage3
LUAD	TCGA-64-5781	0.323594	Stage1
LUAD	TCGA-64-5815	0.18221	Stage2
LUAD	TCGA-67-3770	0.196968	Stage1
LUAD	TCGA-67-3771	0.323877	Stage1
LUAD	TCGA-67-3772	0.197129	Stage1
LUAD	TCGA-67-3773	0.461777	Stage1
LUAD	TCGA-67-3774	0.266779	Stage1
LUAD	TCGA-67-6215	0.406495	Stage1
LUAD	TCGA-67-6216	0.366694	Stage1
LUAD	TCGA-67-6217	0.22711	Stage2
LUAD	TCGA-69-7760	0.446615	Stage2
LUAD	TCGA-69-7761	0.33998	Stage1
LUAD	TCGA-69-7763	0.274638	Stage1
LUAD	TCGA-69-7764	0.448911	Stage1
LUAD	TCGA-69-7973	0.524303	Stage1
LUAD	TCGA-69-7974	0.406362	Stage3
LUAD	TCGA-69-7978	0.326966	Stage2
LUAD	TCGA-69-7979	0.485337	Stage1
LUAD	TCGA-69-7980	0.305433	Stage1
LUAD	TCGA-69-8253	0.214365	Stage2
LUAD	TCGA-69-8255	0.755807	Stage1
LUAD	TCGA-69-A59K	0.364995	Stage2
LUAD	TCGA-71-6725	0.447876	Stage1
LUAD	TCGA-71-8520	0.344188	Stage1
LUAD	TCGA-73-4658	0.275052	Stage1
LUAD	TCGA-73-4659	0.414515	Stage3
LUAD	TCGA-73-4662	0.337318	Stage1
LUAD	TCGA-73-4666	0.569549	Stage4
LUAD	TCGA-73-4668	0.432428	Stage2
LUAD	TCGA-73-4675	0.315024	Stage3
LUAD	TCGA-73-7498	0.250295	Stage1
LUAD	TCGA-73-7499	0.400258	Stage1
LUAD	TCGA-73-A9RS	0.577775	Stage2
LUAD	TCGA-75-5122	0.355066	Stage1
LUAD	TCGA-75-5125	0.463569	Stage2
LUAD	TCGA-75-5126	0.334254	Stage3
LUAD	TCGA-75-5146	0.301031	Stage1
LUAD	TCGA-75-5147	0.436911	Stage1
LUAD	TCGA-75-6203	0.219621	Stage3
LUAD	TCGA-75-6205	0.23213	Stage1
LUAD	TCGA-75-6206	0.268272	Stage1
LUAD	TCGA-75-6207	0.583611	Stage3
LUAD	TCGA-75-6211	0.510322	Stage1
LUAD	TCGA-75-6212	0.303973	Stage2
LUAD	TCGA-75-6214	0.463553	Stage3
LUAD	TCGA-75-7025	0.17905	Stage1
LUAD	TCGA-75-7027	0.48542	Stage1
LUAD	TCGA-75-7030	0.148255	Stage2
LUAD	TCGA-75-7031	0.506032	Stage1
LUAD	TCGA-78-7143	0.453954	Stage1
LUAD	TCGA-78-7145	0.344228	Stage4
LUAD	TCGA-78-7146	0.360994	Stage3
LUAD	TCGA-78-7147	0.442939	Stage2
LUAD	TCGA-78-7148	0.395997	Stage2
LUAD	TCGA-78-7149	0.252285	Stage3
LUAD	TCGA-78-7150	0.431646	Stage2
LUAD	TCGA-78-7152	0.295579	Stage1
LUAD	TCGA-78-7153	0.34868	Stage1
LUAD	TCGA-78-7154	0.492474	Stage3
LUAD	TCGA-78-7155	0.70634	Stage1
LUAD	TCGA-78-7156	0.290253	Stage4
LUAD	TCGA-78-7158	0.522448	Stage3
LUAD	TCGA-78-7159	0.468123	Stage1
LUAD	TCGA-78-7160	0.327086	Stage4
LUAD	TCGA-78-7161	0.3486	Stage2
LUAD	TCGA-78-7162	0.253946	Stage1
LUAD	TCGA-78-7163	0.385395	Stage1
LUAD	TCGA-78-7166	0.525589	Stage2
LUAD	TCGA-78-7167	0.325614	Stage4
LUAD	TCGA-78-7220	0.46935	Stage3
LUAD	TCGA-78-7535	0.393272	Stage1
LUAD	TCGA-78-7536	0.691208	Stage3
LUAD	TCGA-78-7537	0.278087	Stage1
LUAD	TCGA-78-7539	0.406704	Stage2
LUAD	TCGA-78-7540	0.229241	Stage1
LUAD	TCGA-78-7542	0.565588	Stage1
LUAD	TCGA-78-7633	0.338048	Stage1
LUAD	TCGA-78-8640	0.562214	Stage2
LUAD	TCGA-78-8648	0.26122	Stage2
LUAD	TCGA-78-8655	0.405907	Stage1
LUAD	TCGA-78-8660	0.484008	Stage2
LUAD	TCGA-78-8662	0.377132	Stage1
LUAD	TCGA-80-5607	0.394721	Stage2
LUAD	TCGA-80-5608	0.411438	Stage1
LUAD	TCGA-80-5611	0.430019	Stage1
LUAD	TCGA-83-5908	0.549874	Stage1
LUAD	TCGA-86-6562	0.370852	Stage2
LUAD	TCGA-86-6851	0.391791	Stage2
LUAD	TCGA-86-7701	0.448171	Stage4
LUAD	TCGA-86-7711	0.471863	Stage2
LUAD	TCGA-86-7713	0.656893	Stage2
LUAD	TCGA-86-7714	0.310699	Stage3
LUAD	TCGA-86-7953	0.408825	Stage1
LUAD	TCGA-86-7954	0.388715	Stage1
LUAD	TCGA-86-7955	0.593287	Stage1
LUAD	TCGA-86-8054	0.611028	Stage2
LUAD	TCGA-86-8055	0.270197	Stage2
LUAD	TCGA-86-8056	0.297831	Stage3
LUAD	TCGA-86-8073	0.338471	Stage1
LUAD	TCGA-86-8074	0.412351	Stage2
LUAD	TCGA-86-8075	0.388531	Stage1
LUAD	TCGA-86-8076	0.246781	Stage1
LUAD	TCGA-86-8278	0.298624	Stage2
LUAD	TCGA-86-8279	0.446372	Stage2
LUAD	TCGA-86-8280	0.320587	Stage2
LUAD	TCGA-86-8281	0.28687	Stage1
LUAD	TCGA-86-8358	0.68556	Stage1
LUAD	TCGA-86-8359	0.338438	Stage3
LUAD	TCGA-86-8585	0.510472	Stage1
LUAD	TCGA-86-8668	0.229035	Stage1
LUAD	TCGA-86-8669	0.329323	Stage1
LUAD	TCGA-86-8671	0.239916	Stage2
LUAD	TCGA-86-8672	0.493994	Stage2
LUAD	TCGA-86-8673	0.398163	Stage1
LUAD	TCGA-86-8674	0.446509	Stage2
LUAD	TCGA-86-A456	0.260274	Stage1
LUAD	TCGA-86-A4D0	0.705304	Stage2
LUAD	TCGA-86-A4JF	0.508462	Stage2
LUAD	TCGA-86-A4P7	0.372417	Stage1
LUAD	TCGA-86-A4P8	0.173701	Stage3
LUAD	TCGA-91-6828	0.367795	Stage1
LUAD	TCGA-91-6829	0.388263	Stage1
LUAD	TCGA-91-6830	0.226258	Stage2
LUAD	TCGA-91-6831	0.544898	Stage1
LUAD	TCGA-91-6835	0.350944	Stage1
LUAD	TCGA-91-6836	0.574687	Stage1
LUAD	TCGA-91-6840	0.412212	Stage1
LUAD	TCGA-91-6847	0.672082	Stage1
LUAD	TCGA-91-6848	0.470339	Stage3
LUAD	TCGA-91-6849	0.239423	Stage3
LUAD	TCGA-91-7771	0.27846	Stage2
LUAD	TCGA-91-8496	0.215737	Stage1
LUAD	TCGA-91-8497	0.230291	Stage1
LUAD	TCGA-91-8499	0.629283	Stage1
LUAD	TCGA-91-A4BC	0.624207	Stage2
LUAD	TCGA-91-A4BD	0.289608	Stage2
LUAD	TCGA-93-7347	0.231892	Stage1
LUAD	TCGA-93-7348	0.221281	Stage1
LUAD	TCGA-93-8067	0.371411	Stage1
LUAD	TCGA-93-A4JN	0.475551	Stage4
LUAD	TCGA-93-A4JO	0.441836	Stage1
LUAD	TCGA-93-A4JP	0.330807	Stage4
LUAD	TCGA-93-A4JQ	0.31108	Stage1
LUAD	TCGA-95-7039	0.513596	Stage2
LUAD	TCGA-95-7043	0.477847	Stage1
LUAD	TCGA-95-7562	0.53965	Stage2
LUAD	TCGA-95-7567	0.402474	Stage2
LUAD	TCGA-95-7944	0.468325	Stage1
LUAD	TCGA-95-7947	0.477495	Stage1
LUAD	TCGA-95-7948	0.373502	Stage1
LUAD	TCGA-95-8039	0.295652	Stage1
LUAD	TCGA-95-8494	0.512793	Stage2
LUAD	TCGA-95-A4VK	0.443564	Stage3
LUAD	TCGA-95-A4VN	0.525612	Stage2
LUAD	TCGA-95-A4VP	0.363441	Stage3
LUAD	TCGA-97-7546	0.256245	Stage1
LUAD	TCGA-97-7547	0.270467	Stage1
LUAD	TCGA-97-7552	0.191674	Stage1
LUAD	TCGA-97-7553	0.309356	Stage1
LUAD	TCGA-97-7554	0.422024	Stage3
LUAD	TCGA-97-7937	0.52676	Stage1
LUAD	TCGA-97-7938	0.313523	Stage1
LUAD	TCGA-97-7941	0.158197	Stage1
LUAD	TCGA-97-8171	0.567047	Stage4
LUAD	TCGA-97-8172	0.328031	Stage1
LUAD	TCGA-97-8174	0.211419	Stage2
LUAD	TCGA-97-8175	0.367314	Stage1
LUAD	TCGA-97-8176	0.444206	Stage3
LUAD	TCGA-97-8177	0.179326	Stage1
LUAD	TCGA-97-8179	0.498373	Stage1
LUAD	TCGA-97-8547	0.272279	Stage3
LUAD	TCGA-97-8552	0.162554	Stage1
LUAD	TCGA-97-A4LX	0.25894	Stage1
LUAD	TCGA-97-A4M0	0.334161	Stage1
LUAD	TCGA-97-A4M1	0.27947	Stage1
LUAD	TCGA-97-A4M2	0.168505	Stage1
LUAD	TCGA-97-A4M3	0.261275	Stage1
LUAD	TCGA-97-A4M5	0.260524	Stage1
LUAD	TCGA-97-A4M6	0.218551	Stage1
LUAD	TCGA-97-A4M7	0.311229	Stage1
LUAD	TCGA-99-7458	0.260173	Stage3
LUAD	TCGA-99-8025	0.342884	Stage3
LUAD	TCGA-99-8028	0.273785	Stage1
LUAD	TCGA-99-8032	0.366667	Stage1
LUAD	TCGA-99-8033	0.436025	Stage4
LUAD	TCGA-99-AA5R	0.221233	Stage1
LUAD	TCGA-J2-8192	0.239906	Stage2
LUAD	TCGA-J2-8194	0.20379	Stage2
LUAD	TCGA-J2-A4AD	0.355731	Stage1
LUAD	TCGA-J2-A4AE	0.360685	Stage1
LUAD	TCGA-J2-A4AG	0.265486	Stage1
LUAD	TCGA-L4-A4E5	0.56015	Stage1
LUAD	TCGA-L4-A4E6	0.166919	Stage1
LUAD	TCGA-L9-A443	0.259402	Stage1
LUAD	TCGA-L9-A444	0.302346	Stage1
LUAD	TCGA-L9-A50W	0.322164	Stage2
LUAD	TCGA-L9-A5IP	0.454471	Stage4
LUAD	TCGA-L9-A743	0.300551	Stage2
LUAD	TCGA-L9-A7SV	0.709864	Stage2
LUAD	TCGA-L9-A8F4	0.443995	Stage1
LUAD	TCGA-MN-A4N1	0.429582	Stage2
LUAD	TCGA-MN-A4N4	0.417015	Stage1
LUAD	TCGA-MN-A4N5	0.410796	Stage1
LUAD	TCGA-MP-A4SV	0.511705	Stage1
LUAD	TCGA-MP-A4SW	0.345862	Stage2
LUAD	TCGA-MP-A4SY	0.36696	Stage2
LUAD	TCGA-MP-A4T4	0.37889	Stage2
LUAD	TCGA-MP-A4T6	0.276895	Stage3
LUAD	TCGA-MP-A4T7	0.404986	Stage4
LUAD	TCGA-MP-A4T8	0.448081	Stage3
LUAD	TCGA-MP-A4T9	0.29352	Stage3
LUAD	TCGA-MP-A4TA	0.559187	Stage1
LUAD	TCGA-MP-A4TC	0.434496	Stage3
LUAD	TCGA-MP-A4TD	0.319337	Stage3
LUAD	TCGA-MP-A4TE	0.456245	Stage2
LUAD	TCGA-MP-A4TF	0.450187	Stage2
LUAD	TCGA-MP-A4TH	0.256534	Stage1
LUAD	TCGA-MP-A4TI	0.364232	Stage2
LUAD	TCGA-MP-A4TJ	0.29934	Stage1
LUAD	TCGA-MP-A4TK	0.357449	Stage2
LUAD	TCGA-MP-A5C7	0.393435	Stage1
LUAD	TCGA-NJ-A4YF	0.42001	Stage1
LUAD	TCGA-NJ-A4YG	0.325858	Stage1
LUAD	TCGA-NJ-A4YI	0.339873	Stage3
LUAD	TCGA-NJ-A4YP	0.371624	Stage1
LUAD	TCGA-NJ-A4YQ	0.340036	Stage1
LUAD	TCGA-NJ-A55A	0.216663	Stage1
LUAD	TCGA-NJ-A55O	0.31928	Stage2
LUAD	TCGA-NJ-A55R	0.339545	Stage1
LUAD	TCGA-NJ-A7XG	0.343724	Stage3
LUAD	TCGA-O1-A52J	0.330344	Stage1
LUAD	TCGA-S2-AA1A	0.259302	Stage1
STAD	TCGA-3M-AB46	0.618518	Stage1
STAD	TCGA-3M-AB47	0.444173	Stage3
STAD	TCGA-B7-5816	0.414008	Stage2
STAD	TCGA-B7-5818	0.437561	Stage1
STAD	TCGA-B7-A5TI	0.472172	Stage3
STAD	TCGA-B7-A5TJ	0.506176	Stage2
STAD	TCGA-B7-A5TK	0.349664	Stage3
STAD	TCGA-B7-A5TN	0.356651	Stage2
STAD	TCGA-BR-4253	0.585001	Stage3
STAD	TCGA-BR-4255	0.331597	Stage3
STAD	TCGA-BR-4267	0.485608	Stage1
STAD	TCGA-BR-4279	0.279406	Stage2
STAD	TCGA-BR-4280	0.636021	Stage3
STAD	TCGA-BR-4361	0.574701	Stage3
STAD	TCGA-BR-4368	0.527299	Stage4
STAD	TCGA-BR-6452	0.515275	Stage2
STAD	TCGA-BR-6453	0.402963	Stage2
STAD	TCGA-BR-6454	0.505895	Stage2
STAD	TCGA-BR-6455	0.627968	Stage2
STAD	TCGA-BR-6456	0.432072	Stage2
STAD	TCGA-BR-6457	0.267412	Stage2
STAD	TCGA-BR-6458	0.416296	Stage2
STAD	TCGA-BR-6563	0.19528	Stage2
STAD	TCGA-BR-6564	0.285745	Stage3
STAD	TCGA-BR-6565	0.586481	Stage2
STAD	TCGA-BR-6566	0.530499	Stage2
STAD	TCGA-BR-6705	0.356843	Stage3
STAD	TCGA-BR-6706	0.435548	Stage3
STAD	TCGA-BR-6707	0.569915	Stage2
STAD	TCGA-BR-6709	0.440823	Stage3
STAD	TCGA-BR-6801	0.354141	Stage2
STAD	TCGA-BR-6802	0.546018	Stage3
STAD	TCGA-BR-6803	0.354501	Stage2
STAD	TCGA-BR-6852	0.493652	Stage2
STAD	TCGA-BR-7196	0.400073	Stage4
STAD	TCGA-BR-7197	0.651766	Stage2
STAD	TCGA-BR-7703	0.519207	Stage1
STAD	TCGA-BR-7707	0.569749	Stage1
STAD	TCGA-BR-7715	0.562907	Stage2
STAD	TCGA-BR-7716	0.465926	Stage2
STAD	TCGA-BR-7717	0.494701	Stage4
STAD	TCGA-BR-7722	0.350282	Stage2
STAD	TCGA-BR-7723	0.55821	Stage3
STAD	TCGA-BR-7851	0.514473	Stage2
STAD	TCGA-BR-7901	0.366858	Stage2
STAD	TCGA-BR-7957	0.426188	Stage4
STAD	TCGA-BR-7958	0.468787	Stage3
STAD	TCGA-BR-7959	0.448167	Stage3
STAD	TCGA-BR-8058	0.538058	Stage3
STAD	TCGA-BR-8059	0.393399	Stage3
STAD	TCGA-BR-8060	0.602963	Stage2
STAD	TCGA-BR-8077	0.526848	Stage3
STAD	TCGA-BR-8078	0.505796	Stage2
STAD	TCGA-BR-8080	0.453877	Stage3
STAD	TCGA-BR-8081	0.526536	Stage2
STAD	TCGA-BR-8284	0.717477	Stage3
STAD	TCGA-BR-8286	0.574263	Stage2
STAD	TCGA-BR-8289	0.462467	Stage4
STAD	TCGA-BR-8291	0.389107	Stage2
STAD	TCGA-BR-8297	0.387805	Stage3
STAD	TCGA-BR-8361	0.669088	Stage3
STAD	TCGA-BR-8362	0.448709	Stage3
STAD	TCGA-BR-8363	0.695039	Stage1
STAD	TCGA-BR-8364	0.284529	Stage3
STAD	TCGA-BR-8365	0.324234	Stage2
STAD	TCGA-BR-8366	0.330587	Stage2
STAD	TCGA-BR-8367	0.438228	Stage3
STAD	TCGA-BR-8368	0.606097	Stage1
STAD	TCGA-BR-8369	0.419964	Stage3
STAD	TCGA-BR-8371	0.272551	Stage3
STAD	TCGA-BR-8372	0.595557	Stage3
STAD	TCGA-BR-8373	0.436133	Stage3
STAD	TCGA-BR-8380	0.413102	Stage3
STAD	TCGA-BR-8381	0.65616	Stage2
STAD	TCGA-BR-8382	0.442471	Stage3
STAD	TCGA-BR-8384	0.220621	Stage3
STAD	TCGA-BR-8483	0.525693	Stage3
STAD	TCGA-BR-8484	0.465708	Stage3
STAD	TCGA-BR-8485	0.497085	Stage3
STAD	TCGA-BR-8486	0.466965	Stage1
STAD	TCGA-BR-8487	0.493296	Stage2
STAD	TCGA-BR-8588	0.440576	Stage2
STAD	TCGA-BR-8589	0.596509	Stage3
STAD	TCGA-BR-8590	0.41586	Stage3
STAD	TCGA-BR-8591	0.510677	Stage3
STAD	TCGA-BR-8592	0.28569	Stage3
STAD	TCGA-BR-8677	0.388198	Stage3
STAD	TCGA-BR-8678	0.71576	Stage1
STAD	TCGA-BR-8679	0.556179	Stage1
STAD	TCGA-BR-8680	0.612608	Stage4
STAD	TCGA-BR-8682	0.330322	Stage2
STAD	TCGA-BR-8683	0.346115	Stage3
STAD	TCGA-BR-8686	0.457563	Stage3
STAD	TCGA-BR-8687	0.489515	Stage3
STAD	TCGA-BR-A44T	0.324063	Stage2
STAD	TCGA-BR-A44U	0.452095	Stage3
STAD	TCGA-BR-A452	0.648377	Stage3
STAD	TCGA-BR-A453	0.301049	Stage4
STAD	TCGA-BR-A4CR	0.842545	Stage3
STAD	TCGA-BR-A4CS	0.437823	Stage3
STAD	TCGA-BR-A4IU	0.223732	Stage3
STAD	TCGA-BR-A4IV	0.267385	Stage3
STAD	TCGA-BR-A4IY	0.435911	Stage2
STAD	TCGA-BR-A4IZ	0.307426	Stage3
STAD	TCGA-BR-A4J1	0.846955	Stage3
STAD	TCGA-BR-A4J2	0.415917	Stage2
STAD	TCGA-BR-A4J4	0.329077	Stage3
STAD	TCGA-BR-A4J5	0.242125	Stage3
STAD	TCGA-BR-A4J6	0.354691	Stage2
STAD	TCGA-BR-A4J7	0.251504	Stage2
STAD	TCGA-BR-A4J8	0.449382	Stage3
STAD	TCGA-BR-A4J9	0.219204	Stage2
STAD	TCGA-BR-A4PD	0.455084	Stage2
[truncated: 760 more rows]

## Sheet: Source Data Fig.4
Source Data Figure 4a: Stemness Scores for TCGA Pancan and EXTEND Scores used from Supplementary Data 4				Source Data Figure 4b and 4e and Supplementary Fig.17 : EXTEND Scores and Stemness for single cell Glioblastoma data					Source Data Figure 4c and 4f and Supplementary Fig.17: EXTEND Scores and Stemness for single cell Head and Neck Cancer data					Source Data Figure 4g: MKI67 Expression across TCGA Pancan. EXTEND Scores used from Supplementary Data 4
SampleID	Cancer	Stemness		SampleID	Stemness	EXTENDScores	Phase		SampleID	Stemness	EXTENDScores	Phase		SampleID	Cancer	MKI67
TCGA-OR-A5J1-01A-11R-A29S-07	ACC	0.302613		BT1160.P1.A01	0.454092	0.27546	NonCycling		HN25_P23_E12_S252_comb	0.312373	0.239005	NonCycling		TCGA.OR.A5J1.01A.11R.A29S.07	ACC	108.069
TCGA-OR-A5J2-01A-11R-A29S-07	ACC	0.275245		BT1160.P1.A02	0.447846	0.24151	NonCycling		HN25_P23_G01_S265_comb	0.441351	0.349914	NonCycling		TCGA.OR.A5J2.01A.11R.A29S.07	ACC	964.702
TCGA-OR-A5J3-01A-11R-A29S-07	ACC	0.348163		BT1160.P1.A04	0.470218	0.197292	NonCycling		HN25_P23_H04_S280_comb	0.338437	0.118058	NonCycling		TCGA.OR.A5J3.01A.11R.A29S.07	ACC	238.187
TCGA-OR-A5J5-01A-11R-A29S-07	ACC	0.35219		BT1160.P1.A05	0.484233	0.35123	NonCycling		HN25_P24_A02_S98_comb	0.398514	0.114888	NonCycling		TCGA.OR.A5J5.01A.11R.A29S.07	ACC	2325.33
TCGA-OR-A5J6-01A-31R-A29S-07	ACC	0.337852		BT1160.P1.A06	0.534801	0.186236	NonCycling		HN25_P24_B01_S109_comb	0.396531	0.221058	NonCycling		TCGA.OR.A5J6.01A.31R.A29S.07	ACC	27.9428
TCGA-OR-A5J7-01A-11R-A29S-07	ACC	0.414617		BT1160.P1.A09	0.592207	0.233095	NonCycling		HN25_P24_B02_S110_comb	0.726819	0.396795	G1_S		TCGA.OR.A5J7.01A.11R.A29S.07	ACC	4066.99
TCGA-OR-A5J8-01A-11R-A29S-07	ACC	0.204647		BT1160.P1.A11	0.728434	0.631818	G1_S		HN25_P24_B04_S112_comb	0.766358	0.56168	G1_S		TCGA.OR.A5J8.01A.11R.A29S.07	ACC	1310.4
TCGA-OR-A5J9-01A-11R-A29S-07	ACC	0.307214		BT1160.P1.B04	0.69892	0.49628	G1_S		HN25_P24_B07_S115_comb	0.514003	0.350326	NonCycling		TCGA.OR.A5J9.01A.11R.A29S.07	ACC	188.349
TCGA-OR-A5JA-01A-11R-A29S-07	ACC	0.379541		BT1160.P1.B06	0.462519	0.323042	NonCycling		HN25_P24_E01_S145_comb	0.414528	0.277876	NonCycling		TCGA.OR.A5JA.01A.11R.A29S.07	ACC	1642.71
TCGA-OR-A5JB-01A-11R-A29S-07	ACC	0.425348		BT1160.P1.B09	0.651972	0.564147	G2_M		HN25_P24_F12_S168_comb	0.52568	0.548029	G1_S		TCGA.OR.A5JB.01A.11R.A29S.07	ACC	3939.4
TCGA-OR-A5JC-01A-11R-A29S-07	ACC	0.347805		BT1160.P1.C04	0.396519	0.132555	NonCycling		HN25_P24_G01_S169_comb	0.680231	0.309011	NonCycling		TCGA.OR.A5JC.01A.11R.A29S.07	ACC	725.827
TCGA-OR-A5JD-01A-11R-A29S-07	ACC	0.330564		BT1160.P1.C07	0.466955	0.354001	NonCycling		HN25_P24_G05_S173_comb	0.434059	0.38698	NonCycling		TCGA.OR.A5JD.01A.11R.A29S.07	ACC	105.582
TCGA-OR-A5JE-01A-11R-A29S-07	ACC	0.423293		BT1160.P1.C10	0.678072	0.230369	G1_S		HN25_P24_G07_S175_comb	0.437739	0.145128	NonCycling		TCGA.OR.A5JE.01A.11R.A29S.07	ACC	908.371
TCGA-OR-A5JF-01A-11R-A29S-07	ACC	0.327804		BT1160.P1.C12	0.451099	0.176775	NonCycling		HN25_P24_G08_S176_comb	0.446363	0.297991	G2_M		TCGA.OR.A5JF.01A.11R.A29S.07	ACC	80.3166
TCGA-OR-A5JG-01A-11R-A29S-07	ACC	0.414493		BT1160.P1.D02	0.316392	0.230515	NonCycling		HN25_P24_G10_S178_comb	0.304217	0.30118	NonCycling		TCGA.OR.A5JG.01A.11R.A29S.07	ACC	893.188
TCGA-OR-A5JI-01A-11R-A29S-07	ACC	0.213242		BT1160.P1.D03	0.524506	0.356891	NonCycling		HN25_P24_H02_S182_comb	0.234337	0.202081	NonCycling		TCGA.OR.A5JI.01A.11R.A29S.07	ACC	91.5819
TCGA-OR-A5JJ-01A-11R-A29S-07	ACC	0.396642		BT1160.P1.D04	0.651959	0.594844	G1_S		HN25_P25_A09_S297_comb	0.525961	0.310765	NonCycling		TCGA.OR.A5JJ.01A.11R.A29S.07	ACC	1214.19
TCGA-OR-A5JK-01A-11R-A29S-07	ACC	0.325338		BT1160.P1.D05	0.616668	0.429479	G1_S		HN25_P25_A12_S300_comb	0.612966	0.506699	G1_S		TCGA.OR.A5JK.01A.11R.A29S.07	ACC	393.593
TCGA-OR-A5JL-01A-11R-A29S-07	ACC	0.430991		BT1160.P1.D06	0.630269	0.370846	G1_S		HN25_P25_B12_S312_comb	0.40101	0.228017	NonCycling		TCGA.OR.A5JL.01A.11R.A29S.07	ACC	418.605
TCGA-OR-A5JM-01A-11R-A29S-07	ACC	0.397797		BT1160.P1.D07	0.507953	0.291562	NonCycling		HN25_P25_C03_S315_comb	0.703244	0.546768	G1_S		TCGA.OR.A5JM.01A.11R.A29S.07	ACC	3259.91
TCGA-OR-A5JO-01A-11R-A29S-07	ACC	0.195748		BT1160.P1.D09	0.532446	0.236399	NonCycling		HN25_P25_C04_S316_comb	0.426686	0.320657	NonCycling		TCGA.OR.A5JO.01A.11R.A29S.07	ACC	377.401
TCGA-OR-A5JP-01A-11R-A29S-07	ACC	0.322703		BT1160.P1.D10	0.567344	0.403713	NonCycling		HN25_P25_C07_S319_comb	0.390998	0.151602	NonCycling		TCGA.OR.A5JP.01A.11R.A29S.07	ACC	835.749
TCGA-OR-A5JQ-01A-11R-A29S-07	ACC	0.244277		BT1160.P1.D12	0.535294	0.357187	NonCycling		HN25_P25_C10_S322_comb	0.647525	0.42479	G2_M		TCGA.OR.A5JQ.01A.11R.A29S.07	ACC	263.561
TCGA-OR-A5JR-01A-11R-A29S-07	ACC	0.332227		BT1160.P1.E01	0.560556	0.430391	NonCycling		HN25_P25_D09_S333_comb	0.424744	0.242262	NonCycling		TCGA.OR.A5JR.01A.11R.A29S.07	ACC	292.488
TCGA-OR-A5JS-01A-11R-A29S-07	ACC	0.395123		BT1160.P1.E02	0.670158	0.482634	G1_S		HN25_P25_E08_S344_comb	0.355702	0.278711	NonCycling		TCGA.OR.A5JS.01A.11R.A29S.07	ACC	1438.77
TCGA-OR-A5JT-01A-11R-A29S-07	ACC	0.328427		BT1160.P1.E03	0.501315	0.284141	NonCycling		HN25_P25_G11_S371_comb	0.435374	0.397486	NonCycling		TCGA.OR.A5JT.01A.11R.A29S.07	ACC	311.264
TCGA-OR-A5JV-01A-11R-A29S-07	ACC	0.382043		BT1160.P1.E04	0.739942	0.38117	G1_S		HN25_P25_G12_S372_comb	0.478327	0.42086	NonCycling		TCGA.OR.A5JV.01A.11R.A29S.07	ACC	314.642
TCGA-OR-A5JW-01A-11R-A29S-07	ACC	0.35635		BT1160.P1.E06	0.636013	0.540308	G1_S		HN25_P25_H06_S378_comb	0.286394	0.21407	NonCycling		TCGA.OR.A5JW.01A.11R.A29S.07	ACC	185.169
TCGA-OR-A5JX-01A-11R-A29S-07	ACC	0.264436		BT1160.P1.E07	0.68363	0.512432	G1_S		HN25_P5_A06_S6_comb	0.569572	0.200722	NonCycling		TCGA.OR.A5JX.01A.11R.A29S.07	ACC	14.9181
TCGA-OR-A5JY-01A-31R-A29S-07	ACC	0.384556		BT1160.P1.E08	0.525992	0.374957	NonCycling		HN25_P5_A07_S7_comb	0.708628	0.312354	G2_M		TCGA.OR.A5JY.01A.31R.A29S.07	ACC	1953.87
TCGA-OR-A5JZ-01A-11R-A29S-07	ACC	0.323812		BT1160.P1.E09	0.833191	0.497933	G1_S		HN25_P5_B10_S22_comb	0.452456	0.286465	NonCycling		TCGA.OR.A5JZ.01A.11R.A29S.07	ACC	530.646
TCGA-OR-A5K0-01A-11R-A29S-07	ACC	0.376829		BT1160.P1.E10	0.765688	0.561368	G1_S		HN25_P5_B12_S24_comb	0.42931	0.292311	NonCycling		TCGA.OR.A5K0.01A.11R.A29S.07	ACC	908.562
TCGA-OR-A5K1-01A-11R-A29S-07	ACC	0.340557		BT1160.P1.E11	0.63658	0.420333	G1_S		HN25_P5_C02_S26_comb	0.446041	0.329425	NonCycling		TCGA.OR.A5K1.01A.11R.A29S.07	ACC	387.55
TCGA-OR-A5K2-01A-11R-A29S-07	ACC	0.373332		BT1160.P1.F01	0.566977	0.253454	NonCycling		HN25_P5_C09_S33_comb	0.431222	0.32002	NonCycling		TCGA.OR.A5K2.01A.11R.A29S.07	ACC	433.6
TCGA-OR-A5K3-01A-11R-A29S-07	ACC	0.391899		BT1160.P1.F04	0.837072	0.44921	G1_S		HN25_P5_D09_S45_comb	0.699799	0.594794	G1_S		TCGA.OR.A5K3.01A.11R.A29S.07	ACC	346.701
TCGA-OR-A5K4-01A-11R-A29S-07	ACC	0.395513		BT1160.P1.F05	0.670577	0.414538	G1_S		HN25_P5_D12_S48_comb	0.632972	0.653681	G1_S		TCGA.OR.A5K4.01A.11R.A29S.07	ACC	531.134
TCGA-OR-A5K5-01A-11R-A29S-07	ACC	0.344285		BT1160.P1.F06	0.700544	0.608141	G1_S		HN25_P5_E07_S55_comb	0.545212	0.221402	NonCycling		TCGA.OR.A5K5.01A.11R.A29S.07	ACC	350.942
TCGA-OR-A5K6-01A-11R-A29S-07	ACC	0.348198		BT1160.P1.F07	0.593069	0.218027	NonCycling		HN25_P5_E09_S57_comb	0.576438	0.420399	NonCycling		TCGA.OR.A5K6.01A.11R.A29S.07	ACC	330.136
TCGA-OR-A5K8-01A-11R-A29S-07	ACC	0.341792		BT1160.P1.F10	0.729535	0.568254	G1_S		HN25_P5_E11_S59_comb	0.495549	0.191159	NonCycling		TCGA.OR.A5K8.01A.11R.A29S.07	ACC	828.737
TCGA-OR-A5K9-01A-11R-A29S-07	ACC	0.372211		BT1160.P1.G02	0.648011	0.593125	G2_M		HN25_P5_F09_S69_comb	0.705927	0.427496	G2_M		TCGA.OR.A5K9.01A.11R.A29S.07	ACC	2035.62
TCGA-OR-A5KO-01A-11R-A29S-07	ACC	0.335601		BT1160.P1.G04	0.587446	0.171647	NonCycling		HN25_P5_F11_S71_comb	0.741859	0.623509	G1_S		TCGA.OR.A5KO.01A.11R.A29S.07	ACC	2159.33
TCGA-OR-A5KT-01A-11R-A29S-07	ACC	0.312594		BT1160.P1.G06	0.496144	0.327597	NonCycling		HN25_P5_F12_S72_comb	0.282641	0.31861	NonCycling		TCGA.OR.A5KT.01A.11R.A29S.07	ACC	547.206
TCGA-OR-A5KU-01A-11R-A29S-07	ACC	0.293172		BT1160.P1.G09	0.582412	0.262982	NonCycling		HN25_P5_G05_S77_comb	0.512373	0.289776	NonCycling		TCGA.OR.A5KU.01A.11R.A29S.07	ACC	85.2177
TCGA-OR-A5KV-01A-11R-A29S-07	ACC	0.369785		BT1160.P1.G10	0.683252	0.369215	G2_M		HN26_P13_A08_S104_comb	0.560326	0.269432	NonCycling		TCGA.OR.A5KV.01A.11R.A29S.07	ACC	81.3729
TCGA-OR-A5KW-01A-11R-A29S-07	ACC	0.381668		BT1160.P1.G11	0.756173	0.401014	G1_S		HN26_P13_B04_S112_comb	0.672378	0.347827	NonCycling		TCGA.OR.A5KW.01A.11R.A29S.07	ACC	474.686
TCGA-OR-A5KX-01A-11R-A29S-07	ACC	0.328557		BT1160.P1.G12	0.447113	0.316854	NonCycling		HN26_P13_C04_S124_comb	0.7188	0.221107	NonCycling		TCGA.OR.A5KX.01A.11R.A29S.07	ACC	117.113
TCGA-OR-A5KY-01A-11R-A29S-07	ACC	0.3807		BT1160.P1.H04	0.636773	0.16878	NonCycling		HN26_P13_E03_S147_comb	0.71815	0.324878	NonCycling		TCGA.OR.A5KY.01A.11R.A29S.07	ACC	2941.01
TCGA-OR-A5KZ-01A-11R-A29S-07	ACC	0.36786		BT1160.P1.H05	0.566911	0.244226	NonCycling		HN26_P13_E12_S156_comb	0.621088	0.415942	NonCycling		TCGA.OR.A5KZ.01A.11R.A29S.07	ACC	2983.03
TCGA-OR-A5L3-01A-11R-A29S-07	ACC	0.354514		BT1160.P1.H06	0.383489	0.283157	NonCycling		HN26_P13_F01_S157_comb	0.771245	0.324288	NonCycling		TCGA.OR.A5L3.01A.11R.A29S.07	ACC	44.6429
TCGA-OR-A5L4-01A-11R-A29S-07	ACC	0.378285		BT1160.P1.H08	0.484359	0.180814	NonCycling		HN26_P13_F12_S168_comb	0.59882	0.541241	NonCycling		TCGA.OR.A5L4.01A.11R.A29S.07	ACC	480.227
TCGA-OR-A5L5-01A-11R-A29S-07	ACC	0.267289		BT1160.P1.H09	0.779628	0.615387	G1_S		HN26_P13_G01_S169_comb	0.726486	0.463009	G1_S		TCGA.OR.A5L5.01A.11R.A29S.07	ACC	49.6996
TCGA-OR-A5L6-01A-11R-A29S-07	ACC	0.321433		BT1160.P1.H10	0.736082	0.349409	G1_S		HN26_P14_A01_S193_comb	0.641332	0.24952	NonCycling		TCGA.OR.A5L6.01A.11R.A29S.07	ACC	755.14
TCGA-OR-A5L8-01A-11R-A29S-07	ACC	0.325448		BT1160.P2.A09	0.781762	0.550667	G1_S		HN26_P14_A04_S196_comb	0.62521	0.331028	NonCycling		TCGA.OR.A5L8.01A.11R.A29S.07	ACC	149.242
TCGA-OR-A5L9-01A-11R-A29S-07	ACC	0.3177		BT1160.P2.B01	0.450741	0.182431	NonCycling		HN26_P14_B03_S207_comb	0.721984	0.544191	G1_S		TCGA.OR.A5L9.01A.11R.A29S.07	ACC	215.054
TCGA-OR-A5LA-01A-11R-A29S-07	ACC	0.316784		BT1160.P2.B03	0.454102	0.234324	NonCycling		HN26_P14_B04_S208_comb	0.476011	0.402625	NonCycling		TCGA.OR.A5LA.01A.11R.A29S.07	ACC	62.9991
TCGA-OR-A5LB-01A-11R-A29S-07	ACC	0.377168		BT1160.P2.B04	0.57835	0.23774	NonCycling		HN26_P14_B09_S213_comb	0.635154	0.251533	NonCycling		TCGA.OR.A5LB.01A.11R.A29S.07	ACC	452.267
TCGA-OR-A5LC-01A-11R-A29S-07	ACC	0.367768		BT1160.P2.B05	0.402337	0.237138	NonCycling		HN26_P14_C10_S226_comb	0.651355	0.354004	NonCycling		TCGA.OR.A5LC.01A.11R.A29S.07	ACC	2420.62
TCGA-OR-A5LD-01A-11R-A29S-07	ACC	0.326722		BT1160.P2.B06	0.459825	0.147347	NonCycling		HN26_P14_C12_S228_comb	0.757753	0.471832	G2_M		TCGA.OR.A5LD.01A.11R.A29S.07	ACC	1438.26
TCGA-OR-A5LE-01A-11R-A29S-07	ACC	0.427955		BT1160.P2.B07	0.771421	0.282497	G2_M		HN26_P14_D04_S232_comb	0.526607	0.395552	NonCycling		TCGA.OR.A5LE.01A.11R.A29S.07	ACC	1633.54
TCGA-OR-A5LG-01A-11R-A29S-07	ACC	0.342445		BT1160.P2.B09	0.486971	0.16591	NonCycling		HN26_P14_D05_S233_comb	0.663832	0.535602	G2_M		TCGA.OR.A5LG.01A.11R.A29S.07	ACC	420.885
TCGA-OR-A5LH-01A-11R-A29S-07	ACC	0.397735		BT1160.P2.B10	0.788717	0.332542	G1_S		HN26_P14_D06_S234_comb	0.577683	0.300321	NonCycling		TCGA.OR.A5LH.01A.11R.A29S.07	ACC	33.343
TCGA-OR-A5LJ-01A-11R-A29S-07	ACC	0.364942		BT1160.P2.B11	0.551721	0.413262	G1_S		HN26_P14_D10_S238_comb	0.555174	0.252966	NonCycling		TCGA.OR.A5LJ.01A.11R.A29S.07	ACC	1587.21
TCGA-OR-A5LK-01A-11R-A29S-07	ACC	0.289428		BT1160.P2.C01	0.563184	0.331684	NonCycling		HN26_P14_D11_S239_comb	0.70626	0.187019	NonCycling		TCGA.OR.A5LK.01A.11R.A29S.07	ACC	100
TCGA-OR-A5LL-01A-11R-A29S-07	ACC	0.33473		BT1160.P2.C03	0.785469	0.514593	G1_S		HN26_P14_F02_S254_comb	0.633765	0.356683	G2_M		TCGA.OR.A5LL.01A.11R.A29S.07	ACC	35.8905
TCGA-OR-A5LM-01A-11R-A29S-07	ACC	0.436723		BT1160.P2.C05	0.514765	0.341833	NonCycling		HN26_P14_F03_S255_comb	0.647572	0.374508	NonCycling		TCGA.OR.A5LM.01A.11R.A29S.07	ACC	293.562
TCGA-OR-A5LN-01A-11R-A29S-07	ACC	0.31624		BT1160.P2.C06	0.612076	0.41445	G1_S		HN26_P14_F10_S262_comb	0.701873	0.503055	NonCycling		TCGA.OR.A5LN.01A.11R.A29S.07	ACC	107.514
TCGA-OR-A5LO-01A-11R-A29S-07	ACC	0.37242		BT1160.P2.C07	0.687428	0.391541	G1_S		HN26_P14_H03_S279_comb	0.550813	0.40227	NonCycling		TCGA.OR.A5LO.01A.11R.A29S.07	ACC	512.734
TCGA-OR-A5LP-01A-11R-A29S-07	ACC	0.27684		BT1160.P2.C10	0.379573	0.29767	NonCycling		HN26_P14_H06_S282_comb	0.746825	0.475313	G2_M		TCGA.OR.A5LP.01A.11R.A29S.07	ACC	96.5262
TCGA-OR-A5LR-01A-11R-A29S-07	ACC	0.290804		BT1160.P2.C11	0.737035	0.471663	G1_S		HN26_P25_A01_S97_comb	0.655369	0.386744	G2_M		TCGA.OR.A5LR.01A.11R.A29S.07	ACC	98.7448
TCGA-OR-A5LS-01A-11R-A29S-07	ACC	0.420365		BT1160.P2.C12	0.761133	0.545351	G1_S		HN26_P25_A03_S99_comb	0.630751	0.569037	G1_S		TCGA.OR.A5LS.01A.11R.A29S.07	ACC	664.747
TCGA-OR-A5LT-01A-11R-A29S-07	ACC	0.271129		BT1160.P2.D02	0.627725	0.329385	G1_S		HN26_P25_A05_S101_comb	0.732071	0.337709	NonCycling		TCGA.OR.A5LT.01A.11R.A29S.07	ACC	732.143
TCGA-OU-A5PI-01A-12R-A29S-07	ACC	0.370745		BT1160.P2.D03	0.681928	0.441295	G1_S		HN26_P25_A08_S104_comb	0.566082	0.288686	NonCycling		TCGA.OU.A5PI.01A.12R.A29S.07	ACC	259.977
TCGA-P6-A5OF-01A-11R-A29S-07	ACC	0.240704		BT1160.P2.D04	0.404419	0.350796	NonCycling		HN26_P25_A12_S108_comb	0.596549	0.212459	NonCycling		TCGA.P6.A5OF.01A.11R.A29S.07	ACC	535.002
TCGA-PA-A5YG-01A-11R-A29S-07	ACC	0.292827		BT1160.P2.D05	0.607478	0.412612	NonCycling		HN26_P25_B03_S111_comb	0.57705	0.529753	NonCycling		TCGA.PA.A5YG.01A.11R.A29S.07	ACC	63.8003
TCGA-PK-A5H8-01A-11R-A29S-07	ACC	0.39429		BT1160.P2.D07	0.401478	0.26144	NonCycling		HN26_P25_B05_S113_comb	0.592537	0.370188	NonCycling		TCGA.PK.A5H8.01A.11R.A29S.07	ACC	604.622
TCGA-PK-A5H9-01A-11R-A29S-07	ACC	0.248039		BT1160.P2.D08	0.466725	0.25391	NonCycling		HN26_P25_B07_S115_comb	0.635409	0.23486	NonCycling		TCGA.PK.A5H9.01A.11R.A29S.07	ACC	91.7735
TCGA-PK-A5HA-01A-11R-A29S-07	ACC	0.305877		BT1160.P2.D09	0.719589	0.463323	G1_S		HN26_P25_B08_S116_comb	0.518705	0.495706	NonCycling		TCGA.PK.A5HA.01A.11R.A29S.07	ACC	190.739
TCGA-PK-A5HB-01A-11R-A29S-07	ACC	0.402087		BT1160.P2.D10	0.506009	0.272588	NonCycling		HN26_P25_B10_S118_comb	0.494673	0.217332	NonCycling		TCGA.PK.A5HB.01A.11R.A29S.07	ACC	4512.83
TCGA-2F-A9KO-01A-11R-A38B-07	BLCA	0.382784		BT1160.P2.D11	0.529785	0.316241	NonCycling		HN26_P25_C02_S122_comb	0.641915	0.329703	NonCycling		TCGA.2F.A9KO.01A.11R.A38B.07	BLCA	1443.15
TCGA-2F-A9KP-01A-11R-A38B-07	BLCA	0.489702		BT1160.P2.D12	0.653969	0.587548	G1_S		HN26_P25_C04_S124_comb	0.513526	0.22125	NonCycling		TCGA.2F.A9KP.01A.11R.A38B.07	BLCA	2626.3
TCGA-2F-A9KQ-01A-11R-A38B-07	BLCA	0.35467		BT1160.P2.E02	0.444428	0.356253	NonCycling		HN26_P25_C07_S127_comb	0.642832	0.317486	NonCycling		TCGA.2F.A9KQ.01A.11R.A38B.07	BLCA	2299.49
TCGA-2F-A9KR-01A-11R-A38B-07	BLCA	0.35763		BT1160.P2.E03	0.608321	0.713527	G1_S		HN26_P25_C09_S129_comb	0.57116	0.483979	NonCycling		TCGA.2F.A9KR.01A.11R.A38B.07	BLCA	1261.24
TCGA-2F-A9KT-01A-11R-A38B-07	BLCA	0.363458		BT1160.P2.E05	0.750952	0.425919	G1_S		HN26_P25_C12_S132_comb	0.639326	0.35116	NonCycling		TCGA.2F.A9KT.01A.11R.A38B.07	BLCA	6045.79
TCGA-2F-A9KW-01A-11R-A38B-07	BLCA	0.436324		BT1160.P2.E07	0.442888	0.427889	NonCycling		HN26_P25_D02_S134_comb	0.57563	0.349856	NonCycling		TCGA.2F.A9KW.01A.11R.A38B.07	BLCA	3340.14
TCGA-4Z-AA7M-01A-11R-A39I-07	BLCA	0.463472		BT1160.P2.E08	0.632725	0.422199	G1_S		HN26_P25_D05_S137_comb	0.546936	0.34239	NonCycling		TCGA.4Z.AA7M.01A.11R.A39I.07	BLCA	3756.54
TCGA-4Z-AA7N-01A-11R-A39I-07	BLCA	0.245673		BT1160.P2.E10	0.609612	0.640755	G2_M		HN26_P25_D08_S140_comb	0.602297	0.182158	NonCycling		TCGA.4Z.AA7N.01A.11R.A39I.07	BLCA	1471.83
TCGA-4Z-AA7O-01A-31R-A39I-07	BLCA	0.342353		BT1160.P2.E11	0.515279	0.318227	NonCycling		HN26_P25_E02_S146_comb	0.662987	0.205344	NonCycling		TCGA.4Z.AA7O.01A.31R.A39I.07	BLCA	3234.58
TCGA-4Z-AA7Q-01A-11R-A39I-07	BLCA	0.470142		BT1160.P2.E12	0.595255	0.360557	NonCycling		HN26_P25_E03_S147_comb	0.578195	0.369355	NonCycling		TCGA.4Z.AA7Q.01A.11R.A39I.07	BLCA	2364.9
TCGA-4Z-AA7R-01A-11R-A39I-07	BLCA	0.484861		BT1160.P2.F01	0.55262	0.259253	NonCycling		HN26_P25_E04_S148_comb	0.631175	0.268604	NonCycling		TCGA.4Z.AA7R.01A.11R.A39I.07	BLCA	2354.7
TCGA-4Z-AA7S-01A-11R-A39I-07	BLCA	0.431374		BT1160.P2.F03	0.471158	0.371205	NonCycling		HN26_P25_F02_S158_comb	0.612635	0.209398	NonCycling		TCGA.4Z.AA7S.01A.11R.A39I.07	BLCA	2428.97
TCGA-4Z-AA7W-01A-11R-A39I-07	BLCA	0.457943		BT1160.P2.F04	0.479289	0.378624	NonCycling		HN26_P25_F05_S161_comb	0.750394	0.447962	G2_M		TCGA.4Z.AA7W.01A.11R.A39I.07	BLCA	3393.09
TCGA-4Z-AA7Y-01A-11R-A39I-07	BLCA	0.395739		BT1160.P2.F05	0.517527	0.262566	NonCycling		HN26_P25_F10_S166_comb	0.574787	0.432435	NonCycling		TCGA.4Z.AA7Y.01A.11R.A39I.07	BLCA	2334.1
TCGA-4Z-AA80-01A-11R-A39I-07	BLCA	0.57863		BT1160.P2.F08	0.483892	0.239454	NonCycling		HN26_P25_G03_S171_comb	0.595635	0.352573	NonCycling		TCGA.4Z.AA80.01A.11R.A39I.07	BLCA	2883.29
TCGA-4Z-AA81-01A-11R-A39I-07	BLCA	0.480695		BT1160.P2.F09	0.452009	0.109654	NonCycling		HN26_P25_G05_S173_comb	0.556867	0.296146	NonCycling		TCGA.4Z.AA81.01A.11R.A39I.07	BLCA	6991.74
TCGA-4Z-AA82-01A-11R-A39I-07	BLCA	0.382861		BT1160.P2.F10	0.693695	0.79219	G1_S		HN26_P25_G08_S176_comb	0.555432	0.605831	NonCycling		TCGA.4Z.AA82.01A.11R.A39I.07	BLCA	6868.37
TCGA-4Z-AA83-01A-11R-A39I-07	BLCA	0.276463		BT1160.P2.F12	0.688813	0.398681	G1_S		HN26_P25_H01_S181_comb	0.785182	0.734808	G1_S		TCGA.4Z.AA83.01A.11R.A39I.07	BLCA	524.092
TCGA-4Z-AA84-01A-11R-A39I-07	BLCA	0.535941		BT1160.P2.G01	0.417525	0.172774	NonCycling		HN26_P25_H05_S185_comb	0.629477	0.200382	G2_M		TCGA.4Z.AA84.01A.11R.A39I.07	BLCA	3364.5
TCGA-4Z-AA86-01A-11R-A39I-07	BLCA	0.381864		BT1160.P2.G02	0.470065	0.224094	NonCycling		HN26_P25_H06_S186_comb	0.602888	0.316208	NonCycling		TCGA.4Z.AA86.01A.11R.A39I.07	BLCA	2577.84
TCGA-4Z-AA87-01A-11R-A39I-07	BLCA	0.572167		BT1160.P2.G03	0.535691	0.160549	NonCycling		HN26_P25_H09_S189_comb	0.548815	0.222531	NonCycling		TCGA.4Z.AA87.01A.11R.A39I.07	BLCA	4698.36
TCGA-4Z-AA89-01A-11R-A39I-07	BLCA	0.41343		BT1160.P2.G04	0.500892	0.396419	NonCycling		HN26_P26_A10_S298_comb	0.631458	0.0379854	NonCycling		TCGA.4Z.AA89.01A.11R.A39I.07	BLCA	1585.09
TCGA-5N-A9KI-01A-31R-A42T-07	BLCA	0.352132		BT1160.P2.G05	0.458574	0.376424	NonCycling		HN26_P26_A12_S300_comb	0.624347	0.464619	NonCycling		TCGA.5N.A9KI.01A.31R.A42T.07	BLCA	889.468
TCGA-5N-A9KM-01A-11R-A42T-07	BLCA	0.355438		BT1160.P2.G08	0.528292	0.313089	NonCycling		HN26_P26_B01_S301_comb	0.65712	0.455101	NonCycling		TCGA.5N.A9KM.01A.11R.A42T.07	BLCA	359.223
TCGA-BL-A13I-01A-11R-A13Y-07	BLCA	0.373267		BT1160.P2.H02	0.530857	0.293769	NonCycling		HN26_P26_B02_S302_comb	0.71133	0.528145	G2_M		TCGA.BL.A13I.01A.11R.A13Y.07	BLCA	2847.49
TCGA-BL-A13J-01A-11R-A10U-07	BLCA	0.333027		BT1160.P2.H04	0.44291	0.282842	NonCycling		HN26_P26_B07_S307_comb	0.611194	0.349422	NonCycling		TCGA.BL.A13J.01A.11R.A10U.07	BLCA	4070.8
TCGA-BL-A13J-11A-13R-A10U-07	BLCA	0.147517		BT1160.P2.H06	0.563457	0.166987	NonCycling		HN26_P26_B08_S308_comb	0.59514	0.190752	NonCycling		TCGA.BL.A13J.11A.13R.A10U.07	BLCA	11.064
TCGA-BL-A3JM-01A-12R-A21D-07	BLCA	0.532729		BT1160.P2.H07	0.687987	0.287411	G1_S		HN26_P26_B09_S309_comb	0.59952	0.463032	NonCycling		TCGA.BL.A3JM.01A.12R.A21D.07	BLCA	10233.1
TCGA-BL-A5ZZ-01A-31R-A30C-07	BLCA	0.229059		BT1160.P2.H10	0.543058	0.295756	NonCycling		HN26_P26_B12_S312_comb	0.558021	0.489671	NonCycling		TCGA.BL.A5ZZ.01A.31R.A30C.07	BLCA	2278.94
TCGA-BT-A0S7-01A-11R-A10U-07	BLCA	0.477072		BT1160.P2.H11	0.436786	0.47267	NonCycling		HN26_P26_C05_S317_comb	0.536722	0.253019	NonCycling		TCGA.BT.A0S7.01A.11R.A10U.07	BLCA	5050.3
TCGA-BT-A0YX-01A-11R-A10U-07	BLCA	0.449138		BT1160.P2.H12	0.707229	0.495677	G1_S		HN26_P26_D07_S331_comb	0.718637	0.40575	G2_M		TCGA.BT.A0YX.01A.11R.A10U.07	BLCA	3802.06
TCGA-BT-A20J-01A-11R-A14Y-07	BLCA	0.502179		BT1160.P3.A01	0.406594	0.250595	NonCycling		HN26_P26_D12_S336_comb	0.509709	0.393044	NonCycling		TCGA.BT.A20J.01A.11R.A14Y.07	BLCA	5098.29
TCGA-BT-A20N-01A-11R-A14Y-07	BLCA	0.486018		BT1160.P3.A02	0.707379	0.426171	G1_S		HN26_P26_E08_S344_comb	0.614455	0.324335	NonCycling		TCGA.BT.A20N.01A.11R.A14Y.07	BLCA	3816.36
TCGA-BT-A20N-11A-11R-A14Y-07	BLCA	0.144182		BT1160.P3.A04	0.474972	0.406435	NonCycling		HN26_P26_E10_S346_comb	0.547288	0.153375	NonCycling		TCGA.BT.A20N.11A.11R.A14Y.07	BLCA	79.615
TCGA-BT-A20O-01A-21R-A14Y-07	BLCA	0.397009		BT1160.P3.A05	0.673759	0.421019	G2_M		HN26_P26_F02_S350_comb	0.545498	0.324919	NonCycling		TCGA.BT.A20O.01A.21R.A14Y.07	BLCA	5053.22
TCGA-BT-A20P-01A-11R-A14Y-07	BLCA	0.401029		BT1160.P3.A06	0.634804	0.360538	NonCycling		HN26_P26_F04_S352_comb	0.638384	0.477638	NonCycling		TCGA.BT.A20P.01A.11R.A14Y.07	BLCA	1886.04
TCGA-BT-A20Q-01A-11R-A14Y-07	BLCA	0.270234		BT1160.P3.A07	0.500019	0.320502	NonCycling		HN26_P26_F06_S354_comb	0.683892	0.420975	NonCycling		TCGA.BT.A20Q.01A.11R.A14Y.07	BLCA	1069.14
TCGA-BT-A20Q-11A-11R-A14Y-07	BLCA	0.157022		BT1160.P3.A08	0.48593	0.335339	NonCycling		HN26_P26_G04_S364_comb	0.551408	0.203176	NonCycling		TCGA.BT.A20Q.11A.11R.A14Y.07	BLCA	22.0848
TCGA-BT-A20R-01A-12R-A16R-07	BLCA	0.290407		BT1160.P3.A11	0.513764	0.362248	NonCycling		HN26_P26_G09_S369_comb	0.536696	0.294381	NonCycling		TCGA.BT.A20R.01A.12R.A16R.07	BLCA	1533.59
TCGA-BT-A20R-11A-11R-A16R-07	BLCA	0.141897		BT1160.P3.B03	0.597443	0.547675	G1_S		HN26_P26_H05_S377_comb	0.683063	0.433233	NonCycling		TCGA.BT.A20R.11A.11R.A16R.07	BLCA	60.5461
TCGA-BT-A20T-01A-11R-A14Y-07	BLCA	0.305142		BT1160.P3.B04	0.643798	0.311799	G2_M		HN26_P26_H09_S381_comb	0.532793	0.355677	NonCycling		TCGA.BT.A20T.01A.11R.A14Y.07	BLCA	2022.42
TCGA-BT-A20U-01A-11R-A14Y-07	BLCA	0.440875		BT1160.P3.B06	0.462008	0.121023	NonCycling		HN26_P26_H11_S383_comb	0.615741	0.558407	NonCycling		TCGA.BT.A20U.01A.11R.A14Y.07	BLCA	4056.66
TCGA-BT-A20U-11A-11R-A14Y-07	BLCA	0.356629		BT1160.P3.B09	0.735055	0.274062	G1_S		HN26_P5_A07_S7_comb	0.812019	0.547659	G1_S		TCGA.BT.A20U.11A.11R.A14Y.07	BLCA	1613.95
TCGA-BT-A20V-01A-11R-A14Y-07	BLCA	0.508642		BT1160.P3.B10	0.529196	0.267359	NonCycling		HN26_P5_A09_S9_comb	0.55643	0.419923	NonCycling		TCGA.BT.A20V.01A.11R.A14Y.07	BLCA	7602.22
TCGA-BT-A20W-01A-21R-A14Y-07	BLCA	0.425218		BT1160.P3.B11	0.555035	0.192461	NonCycling		HN26_P5_D01_S37_comb	0.563447	0.276459	NonCycling		TCGA.BT.A20W.01A.21R.A14Y.07	BLCA	4728.9
TCGA-BT-A20W-11A-11R-A14Y-07	BLCA	0.201997		BT1160.P3.B12	0.522783	0.124202	NonCycling		HN26_P5_D09_S45_comb	0.473594	0.258161	NonCycling		TCGA.BT.A20W.11A.11R.A14Y.07	BLCA	2802.74
TCGA-BT-A20X-01A-11R-A16R-07	BLCA	0.391388		BT1160.P3.C01	0.376567	0.299334	NonCycling		HN26_P5_E06_S54_comb	0.71577	0.491065	G2_M		TCGA.BT.A20X.01A.11R.A16R.07	BLCA	3795.64
TCGA-BT-A2LA-01A-11R-A18C-07	BLCA	0.540665		BT1160.P3.C04	0.566709	0.116704	NonCycling		HN26_P5_F02_S62_comb	0.628623	0.299269	G2_M		TCGA.BT.A2LA.01A.11R.A18C.07	BLCA	4042.61
TCGA-BT-A2LA-11A-11R-A18C-07	BLCA	0.291104		BT1160.P3.C05	0.59645	0.41706	NonCycling		HN26_P5_G06_S78_comb	0.723433	0.475123	NonCycling		TCGA.BT.A2LA.11A.11R.A18C.07	BLCA	305.063
TCGA-BT-A2LB-01A-11R-A18C-07	BLCA	0.324488		BT1160.P3.C09	0.559241	0.246879	G2_M		HN26_P5_H08_S92_comb	0.849322	0.489482	G2_M		TCGA.BT.A2LB.01A.11R.A18C.07	BLCA	2809.9
TCGA-BT-A2LB-11A-11R-A18C-07	BLCA	0.310027		BT1160.P3.C10	0.514872	0.222105	NonCycling		HN26_P5_H10_S94_comb	0.42949	0.213277	NonCycling		TCGA.BT.A2LB.11A.11R.A18C.07	BLCA	1534.32
TCGA-BT-A2LD-01A-12R-A20F-07	BLCA	0.377198		BT1160.P3.C12	0.671092	0.395184	G2_M		HN26_P6_A04_S4_comb	0.555855	0.336426	NonCycling		TCGA.BT.A2LD.01A.12R.A20F.07	BLCA	3243.77
TCGA-BT-A3PH-01A-11R-A220-07	BLCA	0.419654		BT1160.P3.D02	0.544977	0.281311	NonCycling		HN26_P6_A09_S9_comb	0.618746	0.40261	G2_M		TCGA.BT.A3PH.01A.11R.A220.07	BLCA	7197.41
TCGA-BT-A3PJ-01A-21R-A220-07	BLCA	0.453835		BT1160.P3.D03	0.483293	0.293753	NonCycling		HN26_P6_B04_S16_comb	0.616845	0.412678	NonCycling		TCGA.BT.A3PJ.01A.21R.A220.07	BLCA	5130.1
TCGA-BT-A3PK-01A-21R-A220-07	BLCA	0.344193		BT1160.P3.D05	0.420389	0.35749	NonCycling		HN26_P6_B05_S17_comb	0.745537	0.363575	G2_M		TCGA.BT.A3PK.01A.21R.A220.07	BLCA	5808.85
TCGA-BT-A42C-01A-11R-A23N-07	BLCA	0.460735		BT1160.P3.D09	0.7425	0.456846	G1_S		HN26_P6_B08_S20_comb	0.606168	0.282975	NonCycling		TCGA.BT.A42C.01A.11R.A23N.07	BLCA	1974.9
TCGA-BT-A42E-01A-11R-A23W-07	BLCA	0.434411		BT1160.P3.D12	0.591234	0.132107	NonCycling		HN26_P6_C06_S30_comb	0.595564	0.387233	NonCycling		TCGA.BT.A42E.01A.11R.A23W.07	BLCA	4223.01
TCGA-BT-A42F-01A-11R-A23W-07	BLCA	0.501895		BT1160.P3.E06	0.494793	0.327847	NonCycling		HN26_P6_D05_S41_comb	0.56256	0.19566	NonCycling		TCGA.BT.A42F.01A.11R.A23W.07	BLCA	2074.66
TCGA-C4-A0EZ-01A-21R-A24X-07	BLCA	0.536314		BT1160.P3.E07	0.515512	0.383467	NonCycling		HN26_P6_D08_S44_comb	0.488653	0.204392	NonCycling		TCGA.C4.A0EZ.01A.21R.A24X.07	BLCA	6423.13
TCGA-C4-A0F0-01A-12R-A10U-07	BLCA	0.51371		BT1160.P3.E08	0.53556	0.373138	NonCycling		HN26_P6_E03_S51_comb	0.633825	0.461472	NonCycling		TCGA.C4.A0F0.01A.12R.A10U.07	BLCA	2559.58
TCGA-C4-A0F1-01A-11R-A034-07	BLCA	0.395817		BT1160.P3.E09	0.639777	0.467977	G1_S		HN26_P6_G01_S73_comb	0.534815	0.34338	NonCycling		TCGA.C4.A0F1.01A.11R.A034.07	BLCA	4173.12
TCGA-C4-A0F6-01A-11R-A10U-07	BLCA	0.391368		BT1160.P3.E12	0.335516	0.240219	NonCycling		HN26_P6_G07_S79_comb	0.469973	0.34202	NonCycling		TCGA.C4.A0F6.01A.11R.A10U.07	BLCA	2376.17
TCGA-C4-A0F7-01A-11R-A084-07	BLCA	0.483402		BT1160.P3.F01	0.605608	0.371259	NonCycling		HN26_P6_H04_S88_comb	0.363969	0.291721	NonCycling		TCGA.C4.A0F7.01A.11R.A084.07	BLCA	5768.72
TCGA-CF-A1HR-01A-11R-A13Y-07	BLCA	0.402101		BT1160.P3.F05	0.410965	0.251878	NonCycling		HN26_P6_H06_S90_comb	0.645072	0.39324	G1_S		TCGA.CF.A1HR.01A.11R.A13Y.07	BLCA	1678.63
TCGA-CF-A1HS-01A-11R-A13Y-07	BLCA	0.494316		BT1160.P3.F07	0.469835	0.346395	NonCycling		HN28_P14_A05_S101_comb	0.514518	0.204349	NonCycling		TCGA.CF.A1HS.01A.11R.A13Y.07	BLCA	10040.6
TCGA-CF-A27C-01A-11R-A16R-07	BLCA	0.416791		BT1160.P3.F08	0.719099	0.374298	G1_S		HN28_P14_C10_S130_comb	0.469347	0.468962	NonCycling		TCGA.CF.A27C.01A.11R.A16R.07	BLCA	852.821
TCGA-CF-A3MF-01A-12R-A21D-07	BLCA	0.371811		BT1160.P3.F09	0.514048	0.299884	NonCycling		HN28_P14_D07_S139_comb	0.797541	0.541059	G2_M		TCGA.CF.A3MF.01A.12R.A21D.07	BLCA	1416.69
TCGA-CF-A3MG-01A-11R-A20F-07	BLCA	0.453931		BT1160.P3.F11	0.60771	0.408827	G2_M		HN28_P14_G02_S170_comb	0.564409	0.194355	NonCycling		TCGA.CF.A3MG.01A.11R.A20F.07	BLCA	3391.94
TCGA-CF-A3MH-01A-11R-A20F-07	BLCA	0.371188		BT1160.P3.G01	0.469958	0.135	NonCycling		HN28_P14_H12_S192_comb	0.651639	0.46126	NonCycling		TCGA.CF.A3MH.01A.11R.A20F.07	BLCA	1555.24
TCGA-CF-A3MI-01A-11R-A20F-07	BLCA	0.402817		BT1160.P3.G03	0.817164	0.520134	G1_S		HN28_P15_B02_S302_comb	0.744359	0.509311	G1_S		TCGA.CF.A3MI.01A.11R.A20F.07	BLCA	3282.57
TCGA-CF-A47S-01A-11R-A23W-07	BLCA	0.361198		BT1160.P3.G07	0.481002	0.145635	NonCycling		HN28_P15_C02_S314_comb	0.795627	0.346676	G2_M		TCGA.CF.A47S.01A.11R.A23W.07	BLCA	177.115
TCGA-CF-A47T-01A-11R-A23W-07	BLCA	0.451115		BT1160.P3.G08	0.445485	0.341184	NonCycling		HN28_P15_D05_S329_comb	0.760794	0.516962	G1_S		TCGA.CF.A47T.01A.11R.A23W.07	BLCA	2619.34
TCGA-CF-A47V-01A-11R-A23W-07	BLCA	0.286536		BT1160.P3.G09	0.60767	0.331941	G2_M		HN28_P15_D08_S332_comb	0.603792	0.549196	G1_S		TCGA.CF.A47V.01A.11R.A23W.07	BLCA	763.199
TCGA-CF-A47W-01A-11R-A23W-07	BLCA	0.433667		BT1160.P3.G10	0.42643	0.191323	NonCycling		HN28_P15_D10_S334_comb	0.447613	0.170911	NonCycling		TCGA.CF.A47W.01A.11R.A23W.07	BLCA	1087.74
TCGA-CF-A47X-01A-31R-A23W-07	BLCA	0.422508		BT1160.P3.G12	0.503793	0.249566	NonCycling		HN28_P15_D12_S336_comb	0.674888	0.43013	G1_S		TCGA.CF.A47X.01A.31R.A23W.07	BLCA	355.33
TCGA-CF-A47Y-01A-11R-A23W-07	BLCA	0.316458		BT1160.P3.H01	0.551223	0.260523	NonCycling		HN28_P15_E01_S337_comb	0.568005	0.362835	NonCycling		TCGA.CF.A47Y.01A.11R.A23W.07	BLCA	519.22
TCGA-CF-A5U8-01A-11R-A28M-07	BLCA	0.37639		BT1160.P3.H04	0.625061	0.537414	G1_S		HN28_P15_E02_S338_comb	0.649147	0.469004	G2_M		TCGA.CF.A5U8.01A.11R.A28M.07	BLCA	322.41
TCGA-CF-A5UA-01A-11R-A28M-07	BLCA	0.421804		BT1160.P3.H05	0.623326	0.622935	G1_S		HN28_P15_F09_S357_comb	0.672355	0.324011	G2_M		TCGA.CF.A5UA.01A.11R.A28M.07	BLCA	1693.34
TCGA-CF-A7I0-01A-22R-A352-07	BLCA	0.308127		BT1160.P3.H07	0.687828	0.463408	G1_S		HN28_P3P4_A06_S6_comb	0.711123	0.353674	NonCycling		TCGA.CF.A7I0.01A.22R.A352.07	BLCA	986.183
TCGA-CF-A8HX-01A-11R-A36F-07	BLCA	0.382769		BT1160.P3.H09	0.402311	0.277097	NonCycling		HN28_P3P4_A09_S9_comb	0.621493	0.302219	G2_M		TCGA.CF.A8HX.01A.11R.A36F.07	BLCA	2217.34
TCGA-CF-A8HY-01A-11R-A36F-07	BLCA	0.412966		BT1160.P3.H10	0.419872	0.279221	NonCycling		HN28_P3P4_D01_S37_comb	0.618469	0.141548	NonCycling		TCGA.CF.A8HY.01A.11R.A36F.07	BLCA	1092.02
TCGA-CF-A9FF-01A-11R-A38B-07	BLCA	0.354174		BT1160.P3.H11	0.595484	0.387024	G1_S		HN28_P3P4_D07_S43_comb	0.714719	0.327835	G2_M		TCGA.CF.A9FF.01A.11R.A38B.07	BLCA	2564.68
TCGA-CF-A9FH-01A-11R-A38B-07	BLCA	0.423169		BT1160.P3.H12	0.651309	0.62829	G1_S		HN28_P3P4_H01_S85_comb	0.77311	0.546191	G2_M		TCGA.CF.A9FH.01A.11R.A38B.07	BLCA	1724.95
TCGA-CF-A9FL-01A-11R-A38B-07	BLCA	0.279243		BT1160.P4.A02	0.562589	0.328041	NonCycling		HN28_P3P4_H04_S88_comb	0.639336	0.231591	NonCycling		TCGA.CF.A9FL.01A.11R.A38B.07	BLCA	1981.11
TCGA-CU-A0YN-01A-21R-A10U-07	BLCA	0.418085		BT1160.P4.A03	0.776892	0.360219	G1_S		HN28_P5_B09_S213_comb	0.55368	0.507453	NonCycling		TCGA.CU.A0YN.01A.21R.A10U.07	BLCA	6508.48
TCGA-CU-A0YN-11A-11R-A10U-07	BLCA	0.179641		BT1160.P4.A06	0.6917	0.459784	G2_M		HN28_P5_E07_S247_comb	0.660872	0.224086	NonCycling		TCGA.CU.A0YN.11A.11R.A10U.07	BLCA	3753.26
TCGA-CU-A0YO-01A-11R-A10U-07	BLCA	0.316821		BT1160.P4.A07	0.520144	0.295037	NonCycling		HN28_P5_F10_S262_comb	0.636428	0.123045	NonCycling		TCGA.CU.A0YO.01A.11R.A10U.07	BLCA	1166.05
TCGA-CU-A0YR-01A-12R-A10U-07	BLCA	0.482784		BT1160.P4.A09	0.776877	0.71721	G1_S		HN28_P5_F11_S263_comb	0.695735	0.68119	G2_M		TCGA.CU.A0YR.01A.12R.A10U.07	BLCA	5091.31
TCGA-CU-A0YR-11A-13R-A10U-07	BLCA	0.11728		BT1160.P4.A11	0.778712	0.444866	G1_S		HN28_P5_F12_S264_comb	0.667816	0.262546	NonCycling		TCGA.CU.A0YR.11A.13R.A10U.07	BLCA	292.941
TCGA-CU-A3KJ-01A-11R-A21D-07	BLCA	0.385343		BT1160.P4.A12	0.715646	0.406789	NonCycling		HN28_P5_G05_S269_comb	0.627029	0.243461	NonCycling		TCGA.CU.A3KJ.01A.11R.A21D.07	BLCA	6287.4
TCGA-CU-A3QU-01A-11R-A22U-07	BLCA	0.501658		BT1160.P4.B01	0.355943	0.340007	NonCycling		HN28_P5_H02_S278_comb	0.687486	0.306245	NonCycling		TCGA.CU.A3QU.01A.11R.A22U.07	BLCA	2555.22
TCGA-CU-A3YL-01A-11R-A22U-07	BLCA	0.337474		BT1160.P4.B02	0.524561	0.287501	NonCycling		HN28_P6_H09_S189_comb	0.540988	0.184147	NonCycling		TCGA.CU.A3YL.01A.11R.A22U.07	BLCA	1935.35
TCGA-CU-A5W6-01A-11R-A28M-07	BLCA	0.423925		BT1160.P4.B05	0.636429	0.468576	G1_S		HNSCC_combo1_HNSCC_ComboP1_B03	0.777388	0.607821	G1_S		TCGA.CU.A5W6.01A.11R.A28M.07	BLCA	659.219
TCGA-CU-A72E-01A-12R-A33J-07	BLCA	0.323879		BT1160.P4.B07	0.561636	0.191151	NonCycling		HNSCC_combo1_HNSCC_ComboP1_C04	0.400207	0.137446	NonCycling		TCGA.CU.A72E.01A.12R.A33J.07	BLCA	2697.08
TCGA-DK-A1A3-01A-11R-A13Y-07	BLCA	0.372078		BT1160.P4.B12	0.509496	0.335446	NonCycling		HNSCC_combo1_HNSCC_ComboP1_C06	0.698607	0.384826	G2_M		TCGA.DK.A1A3.01A.11R.A13Y.07	BLCA	1917.78
TCGA-DK-A1A5-01A-11R-A13Y-07	BLCA	0.346633		BT1160.P4.C02	0.547177	0.41641	NonCycling		HNSCC_combo1_HNSCC_ComboP1_D03	0.483378	0.146675	NonCycling		TCGA.DK.A1A5.01A.11R.A13Y.07	BLCA	3475.21
TCGA-DK-A1A6-01A-11R-A13Y-07	BLCA	0.532323		BT1160.P4.C03	0.793019	0.469063	G1_S		HNSCC_combo1_HNSCC_ComboP1_D06	0.414759	0.1903	NonCycling		TCGA.DK.A1A6.01A.11R.A13Y.07	BLCA	4650.21
TCGA-DK-A1A7-01A-11R-A13Y-07	BLCA	0.461042		BT1160.P4.C04	0.491144	0.121105	NonCycling		HNSCC_combo1_HNSCC_ComboP1_D08	0.487128	0.368081	NonCycling		TCGA.DK.A1A7.01A.11R.A13Y.07	BLCA	2712.93
TCGA-DK-A1AA-01A-11R-A13Y-07	BLCA	0.338445		BT1160.P4.C05	0.613245	0.502586	G2_M		HNSCC_combo1_HNSCC_ComboP1_E08	0.557794	0.419418	NonCycling		TCGA.DK.A1AA.01A.11R.A13Y.07	BLCA	801.016
TCGA-DK-A1AB-01A-11R-A13Y-07	BLCA	0.266442		BT1160.P4.C07	0.495304	0.34029	NonCycling		HNSCC_combo1_HNSCC_ComboP1_F04	0.330943	0.234445	NonCycling		TCGA.DK.A1AB.01A.11R.A13Y.07	BLCA	4373.58
TCGA-DK-A1AC-01A-11R-A13Y-07	BLCA	0.533227		BT1160.P4.C08	0.577267	0.433887	NonCycling		HNSCC_combo1_HNSCC_ComboP1_G04	0.413272	0.299947	NonCycling		TCGA.DK.A1AC.01A.11R.A13Y.07	BLCA	6755.34
TCGA-DK-A1AD-01A-11R-A13Y-07	BLCA	0.46569		BT1160.P4.C12	0.634412	0.205413	NonCycling		HNSCC12_p11_HNSCC12_P11_F12	0.889759	0.723649	G1_S		TCGA.DK.A1AD.01A.11R.A13Y.07	BLCA	1560.56
TCGA-DK-A1AE-01A-11R-A13Y-07	BLCA	0.543996		BT1160.P4.D01	0.476982	0.265928	NonCycling		HNSCC12_p11_HNSCC12_P11_H12	0.505637	0.306773	NonCycling		TCGA.DK.A1AE.01A.11R.A13Y.07	BLCA	4433.27
TCGA-DK-A1AF-01A-11R-A13Y-07	BLCA	0.22285		BT1160.P4.D03	0.399429	0.175015	NonCycling		HNSCC13_p1_HNSCC13_P1_B02	0.702729	0.222401	G2_M		TCGA.DK.A1AF.01A.11R.A13Y.07	BLCA	3473.31
TCGA-DK-A1AG-01A-11R-A13Y-07	BLCA	0.370547		BT1160.P4.D04	0.43375	0.153092	NonCycling		HNSCC13_p1_HNSCC13_P1_B12	0.396845	0.125235	NonCycling		TCGA.DK.A1AG.01A.11R.A13Y.07	BLCA	1142.07
TCGA-DK-A2HX-01A-12R-A18C-07	BLCA	0.208627		BT1160.P4.D05	0.655342	0.4414	G2_M		HNSCC13_p1_HNSCC13_P1_D11	0.68625	0.595177	G1_S		TCGA.DK.A2HX.01A.12R.A18C.07	BLCA	1730.05
TCGA-DK-A2I1-01A-11R-A180-07	BLCA	0.347118		BT1160.P4.D06	0.697382	0.274397	G2_M		HNSCC13_p19_HNSCC13_P19_E06	0.73599	0.564941	G2_M		TCGA.DK.A2I1.01A.11R.A180.07	BLCA	2349.61
TCGA-DK-A2I2-01A-11R-A180-07	BLCA	0.420255		BT1160.P4.D07	0.459008	0.168006	NonCycling		HNSCC16_P2_E06_S54_comb	0.512543	0.277422	NonCycling		TCGA.DK.A2I2.01A.11R.A180.07	BLCA	1622.38
TCGA-DK-A2I4-01A-11R-A21D-07	BLCA	0.329528		BT1160.P4.D09	0.613826	0.579921	G1_S		HNSCC16_P2_E11_S59_comb	0.448534	0.27755	NonCycling		TCGA.DK.A2I4.01A.11R.A21D.07	BLCA	5918.03
TCGA-DK-A2I6-01A-12R-A18C-07	BLCA	0.497443		BT1160.P4.D10	0.646928	0.345963	G2_M		HNSCC16_P4_HNSCC16_P4_A11	0.639037	0.200037	G2_M		TCGA.DK.A2I6.01A.12R.A18C.07	BLCA	7329.52
TCGA-DK-A3IK-01A-32R-A21D-07	BLCA	0.318053		BT1160.P4.D11	0.70206	0.45659	G1_S		HNSCC16_P4_HNSCC16_P4_C12	0.537814	0.428936	NonCycling		TCGA.DK.A3IK.01A.32R.A21D.07	BLCA	820.919
TCGA-DK-A3IL-01A-11R-A20F-07	BLCA	0.389363		BT1160.P4.D12	0.518436	0.491152	NonCycling		HNSCC16_P4_HNSCC16_P4_D06	0.45807	0.329056	NonCycling		TCGA.DK.A3IL.01A.11R.A20F.07	BLCA	3194.35
TCGA-DK-A3IM-01A-11R-A20F-07	BLCA	0.566014		BT1160.P4.E03	0.50164	0.198445	NonCycling		HNSCC16_P4_HNSCC16_P4_D12	0.679884	0.639452	G2_M		TCGA.DK.A3IM.01A.11R.A20F.07	BLCA	5304.35
TCGA-DK-A3IN-01A-11R-A20F-07	BLCA	0.363181		BT1160.P4.E04	0.511542	0.243561	NonCycling		HNSCC16_P4_HNSCC16_P4_F01	0.411623	0.296887	NonCycling		TCGA.DK.A3IN.01A.11R.A20F.07	BLCA	4020.93
TCGA-DK-A3IQ-01A-31R-A32Y-07	BLCA	0.0581383		BT1160.P4.E06	0.735132	0.447284	G1_S		HNSCC16_P4_HNSCC16_P4_F04	0.614047	0.195732	NonCycling		TCGA.DK.A3IQ.01A.31R.A32Y.07	BLCA	1297.95
TCGA-DK-A3IS-01A-21R-A21D-07	BLCA	0.461937		BT1160.P4.E08	0.52901	0.287561	NonCycling		HNSCC16_P4_HNSCC16_P4_F06	0.365304	0.131854	NonCycling		TCGA.DK.A3IS.01A.21R.A21D.07	BLCA	1966.54
TCGA-DK-A3IT-01A-31R-A20F-07	BLCA	0.411857		BT1160.P4.E09	0.447064	0.281712	NonCycling		HNSCC16_P4_HNSCC16_P4_F09	0.488187	0.2412	NonCycling		TCGA.DK.A3IT.01A.31R.A20F.07	BLCA	7617.51
TCGA-DK-A3IU-01A-11R-A20F-07	BLCA	0.286893		BT1160.P4.E10	0.514294	0.362058	NonCycling		HNSCC16_P5_HNSCC16_P5_A01	0.442543	0.294829	NonCycling		TCGA.DK.A3IU.01A.11R.A20F.07	BLCA	2636.01
TCGA-DK-A3IV-01A-22R-A21D-07	BLCA	0.486192		BT1160.P4.F02	0.427125	0.305281	NonCycling		HNSCC16_P5_HNSCC16_P5_A04	0.477224	0.267869	NonCycling		TCGA.DK.A3IV.01A.22R.A21D.07	BLCA	3695.71
TCGA-DK-A3WW-01A-22R-A23N-07	BLCA	0.470004		BT1160.P4.F03	0.667753	0.377131	G2_M		HNSCC16_P5_HNSCC16_P5_A08	0.541678	0.201579	NonCycling		TCGA.DK.A3WW.01A.22R.A23N.07	BLCA	2667.93
TCGA-DK-A3WX-01A-22R-A22U-07	BLCA	0.442899		BT1160.P4.F04	0.658726	0.470445	G1_S		HNSCC16_P5_HNSCC16_P5_B04	0.610868	0.344151	NonCycling		TCGA.DK.A3WX.01A.22R.A22U.07	BLCA	4592.23
TCGA-DK-A3WY-01A-11R-A22U-07	BLCA	0.423678		BT1160.P4.F05	0.424012	0.337508	NonCycling		HNSCC16_P5_HNSCC16_P5_B06	0.56909	0.361269	NonCycling		TCGA.DK.A3WY.01A.11R.A22U.07	BLCA	6067.67
TCGA-DK-A3X1-01A-12R-A22U-07	BLCA	0.461549		BT1160.P4.F07	0.603333	0.510359	G2_M		HNSCC16_P5_HNSCC16_P5_B11	0.503172	0.278185	NonCycling		TCGA.DK.A3X1.01A.12R.A22U.07	BLCA	2165.85
TCGA-DK-A3X2-01A-11R-A22U-07	BLCA	0.567655		BT1160.P4.F08	0.54571	0.286648	NonCycling		HNSCC16_P5_HNSCC16_P5_C09	0.48004	0.145183	NonCycling		TCGA.DK.A3X2.01A.11R.A22U.07	BLCA	8331.62
TCGA-DK-A6AV-01A-12R-A30C-07	BLCA	0.470515		BT1160.P4.F09	0.423463	0.264751	NonCycling		HNSCC16_P5_HNSCC16_P5_D01	0.656616	0.523289	G2_M		TCGA.DK.A6AV.01A.12R.A30C.07	BLCA	3944.87
TCGA-DK-A6AW-01A-11R-A30C-07	BLCA	0.322517		BT1160.P4.F10	0.575253	0.196249	NonCycling		HNSCC16_P5_HNSCC16_P5_F04	0.488499	0.178761	NonCycling		TCGA.DK.A6AW.01A.11R.A30C.07	BLCA	1458.83
TCGA-DK-A6B0-01A-11R-A31N-07	BLCA	0.387693		BT1160.P4.F11	0.595739	0.254392	NonCycling		HNSCC16_P5_HNSCC16_P5_H01	0.647588	0.483746	NonCycling		TCGA.DK.A6B0.01A.11R.A31N.07	BLCA	494.512
TCGA-DK-A6B1-01A-12R-A30C-07	BLCA	0.407352		BT1160.P4.F12	0.463281	0.28206	NonCycling		HNSCC16_P5_HNSCC16_P5_H05	0.517217	0.0834746	G2_M		TCGA.DK.A6B1.01A.12R.A30C.07	BLCA	811.812
TCGA-DK-A6B5-01A-11R-A31N-07	BLCA	0.406879		BT1160.P4.G01	0.424439	0.244239	NonCycling		HNSCC16_P5_HNSCC16_P5_H09	0.359772	0.314224	NonCycling		TCGA.DK.A6B5.01A.11R.A31N.07	BLCA	3190.94
TCGA-DK-A6B6-01A-11R-A30C-07	BLCA	0.501937		BT1160.P4.G03	0.51943	0.273865	NonCycling		HNSCC16_P5_HNSCC16_P5_H12	0.317731	0.188073	NonCycling		TCGA.DK.A6B6.01A.11R.A30C.07	BLCA	658.472
TCGA-DK-AA6L-01A-11R-A39I-07	BLCA	0.412335		BT1160.P4.G04	0.675038	0.627201	G1_S		HNSCC16_P7_HNSCC16_P7_A04	0.756699	0.644511	G1_S		TCGA.DK.AA6L.01A.11R.A39I.07	BLCA	1623.76
TCGA-DK-AA6M-01A-11R-A39I-07	BLCA	0.376568		BT1160.P4.G05	0.518576	0.187973	NonCycling		HNSCC16_P7_HNSCC16_P7_A12	0.546808	0.349096	NonCycling		TCGA.DK.AA6M.01A.11R.A39I.07	BLCA	2397.08
TCGA-DK-AA6P-01A-11R-A39I-07	BLCA	0.507853		BT1160.P4.G06	0.671251	0.246715	G2_M		HNSCC16_P7_HNSCC16_P7_B02	0.374852	0.349588	NonCycling		TCGA.DK.AA6P.01A.11R.A39I.07	BLCA	2532.72
TCGA-DK-AA6Q-01A-11R-A39I-07	BLCA	0.465214		BT1160.P4.G07	0.704576	0.386419	G1_S		HNSCC16_P7_HNSCC16_P7_B10	0.700267	0.388086	G2_M		TCGA.DK.AA6Q.01A.11R.A39I.07	BLCA	2503.58
TCGA-DK-AA6R-01A-11R-A42T-07	BLCA	0.460677		BT1160.P4.G08	0.624296	0.38242	G2_M		HNSCC16_P7_HNSCC16_P7_C05	0.449714	0.289184	NonCycling		TCGA.DK.AA6R.01A.11R.A42T.07	BLCA	5453.2
TCGA-DK-AA6S-01A-21R-A39I-07	BLCA	0.254967		BT1160.P4.G11	0.428055	0.431498	NonCycling		HNSCC16_P7_HNSCC16_P7_C12	0.572727	0.372798	NonCycling		TCGA.DK.AA6S.01A.21R.A39I.07	BLCA	1542.47
TCGA-DK-AA6T-01A-11R-A39I-07	BLCA	0.597195		BT1160.P4.G12	0.568361	0.221886	NonCycling		HNSCC16_P7_HNSCC16_P7_D02	0.6285	0.176224	G2_M		TCGA.DK.AA6T.01A.11R.A39I.07	BLCA	7089.7
TCGA-DK-AA6U-01A-11R-A39I-07	BLCA	0.511693		BT1160.P4.H01	0.577568	0.407455	G2_M		HNSCC16_P7_HNSCC16_P7_D08	0.643403	0.330742	NonCycling		TCGA.DK.AA6U.01A.11R.A39I.07	BLCA	2901.66
TCGA-DK-AA6W-01A-12R-A39I-07	BLCA	0.565285		BT1160.P4.H05	0.74569	0.247501	G2_M		HNSCC16_P7_HNSCC16_P7_E05	0.462278	0.271115	NonCycling		TCGA.DK.AA6W.01A.12R.A39I.07	BLCA	5241.34
TCGA-DK-AA6X-01A-12R-A42T-07	BLCA	0.397394		BT1160.P4.H06	0.691537	0.277543	NonCycling		HNSCC16_P7_HNSCC16_P7_E07	0.605738	0.520401	NonCycling		TCGA.DK.AA6X.01A.12R.A42T.07	BLCA	2190.74
TCGA-DK-AA71-01A-31R-A39I-07	BLCA	0.449931		BT1160.P4.H09	0.492378	0.386627	NonCycling		HNSCC16_P7_HNSCC16_P7_E09	0.664225	0.538707	G1_S		TCGA.DK.AA71.01A.31R.A39I.07	BLCA	2092.55
TCGA-DK-AA74-01A-11R-A39I-07	BLCA	0.286191		BT1160.P4.H10	0.444445	0.263379	NonCycling		HNSCC16_P7_HNSCC16_P7_E10	0.794965	0.68649	G1_S		TCGA.DK.AA74.01A.11R.A39I.07	BLCA	2438.8
TCGA-DK-AA75-01A-11R-A39I-07	BLCA	0.567124		BT1160.P4.H11	0.538432	0.181698	NonCycling		HNSCC16_P7_HNSCC16_P7_H01	0.453732	0.337446	NonCycling		TCGA.DK.AA75.01A.11R.A39I.07	BLCA	2182.65
TCGA-DK-AA76-01A-11R-A39I-07	BLCA	0.497258		BT1187.P1.A03	0.452591	0.247181	NonCycling		HNSCC16_P7_HNSCC16_P7_H03	0.533462	0.351328	NonCycling		TCGA.DK.AA76.01A.11R.A39I.07	BLCA	3044.75
TCGA-DK-AA77-01A-11R-A39I-07	BLCA	0.457593		BT1187.P1.A04	0.520237	0.292024	NonCycling		HNSCC16_P7_HNSCC16_P7_H04	0.401511	0.236258	NonCycling		TCGA.DK.AA77.01A.11R.A39I.07	BLCA	2483.95
TCGA-E5-A2PC-01A-11R-A206-07	BLCA	0.44729		BT1187.P1.A07	0.384625	0.193881	NonCycling		HNSCC17_P1_HNSCC17_P1_A02	0.576841	0.422582	NonCycling		TCGA.E5.A2PC.01A.11R.A206.07	BLCA	1377.83
TCGA-E5-A4TZ-01A-11R-A31N-07	BLCA	0.531491		BT1187.P1.A08	0.431322	0.211852	NonCycling		HNSCC17_P1_HNSCC17_P1_A03	0.412169	0.215413	NonCycling		TCGA.E5.A4TZ.01A.11R.A31N.07	BLCA	3891.66
TCGA-E5-A4U1-01A-11R-A31N-07	BLCA	0.514311		BT1187.P1.A09	0.398962	0.203661	NonCycling		HNSCC17_P1_HNSCC17_P1_A04	0.515005	0.244403	NonCycling		TCGA.E5.A4U1.01A.11R.A31N.07	BLCA	3224.54
TCGA-E7-A3X6-01A-12R-A22U-07	BLCA	0.392361		BT1187.P1.A10	0.588736	0.341567	NonCycling		HNSCC17_P1_HNSCC17_P1_A05	0.475918	0.208011	NonCycling		TCGA.E7.A3X6.01A.12R.A22U.07	BLCA	3936.15
TCGA-E7-A3Y1-01A-11R-A22U-07	BLCA	0.356454		BT1187.P1.A11	0.549611	0.212137	NonCycling		HNSCC17_P1_HNSCC17_P1_A07	0.427771	0.277721	NonCycling		TCGA.E7.A3Y1.01A.11R.A22U.07	BLCA	922.313
TCGA-E7-A4IJ-01A-31R-A26T-07	BLCA	0.463539		BT1187.P1.A12	0.410626	0.282878	NonCycling		HNSCC17_P1_HNSCC17_P1_A10	0.635175	0.244597	G2_M		TCGA.E7.A4IJ.01A.31R.A26T.07	BLCA	1772.48
TCGA-E7-A4XJ-01A-11R-A26T-07	BLCA	0.400129		BT1187.P1.B01	0.498299	0.235677	NonCycling		HNSCC17_P1_HNSCC17_P1_B01	0.546688	0.224711	NonCycling		TCGA.E7.A4XJ.01A.11R.A26T.07	BLCA	1215.45
TCGA-E7-A519-01A-11R-A26T-07	BLCA	0.366276		BT1187.P1.B02	0.407792	0.236683	NonCycling		HNSCC17_P1_HNSCC17_P1_B03	0.482133	0.230336	NonCycling		TCGA.E7.A519.01A.11R.A26T.07	BLCA	950.704
TCGA-E7-A541-01A-11R-A26T-07	BLCA	0.424835		BT1187.P1.B03	0.587884	0.545775	NonCycling		HNSCC17_P1_HNSCC17_P1_B04	0.580348	0.238042	NonCycling		TCGA.E7.A541.01A.11R.A26T.07	BLCA	3829.72
TCGA-E7-A5KE-01A-11R-A28M-07	BLCA	0.480105		BT1187.P1.B04	0.591265	0.316476	NonCycling		HNSCC17_P1_HNSCC17_P1_B05	0.56102	0.232014	NonCycling		TCGA.E7.A5KE.01A.11R.A28M.07	BLCA	3393.25
TCGA-E7-A5KF-01A-11R-A28M-07	BLCA	0.460216		BT1187.P1.B05	0.382548	0.271188	NonCycling		HNSCC17_P1_HNSCC17_P1_B07	0.437049	0.263139	NonCycling		TCGA.E7.A5KF.01A.11R.A28M.07	BLCA	1218.43
TCGA-E7-A677-01A-11R-A30C-07	BLCA	0.311056		BT1187.P1.B08	0.460805	0.237742	NonCycling		HNSCC17_P1_HNSCC17_P1_B08	0.404301	0.223208	NonCycling		TCGA.E7.A677.01A.11R.A30C.07	BLCA	1948.52
TCGA-E7-A678-01A-11R-A30C-07	BLCA	0.411947		BT1187.P1.B09	0.447057	0.264342	NonCycling		HNSCC17_P1_HNSCC17_P1_B10	0.720037	0.570887	G1_S		TCGA.E7.A678.01A.11R.A30C.07	BLCA	180.039
TCGA-E7-A6MD-01A-41R-A352-07	BLCA	0.326012		BT1187.P1.B10	0.474297	0.351209	NonCycling		HNSCC17_P1_HNSCC17_P1_C01	0.478405	0.207306	NonCycling		TCGA.E7.A6MD.01A.41R.A352.07	BLCA	2074.37
TCGA-E7-A6ME-01A-22R-A32O-07	BLCA	0.507766		BT1187.P1.B11	0.428318	0.186058	NonCycling		HNSCC17_P1_HNSCC17_P1_C06	0.632045	0.266934	NonCycling		TCGA.E7.A6ME.01A.22R.A32O.07	BLCA	2241.31
TCGA-E7-A6MF-01A-12R-A32O-07	BLCA	0.33616		BT1187.P1.C01	0.444976	0.347891	NonCycling		HNSCC17_P1_HNSCC17_P1_C07	0.464956	0.241066	NonCycling		TCGA.E7.A6MF.01A.12R.A32O.07	BLCA	81.5012
TCGA-E7-A7DU-01A-11R-A32O-07	BLCA	0.388151		BT1187.P1.C02	0.49973	0.0876908	NonCycling		HNSCC17_P1_HNSCC17_P1_C09	0.531566	0.313644	NonCycling		TCGA.E7.A7DU.01A.11R.A32O.07	BLCA	1549.87
TCGA-E7-A7DV-01A-11R-A33J-07	BLCA	0.382429		BT1187.P1.C04	0.588443	0.368342	NonCycling		HNSCC17_P1_HNSCC17_P1_C10	0.636938	0.564755	G2_M		TCGA.E7.A7DV.01A.11R.A33J.07	BLCA	1942.98
TCGA-E7-A7PW-01A-11R-A352-07	BLCA	0.495105		BT1187.P1.C05	0.389173	0.278433	NonCycling		HNSCC17_P1_HNSCC17_P1_D04	0.687038	0.283995	NonCycling		TCGA.E7.A7PW.01A.11R.A352.07	BLCA	2327.78
TCGA-E7-A7XN-01A-11R-A352-07	BLCA	0.492193		BT1187.P1.C06	0.496929	0.145676	NonCycling		HNSCC17_P1_HNSCC17_P1_D05	0.470863	0.262212	NonCycling		TCGA.E7.A7XN.01A.11R.A352.07	BLCA	3442.45
TCGA-E7-A85H-01A-11R-A352-07	BLCA	0.5255		BT1187.P1.C07	0.496166	0.292377	NonCycling		HNSCC17_P1_HNSCC17_P1_D06	0.589297	0.339106	NonCycling		TCGA.E7.A85H.01A.11R.A352.07	BLCA	3125.93
TCGA-E7-A8O7-01A-11R-A36F-07	BLCA	0.34749		BT1187.P1.C08	0.526243	0.176237	NonCycling		HNSCC17_P1_HNSCC17_P1_D07	0.636583	0.389709	G2_M		TCGA.E7.A8O7.01A.11R.A36F.07	BLCA	432.173
TCGA-E7-A8O8-01A-11R-A36F-07	BLCA	0.460901		BT1187.P1.C09	0.347577	0.281751	NonCycling		HNSCC17_P1_HNSCC17_P1_D08	0.33909	0.248857	NonCycling		TCGA.E7.A8O8.01A.11R.A36F.07	BLCA	3222.93
TCGA-E7-A97P-01A-11R-A38B-07	BLCA	0.353305		BT1187.P1.C11	0.454935	0.212068	NonCycling		HNSCC17_P1_HNSCC17_P1_D09	0.560944	0.505915	NonCycling		TCGA.E7.A97P.01A.11R.A38B.07	BLCA	2044.25
TCGA-E7-A97Q-01A-11R-A38B-07	BLCA	0.259707		BT1187.P1.D01	0.391326	0.130558	NonCycling		HNSCC17_P1_HNSCC17_P1_D12	0.577245	0.310143	NonCycling		TCGA.E7.A97Q.01A.11R.A38B.07	BLCA	2556.42
TCGA-FD-A3B3-01A-12R-A206-07	BLCA	0.404649		BT1187.P1.D02	0.477206	0.209448	NonCycling		HNSCC17_P1_HNSCC17_P1_E01	0.382333	0.196545	NonCycling		TCGA.FD.A3B3.01A.12R.A206.07	BLCA	5639.52
TCGA-FD-A3B4-01A-12R-A206-07	BLCA	0.334247		BT1187.P1.D05	0.47034	0.213359	NonCycling		HNSCC17_P1_HNSCC17_P1_E02	0.429534	0.25312	NonCycling		TCGA.FD.A3B4.01A.12R.A206.07	BLCA	3130.55
TCGA-FD-A3B5-01A-11R-A20F-07	BLCA	0.364456		BT1187.P1.D07	0.466881	0.426483	NonCycling		HNSCC17_P1_HNSCC17_P1_E04	0.587791	0.299805	G2_M		TCGA.FD.A3B5.01A.11R.A20F.07	BLCA	3530.6
TCGA-FD-A3B6-01A-21R-A20F-07	BLCA	0.50485		BT1187.P1.D08	0.478196	0.261798	NonCycling		HNSCC17_P1_HNSCC17_P1_E05	0.393987	0.145183	NonCycling		TCGA.FD.A3B6.01A.21R.A20F.07	BLCA	3673.92
TCGA-FD-A3B7-01A-31R-A20F-07	BLCA	0.376776		BT1187.P1.D09	0.442785	0.219136	NonCycling		HNSCC17_P1_HNSCC17_P1_E06	0.359333	0.253232	NonCycling		TCGA.FD.A3B7.01A.31R.A20F.07	BLCA	4492.11
TCGA-FD-A3B8-01A-31R-A20F-07	BLCA	0.248733		BT1187.P1.E03	0.41877	0.158919	NonCycling		HNSCC17_P1_HNSCC17_P1_E07	0.460021	0.154924	NonCycling		TCGA.FD.A3B8.01A.31R.A20F.07	BLCA	5104.59
TCGA-FD-A3N5-01A-11R-A21D-07	BLCA	0.458669		BT1187.P1.E04	0.434856	0.247397	NonCycling		HNSCC17_P1_HNSCC17_P1_E09	0.617657	0.419955	G2_M		TCGA.FD.A3N5.01A.11R.A21D.07	BLCA	1681.1
TCGA-FD-A3N6-01A-11R-A21D-07	BLCA	0.472199		BT1187.P1.E05	0.458544	0.267322	NonCycling		HNSCC17_P1_HNSCC17_P1_F03	0.475603	0.35808	NonCycling		TCGA.FD.A3N6.01A.11R.A21D.07	BLCA	4932.38
TCGA-FD-A3NA-01A-11R-A21D-07	BLCA	0.431407		BT1187.P1.E07	0.478106	0.213733	NonCycling		HNSCC17_P1_HNSCC17_P1_F07	0.804087	0.463054	G2_M		TCGA.FD.A3NA.01A.11R.A21D.07	BLCA	4581.95
TCGA-FD-A3SJ-01A-12R-A22U-07	BLCA	0.462566		BT1187.P1.E08	0.508225	0.431025	NonCycling		HNSCC17_P1_HNSCC17_P1_F09	0.546554	0.178555	NonCycling		TCGA.FD.A3SJ.01A.12R.A22U.07	BLCA	2845.96
TCGA-FD-A3SL-01A-21R-A22U-07	BLCA	0.251922		BT1187.P1.E09	0.413846	0.165643	NonCycling		HNSCC17_P1_HNSCC17_P1_F11	0.520386	0.203303	NonCycling		TCGA.FD.A3SL.01A.21R.A22U.07	BLCA	1626.45
TCGA-FD-A3SM-01A-11R-A22U-07	BLCA	0.301741		BT1187.P1.E10	0.486057	0.144291	NonCycling		HNSCC17_P1_HNSCC17_P1_F12	0.546873	0.294677	G2_M		TCGA.FD.A3SM.01A.11R.A22U.07	BLCA	2119.81
TCGA-FD-A3SN-01A-12R-A22U-07	BLCA	0.413025		BT1187.P1.E12	0.403043	0.167028	NonCycling		HNSCC17_P1_HNSCC17_P1_G01	0.571641	0.346309	NonCycling		TCGA.FD.A3SN.01A.12R.A22U.07	BLCA	6500.67
TCGA-FD-A3SO-01A-11R-A22U-07	BLCA	0.456674		BT1187.P1.F01	0.482946	0.25589	NonCycling		HNSCC17_P1_HNSCC17_P1_G04	0.43432	0.278368	NonCycling		TCGA.FD.A3SO.01A.11R.A22U.07	BLCA	9243.15
TCGA-FD-A3SP-01A-31R-A22U-07	BLCA	0.224558		BT1187.P1.F02	0.483348	0.418769	NonCycling		HNSCC17_P1_HNSCC17_P1_G06	0.4393	0.160424	NonCycling		TCGA.FD.A3SP.01A.31R.A22U.07	BLCA	4550.43
TCGA-FD-A3SQ-01A-21R-A22U-07	BLCA	0.181786		BT1187.P1.F03	0.45364	0.230776	NonCycling		HNSCC17_P1_HNSCC17_P1_G07	0.672877	0.462623	G1_S		TCGA.FD.A3SQ.01A.21R.A22U.07	BLCA	727.034
TCGA-FD-A3SR-01A-11R-A22U-07	BLCA	0.361149		BT1187.P1.F04	0.424828	0.31468	NonCycling		HNSCC17_P1_HNSCC17_P1_G09	0.62053	0.316521	G2_M		TCGA.FD.A3SR.01A.11R.A22U.07	BLCA	2776.32
TCGA-FD-A3SS-01A-12R-A22U-07	BLCA	0.373664		BT1187.P1.F05	0.529157	0.292819	NonCycling		HNSCC17_P1_HNSCC17_P1_H01	0.625446	0.398259	G2_M		TCGA.FD.A3SS.01A.12R.A22U.07	BLCA	3034.71
TCGA-FD-A43N-01A-11R-A23W-07	BLCA	0.312284		BT1187.P1.F06	0.497225	0.170329	NonCycling		HNSCC17_P1_HNSCC17_P1_H02	0.455422	0.277478	NonCycling		TCGA.FD.A43N.01A.11R.A23W.07	BLCA	1855.26
TCGA-FD-A43P-01A-31R-A23W-07	BLCA	0.507263		BT1187.P1.F07	0.423204	0.372499	NonCycling		HNSCC17_P1_HNSCC17_P1_H03	0.77692	0.704371	G1_S		TCGA.FD.A43P.01A.31R.A23W.07	BLCA	3461.7
TCGA-FD-A43S-01A-21R-A23W-07	BLCA	0.236366		BT1187.P1.F08	0.470907	0.243785	NonCycling		HNSCC17_P1_HNSCC17_P1_H05	0.789975	0.534291	G1_S		TCGA.FD.A43S.01A.21R.A23W.07	BLCA	547.266
TCGA-FD-A43U-01A-11R-A23W-07	BLCA	0.286364		BT1187.P1.F10	0.568596	0.268758	NonCycling		HNSCC17_P1_HNSCC17_P1_H06	0.534267	0.310454	NonCycling		TCGA.FD.A43U.01A.11R.A23W.07	BLCA	1448.62
TCGA-FD-A43X-01A-11R-A23W-07	BLCA	0.39458		BT1187.P1.G02	0.467996	0.266482	NonCycling		HNSCC17_P1_HNSCC17_P1_H07	0.707397	0.315549	G1_S		TCGA.FD.A43X.01A.11R.A23W.07	BLCA	635.151
TCGA-FD-A43Y-01A-21R-A26T-07	BLCA	0.361926		BT1187.P1.G03	0.450168	0.285793	NonCycling		HNSCC17_P1_HNSCC17_P1_H09	0.748957	0.196601	G2_M		TCGA.FD.A43Y.01A.21R.A26T.07	BLCA	1919.26
TCGA-FD-A5BR-01A-11R-A26T-07	BLCA	0.297172		BT1187.P1.G04	0.430856	0.282395	NonCycling		HNSCC17_P1_HNSCC17_P1_H10	0.426698	0.230711	NonCycling		TCGA.FD.A5BR.01A.11R.A26T.07	BLCA	1425.52
TCGA-FD-A5BS-01A-21R-A26T-07	BLCA	0.302144		BT1187.P1.G07	0.534132	0.271487	NonCycling		HNSCC17_P1_HNSCC17_P1_H11	0.776484	0.311134	G2_M		TCGA.FD.A5BS.01A.21R.A26T.07	BLCA	1141.27
TCGA-FD-A5BT-01A-11R-A26T-07	BLCA	0.270822		BT1187.P1.G08	0.534965	0.297533	NonCycling		HNSCC17_P1_HNSCC17_P1_H12	0.645943	0.437267	G2_M		TCGA.FD.A5BT.01A.11R.A26T.07	BLCA	2057.54
TCGA-FD-A5BU-01A-31R-A26T-07	BLCA	0.335118		BT1187.P1.G10	0.401867	0.187717	NonCycling		HNSCC17_P2_A02_S2_comb	0.413153	0.263738	NonCycling		TCGA.FD.A5BU.01A.31R.A26T.07	BLCA	2810.87
TCGA-FD-A5BV-01A-11R-A26T-07	BLCA	0.371533		BT1187.P1.G11	0.498011	0.35462	NonCycling		HNSCC17_P2_A03_S3_comb	0.383904	0.168683	NonCycling		TCGA.FD.A5BV.01A.11R.A26T.07	BLCA	2141.74
TCGA-FD-A5BX-01A-11R-A26T-07	BLCA	0.239479		BT1187.P1.G12	0.534632	0.303073	NonCycling		HNSCC17_P2_A05_S5_comb	0.43606	0.384335	NonCycling		TCGA.FD.A5BX.01A.11R.A26T.07	BLCA	1300.66
TCGA-FD-A5BY-01A-31R-A28M-07	BLCA	0.40542		BT1187.P1.H01	0.518347	0.212006	NonCycling		HNSCC17_P2_A08_S8_comb	0.348344	0.23606	NonCycling		TCGA.FD.A5BY.01A.31R.A28M.07	BLCA	2550.02
TCGA-FD-A5BZ-01A-11R-A28M-07	BLCA	0.201096		BT1187.P1.H05	0.409088	0.183694	NonCycling		HNSCC17_P2_A11_S11_comb	0.710757	0.199285	G2_M		TCGA.FD.A5BZ.01A.11R.A28M.07	BLCA	1382.32
TCGA-FD-A5C0-01A-11R-A28M-07	BLCA	0.394851		BT1187.P1.H06	0.464347	0.301264	NonCycling		HNSCC17_P2_B03_S15_comb	0.790553	0.423564	G1_S		TCGA.FD.A5C0.01A.11R.A28M.07	BLCA	3398.14
TCGA-FD-A5C1-01A-11R-A28M-07	BLCA	0.366823		BT1187.P1.H07	0.426336	0.241478	NonCycling		HNSCC17_P2_B04_S16_comb	0.380888	0.318787	NonCycling		TCGA.FD.A5C1.01A.11R.A28M.07	BLCA	2699.11
TCGA-FD-A62N-01A-11R-A30C-07	BLCA	0.349409		BT1187.P1.H08	0.470687	0.114422	NonCycling		HNSCC17_P2_B07_S19_comb	0.67017	0.395327	G2_M		TCGA.FD.A62N.01A.11R.A30C.07	BLCA	2257.19
TCGA-FD-A62O-01A-11R-A30C-07	BLCA	0.361184		BT1187.P1.H11	0.474391	0.333256	NonCycling		HNSCC17_P2_C03_S27_comb	0.429003	0.121833	NonCycling		TCGA.FD.A62O.01A.11R.A30C.07	BLCA	1571.94
TCGA-FD-A62P-01A-32R-A30C-07	BLCA	0.383463		BT1187.P1.H12	0.457556	0.219755	NonCycling		HNSCC17_P2_C04_S28_comb	0.446769	0.343616	NonCycling		TCGA.FD.A62P.01A.32R.A30C.07	BLCA	2145.53
TCGA-FD-A62S-01A-11R-A30C-07	BLCA	0.269562		BT1187.P2.A02	0.397571	0.365745	NonCycling		HNSCC17_P2_C06_S30_comb	0.624389	0.318457	NonCycling		TCGA.FD.A62S.01A.11R.A30C.07	BLCA	3542.53
TCGA-FD-A6TA-01A-12R-A33J-07	BLCA	0.32661		BT1187.P2.A05	0.423008	0.192822	NonCycling		HNSCC17_P2_C09_S33_comb	0.618417	0.497061	G1_S		TCGA.FD.A6TA.01A.12R.A33J.07	BLCA	1375.59
TCGA-FD-A6TB-01A-12R-A33J-07	BLCA	0.328893		BT1187.P2.A06	0.438932	0.0997116	NonCycling		HNSCC17_P2_C10_S34_comb	0.859689	0.403633	G1_S		TCGA.FD.A6TB.01A.12R.A33J.07	BLCA	3543.95
TCGA-FD-A6TC-01A-21R-A33J-07	BLCA	0.323465		BT1187.P2.A11	0.39268	0.209081	NonCycling		HNSCC17_P2_C11_S35_comb	0.507139	0.154738	NonCycling		TCGA.FD.A6TC.01A.21R.A33J.07	BLCA	1753.91
TCGA-FD-A6TD-01A-51R-A33J-07	BLCA	0.377693		BT1187.P2.B01	0.442453	0.208469	NonCycling		HNSCC17_P2_C12_S36_comb	0.542494	0.44552	G2_M		TCGA.FD.A6TD.01A.51R.A33J.07	BLCA	3218.51
TCGA-FD-A6TE-01A-12R-A33J-07	BLCA	0.436924		BT1187.P2.B06	0.463955	0.282228	NonCycling		HNSCC17_P2_D01_S37_comb	0.467406	0.221889	NonCycling		TCGA.FD.A6TE.01A.12R.A33J.07	BLCA	2922.08
TCGA-FD-A6TF-01A-52R-A32O-07	BLCA	0.338192		BT1187.P2.B07	0.452629	0.284426	NonCycling		HNSCC17_P2_D04_S40_comb	0.353361	0.158979	NonCycling		TCGA.FD.A6TF.01A.52R.A32O.07	BLCA	1451.34
TCGA-FD-A6TG-01A-11R-A32O-07	BLCA	0.350069		BT1187.P2.B10	0.423841	0.249777	NonCycling		HNSCC17_P2_D06_S42_comb	0.648493	0.310571	G2_M		TCGA.FD.A6TG.01A.11R.A32O.07	BLCA	2734.33
TCGA-FD-A6TH-01A-11R-A32O-07	BLCA	0.397189		BT1187.P2.B11	0.338887	0.16878	NonCycling		HNSCC17_P2_D07_S43_comb	0.692409	0.200263	G2_M		TCGA.FD.A6TH.01A.11R.A32O.07	BLCA	7199.48
TCGA-FD-A6TI-01A-11R-A32O-07	BLCA	0.249229		BT1187.P2.C02	0.485894	0.197304	NonCycling		HNSCC17_P2_D09_S45_comb	0.359664	0.328313	NonCycling		TCGA.FD.A6TI.01A.11R.A32O.07	BLCA	446.148
TCGA-FD-A6TK-01A-42R-A33J-07	BLCA	0.3132		BT1187.P2.C05	0.45686	0.27951	NonCycling		HNSCC17_P2_D10_S46_comb	0.4046	0.200529	NonCycling		TCGA.FD.A6TK.01A.42R.A33J.07	BLCA	5451.66
TCGA-FJ-A3Z7-01A-12R-A23N-07	BLCA	0.26974		BT1187.P2.C07	0.370029	0.232268	NonCycling		HNSCC17_P2_E01_S49_comb	0.515562	0.344084	NonCycling		TCGA.FJ.A3Z7.01A.12R.A23N.07	BLCA	677.083
TCGA-FJ-A3Z9-01A-11R-A26T-07	BLCA	0.393239		BT1187.P2.C10	0.501509	0.231269	NonCycling		HNSCC17_P2_E02_S50_comb	0.393647	0.337969	NonCycling		TCGA.FJ.A3Z9.01A.11R.A26T.07	BLCA	2799.75
TCGA-FJ-A3ZE-01A-11R-A23N-07	BLCA	0.432126		BT1187.P2.D03	0.449947	0.207817	NonCycling		HNSCC17_P2_E04_S52_comb	0.416039	0.28813	NonCycling		TCGA.FJ.A3ZE.01A.11R.A23N.07	BLCA	1338.62
TCGA-FJ-A3ZF-01A-11R-A23N-07	BLCA	0.529258		BT1187.P2.D05	0.459308	0.281299	NonCycling		HNSCC17_P2_E05_S53_comb	0.545021	0.206541	NonCycling		TCGA.FJ.A3ZF.01A.11R.A23N.07	BLCA	2546.83
TCGA-FJ-A871-01A-11R-A352-07	BLCA	0.377658		BT1187.P2.D07	0.417684	0.322222	NonCycling		HNSCC17_P2_E09_S57_comb	0.448867	0.329934	NonCycling		TCGA.FJ.A871.01A.11R.A352.07	BLCA	3394.12
TCGA-FT-A3EE-01A-11R-A206-07	BLCA	0.378312		BT1187.P2.D08	0.415299	0.160305	NonCycling		HNSCC17_P2_E11_S59_comb	0.477112	0.30509	NonCycling		TCGA.FT.A3EE.01A.11R.A206.07	BLCA	1339.18
TCGA-FT-A61P-01A-11R-A30C-07	BLCA	0.335033		BT1187.P2.D10	0.406486	0.179964	NonCycling		HNSCC17_P2_E12_S60_comb	0.431715	0.228216	NonCycling		TCGA.FT.A61P.01A.11R.A30C.07	BLCA	2634.12
TCGA-G2-A2EC-01A-11R-A180-07	BLCA	0.206178		BT1187.P2.E01	0.484149	0.222417	NonCycling		HNSCC17_P2_F01_S61_comb	0.482091	0.19155	NonCycling		TCGA.G2.A2EC.01A.11R.A180.07	BLCA	726.416
TCGA-G2-A2EF-01A-12R-A18C-07	BLCA	0.398724		BT1187.P2.E03	0.498962	0.227099	NonCycling		HNSCC17_P2_F02_S62_comb	0.649959	0.450314	G2_M		TCGA.G2.A2EF.01A.12R.A18C.07	BLCA	5688.92
TCGA-G2-A2EJ-01A-11R-A180-07	BLCA	0.482449		BT1187.P2.E05	0.418728	0.371434	NonCycling		HNSCC17_P2_F03_S63_comb	0.464526	0.490463	NonCycling		TCGA.G2.A2EJ.01A.11R.A180.07	BLCA	4393.35
TCGA-G2-A2EK-01A-22R-A18C-07	BLCA	0.339491		BT1187.P2.E07	0.513662	0.313602	NonCycling		HNSCC17_P2_F06_S66_comb	0.702628	0.494148	G1_S		TCGA.G2.A2EK.01A.22R.A18C.07	BLCA	958.411
TCGA-G2-A2EL-01A-12R-A18C-07	BLCA	0.652576		BT1187.P2.E08	0.428254	0.203852	NonCycling		HNSCC17_P2_F08_S68_comb	0.449344	0.219896	NonCycling		TCGA.G2.A2EL.01A.12R.A18C.07	BLCA	8111.86
TCGA-G2-A2EO-01A-11R-A180-07	BLCA	0.421961		BT1187.P2.E09	0.445128	0.24406	NonCycling		HNSCC17_P2_F11_S71_comb	0.521134	0.489177	G1_S		TCGA.G2.A2EO.01A.11R.A180.07	BLCA	2381.43
TCGA-G2-A2ES-01A-11R-A180-07	BLCA	0.497938		BT1187.P2.F03	0.477021	0.255339	NonCycling		HNSCC17_P2_F12_S72_comb	0.539395	0.476598	G2_M		TCGA.G2.A2ES.01A.11R.A180.07	BLCA	3129.56
TCGA-G2-A3IB-01A-11R-A20F-07	BLCA	0.456032		BT1187.P2.F04	0.577017	0.355346	NonCycling		HNSCC17_P2_G02_S74_comb	0.54835	0.430123	NonCycling		TCGA.G2.A3IB.01A.11R.A20F.07	BLCA	3945.16
TCGA-G2-A3IE-01A-11R-A20F-07	BLCA	0.390189		BT1187.P2.F06	0.513642	0.254922	NonCycling		HNSCC17_P2_G04_S76_comb	0.348788	0.226712	NonCycling		TCGA.G2.A3IE.01A.11R.A20F.07	BLCA	1213.31
TCGA-G2-A3VY-01A-11R-A22U-07	BLCA	0.453453		BT1187.P2.F07	0.430996	0.350646	NonCycling		HNSCC17_P2_G07_S79_comb	0.628121	0.485592	G1_S		TCGA.G2.A3VY.01A.11R.A22U.07	BLCA	1869.09
TCGA-G2-AA3B-01A-11R-A39I-07	BLCA	0.492166		BT1187.P2.F09	0.4813	0.317076	NonCycling		HNSCC17_P2_G09_S81_comb	0.373674	0.312051	NonCycling		TCGA.G2.AA3B.01A.11R.A39I.07	BLCA	1590.79
TCGA-G2-AA3C-01A-21R-A39I-07	BLCA	0.432342		BT1187.P2.G04	0.479754	0.425051	NonCycling		HNSCC17_P2_G10_S82_comb	0.568708	0.255992	NonCycling		TCGA.G2.AA3C.01A.21R.A39I.07	BLCA	2481.27
TCGA-G2-AA3D-01A-11R-A39I-07	BLCA	0.46592		BT1187.P2.G07	0.522555	0.212993	NonCycling		HNSCC17_P2_G12_S84_comb	0.593518	0.594505	G1_S		TCGA.G2.AA3D.01A.11R.A39I.07	BLCA	3883.17
TCGA-G2-AA3F-01A-12R-A42T-07	BLCA	0.475528		BT1187.P2.G08	0.478165	0.154396	NonCycling		HNSCC17_P2_H01_S85_comb	0.489762	0.278982	NonCycling		TCGA.G2.AA3F.01A.12R.A42T.07	BLCA	2472.21
TCGA-GC-A3BM-01A-11R-A22U-07	BLCA	0.410736		BT1187.P2.G09	0.430081	0.133003	NonCycling		HNSCC17_P2_H02_S86_comb	0.717777	0.312364	G1_S		TCGA.GC.A3BM.01A.11R.A22U.07	BLCA	1199
TCGA-GC-A3BM-11A-11R-A22U-07	BLCA	0.145702		BT1187.P2.H04	0.470905	0.252984	NonCycling		HNSCC17_P2_H04_S88_comb	0.574857	0.336567	NonCycling		TCGA.GC.A3BM.11A.11R.A22U.07	BLCA	265.08
TCGA-GC-A3I6-01A-11R-A20F-07	BLCA	0.403244		BT1187.P2.H05	0.519841	0.21103	NonCycling		HNSCC17_P2_H06_S90_comb	0.627246	0.363578	G2_M		TCGA.GC.A3I6.01A.11R.A20F.07	BLCA	7213.15
TCGA-GC-A3OO-01A-11R-A22U-07	BLCA	0.338932		BT1187.P2.H06	0.510285	0.354475	NonCycling		HNSCC17_P2_H07_S91_comb	0.505404	0.13552	NonCycling		TCGA.GC.A3OO.01A.11R.A22U.07	BLCA	4407.06
TCGA-GC-A3RB-01A-12R-A220-07	BLCA	0.573067		BT1187.P2.H09	0.451879	0.271987	NonCycling		HNSCC17_P2_H10_S94_comb	0.56648	0.294189	NonCycling		TCGA.GC.A3RB.01A.12R.A220.07	BLCA	6856.45
TCGA-GC-A3RC-01A-11R-A22U-07	BLCA	0.451138		BT1187.P3.A01	0.382708	0.181046	NonCycling		HNSCC17_P3_A08_S200_comb	0.335672	0.249819	NonCycling		TCGA.GC.A3RC.01A.11R.A22U.07	BLCA	6131.68
TCGA-GC-A3RD-01A-12R-A22U-07	BLCA	0.427435		BT1187.P3.A02	0.18875	0.130603	NonCycling		HNSCC17_P3_A10_S202_comb	0.381671	0.136701	NonCycling		TCGA.GC.A3RD.01A.12R.A22U.07	BLCA	1912.45
TCGA-GC-A3WC-01A-31R-A22U-07	BLCA	0.434102		BT1187.P3.A03	0.485895	0.307948	NonCycling		HNSCC17_P3_A11_S203_comb	0.672151	0.410281	G2_M		TCGA.GC.A3WC.01A.31R.A22U.07	BLCA	2273.52
TCGA-GC-A3WC-11A-11R-A22U-07	BLCA	0.134662		BT1187.P3.A04	0.458433	0.150607	NonCycling		HNSCC17_P3_A12_S204_comb	0.297014	0.209905	NonCycling		TCGA.GC.A3WC.11A.11R.A22U.07	BLCA	297.376
TCGA-GC-A3YS-01A-11R-A23N-07	BLCA	0.354946		BT1187.P3.A05	0.479647	0.245679	NonCycling		HNSCC17_P3_B03_S207_comb	0.652798	0.204556	G2_M		TCGA.GC.A3YS.01A.11R.A23N.07	BLCA	3882.02
TCGA-GC-A4ZW-01A-11R-A26T-07	BLCA	0.505273		BT1187.P3.A06	0.464403	0.328753	NonCycling		HNSCC17_P3_B05_S209_comb	0.597425	0.354973	NonCycling		TCGA.GC.A4ZW.01A.11R.A26T.07	BLCA	2367.63
TCGA-GC-A6I1-01A-12R-A31N-07	BLCA	0.454876		BT1187.P3.A11	0.408313	0.20358	NonCycling		HNSCC17_P3_B06_S210_comb	0.756061	0.441691	G2_M		TCGA.GC.A6I1.01A.12R.A31N.07	BLCA	1016.79
TCGA-GC-A6I3-01A-11R-A31N-07	BLCA	0.49394		BT1187.P3.B02	0.423091	0.343704	NonCycling		HNSCC17_P3_B10_S214_comb	0.47357	0.462175	NonCycling		TCGA.GC.A6I3.01A.11R.A31N.07	BLCA	1041.69
TCGA-GC-A6I3-11A-11R-A31N-07	BLCA	0.352502		BT1187.P3.B03	0.447157	0.152114	NonCycling		HNSCC17_P3_B11_S215_comb	0.596485	0.252073	NonCycling		TCGA.GC.A6I3.11A.11R.A31N.07	BLCA	1138.78
TCGA-GD-A2C5-01A-12R-A180-07	BLCA	0.39257		BT1187.P3.B04	0.478695	0.257556	NonCycling		HNSCC17_P3_B12_S216_comb	0.743928	0.604196	G1_S		TCGA.GD.A2C5.01A.12R.A180.07	BLCA	2528.84
TCGA-GD-A2C5-11A-11R-A180-07	BLCA	0.278391		BT1187.P3.B05	0.208349	0.307101	NonCycling		HNSCC17_P3_C03_S219_comb	0.653273	0.411319	G2_M		TCGA.GD.A2C5.11A.11R.A180.07	BLCA	679.825
TCGA-GD-A3OP-01A-21R-A220-07	BLCA	0.26636		BT1187.P3.B06	0.412072	0.215861	NonCycling		HNSCC17_P3_C04_S220_comb	0.453409	0.358425	NonCycling		TCGA.GD.A3OP.01A.21R.A220.07	BLCA	483.137
TCGA-GD-A3OP-11A-11R-A220-07	BLCA	0.232891		BT1187.P3.B07	0.421712	0.236467	NonCycling		HNSCC17_P3_C05_S221_comb	0.593792	0.250614	NonCycling		TCGA.GD.A3OP.11A.11R.A220.07	BLCA	192.506
TCGA-GD-A3OQ-01A-32R-A220-07	BLCA	0.363257		BT1187.P3.B08	0.438534	0.192129	NonCycling		HNSCC17_P3_C08_S224_comb	0.543243	0.280251	NonCycling		TCGA.GD.A3OQ.01A.32R.A220.07	BLCA	6691.54
TCGA-GD-A3OQ-11A-21R-A220-07	BLCA	0.156915		BT1187.P3.B10	0.397892	0.249572	NonCycling		HNSCC17_P3_C11_S227_comb	0.438094	0.213935	NonCycling		TCGA.GD.A3OQ.11A.21R.A220.07	BLCA	212.94
TCGA-GD-A3OS-01A-12R-A220-07	BLCA	0.307555		BT1187.P3.B11	0.491542	0.277429	NonCycling		HNSCC17_P3_D01_S229_comb	0.520189	0.178709	NonCycling		TCGA.GD.A3OS.01A.12R.A220.07	BLCA	4218.48
TCGA-GD-A6C6-01A-21R-A31N-07	BLCA	0.567285		BT1187.P3.B12	0.485887	0.201094	NonCycling		HNSCC17_P3_D05_S233_comb	0.809843	0.374639	G2_M		TCGA.GD.A6C6.01A.21R.A31N.07	BLCA	5150.78
TCGA-GD-A76B-01A-11R-A32O-07	BLCA	0.420099		BT1187.P3.C03	0.484761	0.173507	NonCycling		HNSCC17_P3_D06_S234_comb	0.443817	0.118291	NonCycling		TCGA.GD.A76B.01A.11R.A32O.07	BLCA	832.102
TCGA-GU-A42P-01A-11R-A23W-07	BLCA	0.44296		BT1187.P3.C04	0.466392	0.253956	NonCycling		HNSCC17_P3_D07_S235_comb	0.528208	0.311216	NonCycling		TCGA.GU.A42P.01A.11R.A23W.07	BLCA	2994.62
TCGA-GU-A42Q-01A-11R-A23W-07	BLCA	0.456081		BT1187.P3.C05	0.454076	0.141357	NonCycling		HNSCC17_P3_D08_S236_comb	0.844656	0.336884	G1_S		TCGA.GU.A42Q.01A.11R.A23W.07	BLCA	6562.65
TCGA-GU-A42R-01A-11R-A23N-07	BLCA	0.36145		BT1187.P3.C06	0.42465	0.245868	NonCycling		HNSCC17_P3_D11_S239_comb	0.605314	0.349257	G2_M		TCGA.GU.A42R.01A.11R.A23N.07	BLCA	2476.82
TCGA-GU-A762-01A-11R-A33J-07	BLCA	0.407552		BT1187.P3.C07	0.450044	0.256586	NonCycling		HNSCC17_P3_D12_S240_comb	0.488539	0.20032	NonCycling		TCGA.GU.A762.01A.11R.A33J.07	BLCA	6333.06
TCGA-GU-A763-01A-11R-A32O-07	BLCA	0.511754		BT1187.P3.C09	0.564682	0.370409	NonCycling		HNSCC17_P3_E01_S241_comb	0.534606	0.370731	NonCycling		TCGA.GU.A763.01A.11R.A32O.07	BLCA	667.064
TCGA-GU-A764-01A-11R-A352-07	BLCA	0.333794		BT1187.P3.C12	0.40212	0.239892	NonCycling		HNSCC17_P3_E02_S242_comb	0.750101	0.406091	G2_M		TCGA.GU.A764.01A.11R.A352.07	BLCA	2081.34
TCGA-GU-A766-01A-11R-A32O-07	BLCA	0.446686		BT1187.P3.D06	0.544703	0.257744	NonCycling		HNSCC17_P3_E03_S243_comb	0.534135	0.44813	NonCycling		TCGA.GU.A766.01A.11R.A32O.07	BLCA	3679.86
TCGA-GU-A767-01A-11R-A32O-07	BLCA	0.398305		BT1187.P3.D08	0.470966	0.17204	NonCycling		HNSCC17_P3_E04_S244_comb	0.450388	0.275975	NonCycling		TCGA.GU.A767.01A.11R.A32O.07	BLCA	2061.75
TCGA-GU-AATO-01A-11R-A39I-07	BLCA	0.366116		BT1187.P3.D09	0.506771	0.252491	NonCycling		HNSCC17_P3_E05_S245_comb	0.630231	0.271435	G2_M		TCGA.GU.AATO.01A.11R.A39I.07	BLCA	2269.2
TCGA-GU-AATP-01A-11R-A39I-07	BLCA	0.303742		BT1187.P3.D10	0.439166	0.358491	NonCycling		HNSCC17_P3_E06_S246_comb	0.453637	0.236385	NonCycling		TCGA.GU.AATP.01A.11R.A39I.07	BLCA	2437.04
TCGA-GU-AATQ-01A-11R-A39I-07	BLCA	0.457835		BT1187.P3.D12	0.442378	0.252641	NonCycling		HNSCC17_P3_E07_S247_comb	0.487184	0.366545	NonCycling		TCGA.GU.AATQ.01A.11R.A39I.07	BLCA	1841.87
TCGA-GV-A3JV-01A-11R-A220-07	BLCA	0.371525		BT1187.P3.E03	0.554487	0.294217	NonCycling		HNSCC17_P3_E08_S248_comb	0.703398	0.2978	G2_M		TCGA.GV.A3JV.01A.11R.A220.07	BLCA	1725.15
TCGA-GV-A3JW-01A-11R-A20F-07	BLCA	0.465925		BT1187.P3.E04	0.400805	0.147021	NonCycling		HNSCC17_P3_E11_S251_comb	0.396217	0.236751	NonCycling		TCGA.GV.A3JW.01A.11R.A20F.07	BLCA	2614
TCGA-GV-A3JX-01A-11R-A20F-07	BLCA	0.414603		BT1187.P3.E06	0.388708	0.281914	NonCycling		HNSCC17_P3_F01_S253_comb	0.450886	0.349911	NonCycling		TCGA.GV.A3JX.01A.11R.A20F.07	BLCA	3388.78
TCGA-GV-A3JZ-01A-11R-A21D-07	BLCA	0.47798		BT1187.P3.E09	0.376135	0.191437	NonCycling		HNSCC17_P3_F03_S255_comb	0.420834	0.247374	NonCycling		TCGA.GV.A3JZ.01A.11R.A21D.07	BLCA	3116.92
TCGA-GV-A3QF-01A-31R-A22U-07	BLCA	0.468181		BT1187.P3.E10	0.484108	0.177827	NonCycling		HNSCC17_P3_F05_S257_comb	0.84658	0.509675	G1_S		TCGA.GV.A3QF.01A.31R.A22U.07	BLCA	2380.17
TCGA-GV-A3QG-01A-11R-A220-07	BLCA	0.30624		BT1187.P3.E11	0.499829	0.162953	NonCycling		HNSCC17_P3_F06_S258_comb	0.799403	0.467784	G1_S		TCGA.GV.A3QG.01A.11R.A220.07	BLCA	3770.84
TCGA-GV-A3QH-01A-11R-A220-07	BLCA	0.540962		BT1187.P3.E12	0.542116	0.180231	NonCycling		HNSCC17_P3_F08_S260_comb	0.382335	0.200833	NonCycling		TCGA.GV.A3QH.01A.11R.A220.07	BLCA	3548.51
TCGA-GV-A3QI-01A-11R-A220-07	BLCA	0.519483		BT1187.P3.F03	0.384105	0.329142	NonCycling		HNSCC17_P3_F09_S261_comb	0.740338	0.487652	G1_S		TCGA.GV.A3QI.01A.11R.A220.07	BLCA	6144
TCGA-GV-A3QK-01B-11R-A23N-07	BLCA	0.440363		BT1187.P3.F04	0.446563	0.230751	NonCycling		HNSCC17_P3_F11_S263_comb	0.415834	0.168767	NonCycling		TCGA.GV.A3QK.01B.11R.A23N.07	BLCA	1957.6
TCGA-GV-A40E-01A-12R-A23N-07	BLCA	0.436789		BT1187.P3.F05	0.435131	0.435523	NonCycling		HNSCC17_P3_F12_S264_comb	0.491937	0.307124	NonCycling		TCGA.GV.A40E.01A.12R.A23N.07	BLCA	4908.78
TCGA-GV-A40G-01A-11R-A23N-07	BLCA	0.494245		BT1187.P3.F06	0.588581	0.221773	NonCycling		HNSCC17_P3_G02_S266_comb	0.591142	0.36319	NonCycling		TCGA.GV.A40G.01A.11R.A23N.07	BLCA	2091.21
TCGA-GV-A6ZA-01A-12R-A33J-07	BLCA	0.521053		BT1187.P3.F07	0.36304	0.208918	NonCycling		HNSCC17_P3_G06_S270_comb	0.574108	0.202278	NonCycling		TCGA.GV.A6ZA.01A.12R.A33J.07	BLCA	2578.38
TCGA-H4-A2HO-01A-11R-A180-07	BLCA	0.309554		BT1187.P3.F12	0.532863	0.136222	NonCycling		HNSCC17_P3_G08_S272_comb	0.451819	0.290847	NonCycling		TCGA.H4.A2HO.01A.11R.A180.07	BLCA	354.47
TCGA-H4-A2HQ-01A-11R-A180-07	BLCA	0.438283		BT1187.P3.G03	0.401779	0.286823	NonCycling		HNSCC17_P3_G10_S274_comb	0.320422	0.360658	NonCycling		TCGA.H4.A2HQ.01A.11R.A180.07	BLCA	3044.23
TCGA-HQ-A2OE-01A-11R-A206-07	BLCA	0.521231		BT1187.P3.G06	0.486279	0.163972	NonCycling		HNSCC17_P3_G12_S276_comb	0.443946	0.272552	NonCycling		TCGA.HQ.A2OE.01A.11R.A206.07	BLCA	6524.6
TCGA-HQ-A5ND-01A-11R-A26T-07	BLCA	0.540411		BT1187.P3.G08	0.467996	0.283833	NonCycling		HNSCC17_P3_H05_S281_comb	0.440209	0.165877	NonCycling		TCGA.HQ.A5ND.01A.11R.A26T.07	BLCA	4686.74
TCGA-HQ-A5NE-01A-12R-A28M-07	BLCA	0.347703		BT1187.P3.G09	0.408332	0.266578	NonCycling		HNSCC17_P3_H11_S287_comb	0.718716	0.293794	G2_M		TCGA.HQ.A5NE.01A.12R.A28M.07	BLCA	3313.95
TCGA-K4-A3WS-01A-11R-A22U-07	BLCA	0.238706		BT1187.P3.H03	0.387345	0.203946	NonCycling		HNSCC17_P4_A06_S102_comb	0.606201	0.149005	NonCycling		TCGA.K4.A3WS.01A.11R.A22U.07	BLCA	2053.79
TCGA-K4-A3WU-01B-11R-A23N-07	BLCA	0.212434		BT1187.P3.H05	0.489438	0.269276	NonCycling		HNSCC17_P4_A08_S104_comb	0.730502	0.550999	G1_S		TCGA.K4.A3WU.01B.11R.A23N.07	BLCA	506.484
TCGA-K4-A3WV-01A-11R-A22U-07	BLCA	0.426926		BT1187.P3.H10	0.431696	0.202031	NonCycling		HNSCC17_P4_A09_S105_comb	0.766546	0.466011	G1_S		TCGA.K4.A3WV.01A.11R.A22U.07	BLCA	2548.85
TCGA-K4-A3WV-11A-21R-A22U-07	BLCA	0.277915		BT1187.P3.H12	0.414311	0.200442	NonCycling		HNSCC17_P4_A10_S106_comb	0.413901	0.121274	NonCycling		TCGA.K4.A3WV.11A.21R.A22U.07	BLCA	24.1597
TCGA-K4-A4AB-01B-12R-A28M-07	BLCA	0.193147		BT1187.P4.A01	0.399659	0.235552	NonCycling		HNSCC17_P4_A11_S107_comb	0.609848	0.41271	G1_S		TCGA.K4.A4AB.01B.12R.A28M.07	BLCA	455.829
TCGA-K4-A4AC-01A-21R-A26T-07	BLCA	0.495111		BT1187.P4.A03	0.531251	0.323674	G2_M		HNSCC17_P4_B02_S110_comb	0.73799	0.521936	G2_M		TCGA.K4.A4AC.01A.21R.A26T.07	BLCA	5050.9
TCGA-K4-A54R-01A-11R-A26T-07	BLCA	0.376288		BT1187.P4.A05	0.39884	0.230583	NonCycling		HNSCC17_P4_B08_S116_comb	0.762904	0.400396	G2_M		TCGA.K4.A54R.01A.11R.A26T.07	BLCA	1669.66
TCGA-K4-A54R-11A-11R-A26T-07	BLCA	0.193831		BT1187.P4.A07	0.441187	0.290493	NonCycling		HNSCC17_P4_B09_S117_comb	0.655791	0.146442	NonCycling		TCGA.K4.A54R.11A.11R.A26T.07	BLCA	16.129
TCGA-K4-A5RH-01A-11R-A30C-07	BLCA	0.314488		BT1187.P4.A09	0.406541	0.255751	NonCycling		HNSCC17_P4_B10_S118_comb	0.660615	0.503375	G1_S		TCGA.K4.A5RH.01A.11R.A30C.07	BLCA	3300.97
TCGA-K4-A5RI-01A-11R-A28M-07	BLCA	0.39464		BT1187.P4.A10	0.512335	0.241831	NonCycling		HNSCC17_P4_C01_S121_comb	0.426575	0.32212	NonCycling		TCGA.K4.A5RI.01A.11R.A28M.07	BLCA	2767.84
TCGA-K4-A5RI-11A-11R-A28M-07	BLCA	0.184845		BT1187.P4.A11	0.439001	0.178193	NonCycling		HNSCC17_P4_C02_S122_comb	0.455974	0.390823	NonCycling		TCGA.K4.A5RI.11A.11R.A28M.07	BLCA	425.478
TCGA-K4-A5RJ-01A-11R-A28M-07	BLCA	0.45117		BT1187.P4.A12	0.32977	0.202154	NonCycling		HNSCC17_P4_C06_S126_comb	0.506082	0.111066	NonCycling		TCGA.K4.A5RJ.01A.11R.A28M.07	BLCA	2909.91
TCGA-K4-A6FZ-01A-11R-A31N-07	BLCA	0.363338		BT1187.P4.B01	0.387428	0.292207	NonCycling		HNSCC17_P4_C07_S127_comb	0.658417	0.483565	G1_S		TCGA.K4.A6FZ.01A.11R.A31N.07	BLCA	1883.7
TCGA-K4-A6MB-01A-11R-A31N-07	BLCA	0.362966		BT1187.P4.B03	0.709453	0.416102	G1_S		HNSCC17_P4_C09_S129_comb	0.325265	0.14481	NonCycling		TCGA.K4.A6MB.01A.11R.A31N.07	BLCA	4304.18
TCGA-K4-A83P-01A-11R-A352-07	BLCA	0.274786		BT1187.P4.B04	0.405931	0.158227	NonCycling		HNSCC17_P4_C12_S132_comb	0.737323	0.533453	G1_S		TCGA.K4.A83P.01A.11R.A352.07	BLCA	1334.58
TCGA-K4-AAQO-01A-11R-A38B-07	BLCA	0.271257		BT1187.P4.B05	0.47496	0.166784	NonCycling		HNSCC17_P4_D01_S133_comb	0.418599	0.289371	NonCycling		TCGA.K4.AAQO.01A.11R.A38B.07	BLCA	4282.71
TCGA-KQ-A41N-01A-11R-A33J-07	BLCA	0.399326		BT1187.P4.B06	0.469203	0.260868	NonCycling		HNSCC17_P4_D03_S135_comb	0.707284	0.399029	G1_S		TCGA.KQ.A41N.01A.11R.A33J.07	BLCA	2199.1
TCGA-KQ-A41O-01A-12R-A352-07	BLCA	0.505558		BT1187.P4.B08	0.435403	0.166172	NonCycling		HNSCC17_P4_D04_S136_comb	0.454906	0.193396	NonCycling		TCGA.KQ.A41O.01A.12R.A352.07	BLCA	2221.24
TCGA-KQ-A41P-01A-12R-A33J-07	BLCA	0.36793		BT1187.P4.B09	0.434505	0.288708	NonCycling		HNSCC17_P4_D05_S137_comb	0.581909	0.350184	NonCycling		TCGA.KQ.A41P.01A.12R.A33J.07	BLCA	1745.04
TCGA-KQ-A41Q-01A-11R-A33J-07	BLCA	0.50668		BT1187.P4.B11	0.173088	0.235678	NonCycling		HNSCC17_P4_D06_S138_comb	0.398273	0.285803	NonCycling		TCGA.KQ.A41Q.01A.11R.A33J.07	BLCA	4273.57
TCGA-KQ-A41R-01A-21R-A352-07	BLCA	0.397078		BT1187.P4.C03	0.445549	0.216125	NonCycling		HNSCC17_P4_D07_S139_comb	0.456002	0.176215	NonCycling		TCGA.KQ.A41R.01A.21R.A352.07	BLCA	2966.46
TCGA-KQ-A41S-01A-12R-A33J-07	BLCA	0.304098		BT1187.P4.C05	0.495804	0.266334	NonCycling		HNSCC17_P4_D09_S141_comb	0.72629	0.322032	G2_M		TCGA.KQ.A41S.01A.12R.A33J.07	BLCA	3527.93
TCGA-LC-A66R-01A-41R-A30C-07	BLCA	0.439192		BT1187.P4.C06	0.493006	0.217896	NonCycling		HNSCC17_P4_D10_S142_comb	0.612444	0.317874	NonCycling		TCGA.LC.A66R.01A.41R.A30C.07	BLCA	4172.71
TCGA-LT-A5Z6-01A-11R-A28M-07	BLCA	0.514707		BT1187.P4.C07	0.435758	0.158064	NonCycling		HNSCC17_P4_E03_S147_comb	0.681706	0.286124	G2_M		TCGA.LT.A5Z6.01A.11R.A28M.07	BLCA	3160
TCGA-LT-A8JT-01A-11R-A36F-07	BLCA	0.379094		BT1187.P4.C08	0.4906	0.232291	NonCycling		HNSCC17_P4_E04_S148_comb	0.778575	0.171031	G2_M		TCGA.LT.A8JT.01A.11R.A36F.07	BLCA	752.73
TCGA-MV-A51V-01A-11R-A26T-07	BLCA	0.386002		BT1187.P4.C09	0.471767	0.346852	NonCycling		HNSCC17_P4_E05_S149_comb	0.651167	0.376574	G2_M		TCGA.MV.A51V.01A.11R.A26T.07	BLCA	1640.22
TCGA-PQ-A6FI-01A-11R-A31N-07	BLCA	0.545281		BT1187.P4.C11	0.409196	0.261366	NonCycling		HNSCC17_P4_E09_S153_comb	0.699238	0.698992	G1_S		TCGA.PQ.A6FI.01A.11R.A31N.07	BLCA	6828.88
TCGA-PQ-A6FN-01A-11R-A31N-07	BLCA	0.480841		BT1187.P4.C12	0.675376	0.568674	G1_S		HNSCC17_P4_E10_S154_comb	0.503295	0.417728	NonCycling		TCGA.PQ.A6FN.01A.11R.A31N.07	BLCA	3087.3
TCGA-R3-A69X-01A-22R-A30C-07	BLCA	0.32943		BT1187.P4.D01	0.399809	0.287101	NonCycling		HNSCC17_P4_E11_S155_comb	0.575681	0.496418	G1_S		TCGA.R3.A69X.01A.22R.A30C.07	BLCA	3916.63
TCGA-S5-A6DX-01A-11R-A31N-07	BLCA	0.412659		BT1187.P4.D02	0.408097	0.233928	NonCycling		HNSCC17_P4_F04_S160_comb	0.575874	0.194393	NonCycling		TCGA.S5.A6DX.01A.11R.A31N.07	BLCA	2376.65
TCGA-S5-AA26-01A-11R-A38B-07	BLCA	0.404102		BT1187.P4.D05	0.47923	0.150484	NonCycling		HNSCC17_P4_F07_S163_comb	0.763149	0.380377	G1_S		TCGA.S5.AA26.01A.11R.A38B.07	BLCA	2999.91
TCGA-SY-A9G0-01A-12R-A38B-07	BLCA	0.163709		BT1187.P4.D06	0.380728	0.268095	NonCycling		HNSCC17_P4_F12_S168_comb	0.515826	0.228507	NonCycling		TCGA.SY.A9G0.01A.12R.A38B.07	BLCA	746.367
TCGA-SY-A9G5-01A-11R-A38B-07	BLCA	0.292119		BT1187.P4.D08	0.414253	0.175667	NonCycling		HNSCC17_P4_G01_S169_comb	0.642872	0.346863	G2_M		TCGA.SY.A9G5.01A.11R.A38B.07	BLCA	3365.16
TCGA-UY-A78K-01A-11R-A33J-07	BLCA	0.466845		BT1187.P4.D09	0.397847	0.330691	NonCycling		HNSCC17_P4_G04_S172_comb	0.745997	0.371648	G1_S		TCGA.UY.A78K.01A.11R.A33J.07	BLCA	4839.64
TCGA-UY-A78L-01A-12R-A33J-07	BLCA	0.42786		BT1187.P4.D11	0.566404	0.207817	NonCycling		HNSCC17_P4_G06_S174_comb	0.697057	0.376418	G2_M		TCGA.UY.A78L.01A.12R.A33J.07	BLCA	5999.58
TCGA-UY-A78M-01A-21R-A352-07	BLCA	0.441836		BT1187.P4.E02	0.481367	0.261724	NonCycling		HNSCC17_P4_G09_S177_comb	0.640167	0.278311	G2_M		TCGA.UY.A78M.01A.21R.A352.07	BLCA	3243.45
TCGA-UY-A78N-01A-12R-A33J-07	BLCA	0.435892		BT1187.P4.E06	0.41843	0.182105	NonCycling		HNSCC17_P4_G10_S178_comb	0.573617	0.390042	NonCycling		TCGA.UY.A78N.01A.12R.A33J.07	BLCA	7420.56
TCGA-UY-A78O-01A-12R-A33J-07	BLCA	0.392684		BT1187.P4.E07	0.382132	0.335153	NonCycling		HNSCC17_P4_G11_S179_comb	0.701792	0.195476	G2_M		TCGA.UY.A78O.01A.12R.A33J.07	BLCA	1468.73
TCGA-UY-A78P-01A-12R-A36F-07	BLCA	0.426752		BT1187.P4.E10	0.54523	0.189236	NonCycling		HNSCC17_P4_H03_S183_comb	0.654292	0.249352	G2_M		TCGA.UY.A78P.01A.12R.A36F.07	BLCA	3292.18
TCGA-UY-A8OB-01A-12R-A42T-07	BLCA	0.494147		BT1187.P4.E12	0.483693	0.447799	NonCycling		HNSCC17_P4_H05_S185_comb	0.57217	0.269656	NonCycling		TCGA.UY.A8OB.01A.12R.A42T.07	BLCA	2467.83
TCGA-UY-A8OC-01A-11R-A36F-07	BLCA	0.249899		BT1187.P4.F03	0.426314	0.28986	NonCycling		HNSCC17_P4_H07_S187_comb	0.459697	0.34882	NonCycling		TCGA.UY.A8OC.01A.11R.A36F.07	BLCA	2318.36
TCGA-UY-A8OD-01A-11R-A36F-07	BLCA	0.253095		BT1187.P4.F04	0.408413	0.181738	NonCycling		HNSCC17_P7_C05_S125_comb	0.616302	0.381697	G1_S		TCGA.UY.A8OD.01A.11R.A36F.07	BLCA	2113.51
TCGA-UY-A9PA-01A-11R-A38B-07	BLCA	0.353085		BT1187.P4.F05	0.462807	0.267455	NonCycling		HNSCC17_P7_D02_S134_comb	0.856799	0.399141	G2_M		TCGA.UY.A9PA.01A.11R.A38B.07	BLCA	1751.23
TCGA-UY-A9PB-01A-11R-A38B-07	BLCA	0.35173		BT1187.P4.F06	0.479648	0.163524	NonCycling		HNSCC17_P7_G05_S173_comb	0.540048	0.225256	NonCycling		TCGA.UY.A9PB.01A.11R.A38B.07	BLCA	2946.41
TCGA-UY-A9PD-01A-11R-A38B-07	BLCA	0.415254		BT1187.P4.F07	0.469687	0.209946	NonCycling		HNSCC17_P7_G11_S179_comb	0.512833	0.22479	NonCycling		TCGA.UY.A9PD.01A.11R.A38B.07	BLCA	2410.96
TCGA-UY-A9PE-01A-11R-A38B-07	BLCA	0.397582		BT1187.P4.F08	0.490573	0.26856	NonCycling		HNSCC17_P7_G12_S180_comb	0.551813	0.231268	NonCycling		TCGA.UY.A9PE.01A.11R.A38B.07	BLCA	1716.35
TCGA-UY-A9PF-01A-11R-A38B-07	BLCA	0.367467		BT1187.P4.F09	0.402474	0.248508	NonCycling		HNSCC17_P7_H01_S181_comb	0.571012	0.214349	NonCycling		TCGA.UY.A9PF.01A.11R.A38B.07	BLCA	1372.73
TCGA-UY-A9PH-01A-11R-A38B-07	BLCA	0.425838		BT1187.P4.F10	0.445012	0.197476	NonCycling		HNSCC17_P7_H02_S182_comb	0.6225	0.493575	G2_M		TCGA.UY.A9PH.01A.11R.A38B.07	BLCA	2480.02
TCGA-XF-A8HB-01A-11R-A36F-07	BLCA	0.525477		BT1187.P4.F11	0.478847	0.163076	NonCycling		HNSCC17_P7_H11_S191_comb	0.486064	0.271644	NonCycling		TCGA.XF.A8HB.01A.11R.A36F.07	BLCA	2279.73
TCGA-XF-A8HC-01A-11R-A36F-07	BLCA	0.479683		BT1187.P4.F12	0.439501	0.223045	NonCycling		HNSCC18_P1_P9_HNSCC18_P1_P9_A03	0.61438	0.319532	NonCycling		TCGA.XF.A8HC.01A.11R.A36F.07	BLCA	3187.86
TCGA-XF-A8HD-01A-11R-A36F-07	BLCA	0.36115		BT1187.P4.G04	0.397833	0.186913	NonCycling		HNSCC18_P1_P9_HNSCC18_P1_P9_A04	0.679823	0.21097	G1_S		TCGA.XF.A8HD.01A.11R.A36F.07	BLCA	3168.49
TCGA-XF-A8HE-01A-11R-A36F-07	BLCA	0.475938		BT1187.P4.G05	0.394113	0.288924	NonCycling		HNSCC18_P1_P9_HNSCC18_P1_P9_B01	0.618641	0.488273	G2_M		TCGA.XF.A8HE.01A.11R.A36F.07	BLCA	6473.25
TCGA-XF-A8HF-01A-11R-A36F-07	BLCA	0.388749		BT1187.P4.G07	0.404876	0.171674	NonCycling		HNSCC18_P1_P9_HNSCC18_P1_P9_B03	0.592045	0.199621	NonCycling		TCGA.XF.A8HF.01A.11R.A36F.07	BLCA	905.842
TCGA-XF-A8HG-01A-11R-A36F-07	BLCA	0.499398		BT1187.P4.G08	0.588746	0.273617	NonCycling		HNSCC18_P1_P9_HNSCC18_P1_P9_B06	0.85491	0.420029	G1_S		TCGA.XF.A8HG.01A.11R.A36F.07	BLCA	1045.5
TCGA-XF-A8HH-01A-11R-A38B-07	BLCA	0.317175		BT1187.P4.G10	0.451651	0.285703	NonCycling		HNSCC18_P1_P9_HNSCC18_P1_P9_B07	0.7438	0.463575	G2_M		TCGA.XF.A8HH.01A.11R.A38B.07	BLCA	1429.06
TCGA-XF-A8HI-01A-11R-A38B-07	BLCA	0.347752		BT1187.P4.G12	0.500273	0.165032	NonCycling		HNSCC18_P1_P9_HNSCC18_P1_P9_B09	0.574643	0.28783	NonCycling		TCGA.XF.A8HI.01A.11R.A38B.07	BLCA	1354.43
TCGA-XF-A9SH-01A-11R-A39I-07	BLCA	0.3719		BT1187.P4.H01	0.461289	0.234931	NonCycling		HNSCC18_P1_P9_HNSCC18_P1_P9_B10	0.516043	0.187923	NonCycling		TCGA.XF.A9SH.01A.11R.A39I.07	BLCA	486.661
TCGA-XF-A9SI-01A-11R-A39I-07	BLCA	0.3703		BT1187.P4.H02	0.512473	0.282369	NonCycling		HNSCC18_P1_P9_HNSCC18_P1_P9_C11	0.643525	0.313474	NonCycling		TCGA.XF.A9SI.01A.11R.A39I.07	BLCA	2012.69
TCGA-XF-A9SJ-01A-11R-A39I-07	BLCA	0.381316		BT1187.P4.H03	0.542175	0.19164	NonCycling		HNSCC18_P1_P9_HNSCC18_P1_P9_D01	0.390919	0.219569	NonCycling		TCGA.XF.A9SJ.01A.11R.A39I.07	BLCA	3032.54
TCGA-XF-A9SK-01A-11R-A42T-07	BLCA	0.257082		BT1187.P4.H05	0.385237	0.183898	NonCycling		HNSCC18_P1_P9_HNSCC18_P1_P9_D06	0.667279	0.25378	G2_M		TCGA.XF.A9SK.01A.11R.A42T.07	BLCA	715.456
TCGA-XF-A9SL-01A-11R-A39I-07	BLCA	0.195412		BT1187.P4.H11	0.493842	0.23073	NonCycling		HNSCC18_P1_P9_HNSCC18_P1_P9_D09	0.545273	0.273881	NonCycling		TCGA.XF.A9SL.01A.11R.A39I.07	BLCA	818.713
TCGA-XF-A9SM-01A-11R-A42T-07	BLCA	0.414216		BT749.P10.A01	0.369156	0.365315	NonCycling		HNSCC18_P1_P9_HNSCC18_P1_P9_E02	0.578142	0.342949	NonCycling		TCGA.XF.A9SM.01A.11R.A42T.07	BLCA	3566.76
TCGA-XF-A9SP-01A-11R-A39I-07	BLCA	0.244124		BT749.P10.A02	0.382667	0.255051	NonCycling		HNSCC18_P1_P9_HNSCC18_P1_P9_E04	0.406718	0.290165	NonCycling		TCGA.XF.A9SP.01A.11R.A39I.07	BLCA	990.601
TCGA-XF-A9ST-01A-11R-A42T-07	BLCA	0.632415		BT749.P10.A04	0.471375	0.367294	NonCycling		HNSCC18_P1_P9_HNSCC18_P1_P9_E08	0.476879	0.309507	NonCycling		TCGA.XF.A9ST.01A.11R.A42T.07	BLCA	6993.42
TCGA-XF-A9SU-01A-31R-A39I-07	BLCA	0.327274		BT749.P10.A06	0.327457	0.324907	NonCycling		HNSCC18_P1_P9_HNSCC18_P1_P9_E09	0.65939	0.434601	G1_S		TCGA.XF.A9SU.01A.31R.A39I.07	BLCA	2185.34
TCGA-XF-A9SV-01A-21R-A42T-07	BLCA	0.315724		BT749.P10.A07	0.314594	0.0382629	NonCycling		HNSCC18_P1_P9_HNSCC18_P1_P9_E11	0.743293	0.227418	G2_M		TCGA.XF.A9SV.01A.21R.A42T.07	BLCA	1717.95
TCGA-XF-A9SW-01A-11R-A42T-07	BLCA	0.158162		BT749.P10.A08	0.366511	0.475004	NonCycling		HNSCC18_P1_P9_HNSCC18_P1_P9_F05	0.6149	0.190626	NonCycling		TCGA.XF.A9SW.01A.11R.A42T.07	BLCA	859.813
TCGA-XF-A9SX-01A-21R-A39I-07	BLCA	0.296533		BT749.P10.A09	0.55384	0.359529	NonCycling		HNSCC18_P1_P9_HNSCC18_P1_P9_G01	0.670742	0.27957	G2_M		TCGA.XF.A9SX.01A.21R.A39I.07	BLCA	1380.74
TCGA-XF-A9SY-01A-21R-A42T-07	BLCA	0.434979		BT749.P10.A12	0.466997	0.364722	NonCycling		HNSCC18_P1_P9_HNSCC18_P1_P9_G02	0.61304	0.220641	NonCycling		TCGA.XF.A9SY.01A.21R.A42T.07	BLCA	5037.52
TCGA-XF-A9SZ-01A-11R-A39I-07	BLCA	0.309867		BT749.P10.B01	0.475806	0.470144	NonCycling		HNSCC18_P1_P9_HNSCC18_P1_P9_G06	0.526374	0.374371	NonCycling		TCGA.XF.A9SZ.01A.11R.A39I.07	BLCA	1662.88
TCGA-XF-A9T0-01A-11R-A39I-07	BLCA	0.421851		BT749.P10.B02	0.433789	0.178585	NonCycling		HNSCC18_P1_P9_HNSCC18_P1_P9_G07	0.779889	0.341954	G2_M		TCGA.XF.A9T0.01A.11R.A39I.07	BLCA	2520.72
TCGA-XF-A9T2-01A-11R-A42T-07	BLCA	0.368175		BT749.P10.B04	0.827037	0.658093	G2_M		HNSCC18_P1_P9_HNSCC18_P1_P9_H05	0.501607	0.305332	NonCycling		TCGA.XF.A9T2.01A.11R.A42T.07	BLCA	4049.01
TCGA-XF-A9T3-01A-11R-A42T-07	BLCA	0.298246		BT749.P10.B07	0.419864	0.307633	NonCycling		HNSCC18_P1_P9_HNSCC18_P1_P9_H08	0.513746	0.271644	NonCycling		TCGA.XF.A9T3.01A.11R.A42T.07	BLCA	3664.9
TCGA-XF-A9T4-01A-11R-A39I-07	BLCA	0.279379		BT749.P10.C02	0.451054	0.223164	NonCycling		HNSCC18_P1_P9_HNSCC18_P1_P9_H09	0.443272	0.188016	NonCycling		TCGA.XF.A9T4.01A.11R.A39I.07	BLCA	2595.62
TCGA-XF-A9T5-01A-11R-A42T-07	BLCA	0.481471		BT749.P10.C03	0.946936	0.787855	G1_S		HNSCC18_P13_G04_S364_comb	0.542451	0.45193	G2_M		TCGA.XF.A9T5.01A.11R.A42T.07	BLCA	3714.39
TCGA-XF-A9T6-01A-11R-A42T-07	BLCA	0.524393		BT749.P10.C04	0.532362	0.210443	NonCycling		HNSCC18_P2_A03_S99_comb	0.680261	0.348484	G2_M		TCGA.XF.A9T6.01A.11R.A42T.07	BLCA	1844.19
TCGA-XF-A9T8-01A-11R-A39I-07	BLCA	0.389847		BT749.P10.C05	0.789436	0.817835	G1_S		HNSCC18_P2_A07_S103_comb	0.445314	0.173987	NonCycling		TCGA.XF.A9T8.01A.11R.A39I.07	BLCA	3560.4
TCGA-XF-AAME-01A-12R-A42T-07	BLCA	0.224144		BT749.P10.C07	0.490743	0.28414	NonCycling		HNSCC18_P2_A11_S107_comb	0.74301	0.478941	G1_S		TCGA.XF.AAME.01A.12R.A42T.07	BLCA	1496.06
TCGA-XF-AAMG-01A-11R-A42T-07	BLCA	0.488427		BT749.P10.C08	0.562377	0.0756293	NonCycling		HNSCC18_P2_A12_S108_comb	0.491271	0.319232	NonCycling		TCGA.XF.AAMG.01A.11R.A42T.07	BLCA	6399.89
TCGA-XF-AAMH-01A-11R-A42T-07	BLCA	0.351737		BT749.P10.C12	0.898437	0.681588	G2_M		HNSCC18_P2_B05_S113_comb	0.393824	0.184054	NonCycling		TCGA.XF.AAMH.01A.11R.A42T.07	BLCA	2023.54
TCGA-XF-AAMJ-01A-11R-A42T-07	BLCA	0.209543		BT749.P10.D09	0.471322	0.140521	NonCycling		HNSCC18_P2_B08_S116_comb	0.572347	0.493685	G2_M		TCGA.XF.AAMJ.01A.11R.A42T.07	BLCA	793.628
TCGA-XF-AAML-01A-11R-A42T-07	BLCA	0.541914		BT749.P10.D12	0.462652	0.377897	NonCycling		HNSCC18_P2_C06_S126_comb	0.473296	0.143412	NonCycling		TCGA.XF.AAML.01A.11R.A42T.07	BLCA	3521.36
TCGA-XF-AAMQ-01A-11R-A42T-07	BLCA	0.410437		BT749.P10.E01	0.823016	0.593761	G2_M		HNSCC18_P2_C07_S127_comb	0.74964	0.538247	G1_S		TCGA.XF.AAMQ.01A.11R.A42T.07	BLCA	2909.2
TCGA-XF-AAMR-01A-31R-A42T-07	BLCA	0.197271		BT749.P10.E03	0.85297	0.557593	G2_M		HNSCC18_P2_C12_S132_comb	0.535924	0.296433	NonCycling		TCGA.XF.AAMR.01A.31R.A42T.07	BLCA	1676.12
TCGA-XF-AAMT-01A-11R-A42T-07	BLCA	0.24813		BT749.P10.E08	0.479968	0.285989	NonCycling		HNSCC18_P2_D04_S136_comb	0.420922	0.174733	NonCycling		TCGA.XF.AAMT.01A.11R.A42T.07	BLCA	1643.55
TCGA-XF-AAMW-01A-11R-A42T-07	BLCA	0.328742		BT749.P10.E10	0.407883	0.136486	NonCycling		HNSCC18_P2_D11_S143_comb	0.749091	0.431705	G2_M		TCGA.XF.AAMW.01A.11R.A42T.07	BLCA	3104.92
TCGA-XF-AAMX-01A-11R-A42T-07	BLCA	0.433023		BT749.P10.E11	0.89901	0.867388	G1_S		HNSCC18_P2_E01_S145_comb	0.39058	0.188342	NonCycling		TCGA.XF.AAMX.01A.11R.A42T.07	BLCA	3396.3
TCGA-XF-AAMY-01A-11R-A42T-07	BLCA	0.290566		BT749.P10.E12	0.932613	0.682966	G1_S		HNSCC18_P2_E09_S153_comb	0.418365	0.285467	NonCycling		TCGA.XF.AAMY.01A.11R.A42T.07	BLCA	2537.45
TCGA-XF-AAMZ-01A-11R-A42T-07	BLCA	0.53467		BT749.P10.F01	0.915407	0.729818	G1_S		HNSCC18_P2_E10_S154_comb	0.29554	0.301111	NonCycling		TCGA.XF.AAMZ.01A.11R.A42T.07	BLCA	3279.9
TCGA-XF-AAN0-01A-11R-A42T-07	BLCA	0.396228		BT749.P10.F02	0.78774	0.523052	G1_S		HNSCC18_P2_E11_S155_comb	0.681413	0.443273	G2_M		TCGA.XF.AAN0.01A.11R.A42T.07	BLCA	5300.98
TCGA-XF-AAN1-01A-31R-A42T-07	BLCA	0.475714		BT749.P10.F04	0.894903	0.529313	G1_S		HNSCC18_P2_F01_S157_comb	0.708464	0.400321	G2_M		TCGA.XF.AAN1.01A.31R.A42T.07	BLCA	1434.21
TCGA-XF-AAN2-01A-11R-A42T-07	BLCA	0.481091		BT749.P10.F08	0.37739	0.263448	NonCycling		HNSCC18_P2_F02_S158_comb	0.595583	0.213231	NonCycling		TCGA.XF.AAN2.01A.11R.A42T.07	BLCA	4025.68
TCGA-XF-AAN3-01A-11R-A42T-07	BLCA	0.289958		BT749.P10.F10	0.390477	0.310428	NonCycling		HNSCC18_P2_F03_S159_comb	0.552775	0.441995	G1_S		TCGA.XF.AAN3.01A.11R.A42T.07	BLCA	1500.2
TCGA-XF-AAN4-01A-11R-A42T-07	BLCA	0.16845		BT749.P10.F12	0.810426	0.578236	G2_M		HNSCC18_P2_F06_S162_comb	0.392446	0.309851	NonCycling		TCGA.XF.AAN4.01A.11R.A42T.07	BLCA	810.691
TCGA-XF-AAN5-01A-11R-A42T-07	BLCA	0.408227		BT749.P10.G02	0.411384	0.238193	NonCycling		HNSCC18_P2_F10_S166_comb	0.730583	0.412816	G1_S		TCGA.XF.AAN5.01A.11R.A42T.07	BLCA	3024.6
TCGA-XF-AAN7-01A-11R-A42T-07	BLCA	0.345442		BT749.P10.G04	0.934245	0.671307	G1_S		HNSCC18_P2_F11_S167_comb	0.419128	0.294844	NonCycling		TCGA.XF.AAN7.01A.11R.A42T.07	BLCA	5582.42
TCGA-XF-AAN8-01A-11R-A42T-07	BLCA	0.117131		BT749.P10.G06	0.466655	0.306326	NonCycling		HNSCC18_P2_G07_S175_comb	0.483786	0.203583	NonCycling		TCGA.XF.AAN8.01A.11R.A42T.07	BLCA	152.897
TCGA-YC-A89H-01A-11R-A36F-07	BLCA	0.386092		BT749.P10.G07	0.761606	0.600071	G2_M		HNSCC18_P2_H10_S190_comb	0.45865	0.33272	NonCycling		TCGA.YC.A89H.01A.11R.A36F.07	BLCA	2088.85
TCGA-YC-A8S6-01A-31R-A38B-07	BLCA	0.216465		BT749.P10.G08	0.466766	0.366283	NonCycling		HNSCC18_P3_A08_S296_comb	0.676428	0.561029	G1_S		TCGA.YC.A8S6.01A.31R.A38B.07	BLCA	1069.65
TCGA-YC-A9TC-01A-22R-A39I-07	BLCA	0.553848		BT749.P10.G09	0.897702	0.566159	G1_S		HNSCC18_P3_B01_S301_comb	0.73457	0.419922	G1_S		TCGA.YC.A9TC.01A.22R.A39I.07	BLCA	2722.78
TCGA-YF-AA3L-01A-11R-A38B-07	BLCA	0.371636		BT749.P10.G12	0.77909	0.493232	G1_S		HNSCC18_P3_B06_S306_comb	0.674452	0.36664	G2_M		TCGA.YF.AA3L.01A.11R.A38B.07	BLCA	869.813
TCGA-YF-AA3M-01A-11R-A42T-07	BLCA	0.503399		BT749.P10.H03	0.950022	0.624668	G1_S		HNSCC18_P3_B10_S310_comb	0.411958	0.501947	NonCycling		TCGA.YF.AA3M.01A.11R.A42T.07	BLCA	4595.25
TCGA-ZF-A9R0-01A-11R-A38B-07	BLCA	0.358746		BT749.P10.H04	0.461101	0.484521	NonCycling		HNSCC18_P3_D01_S325_comb	0.385553	0.263325	NonCycling		TCGA.ZF.A9R0.01A.11R.A38B.07	BLCA	1546.98
TCGA-ZF-A9R1-01A-11R-A39I-07	BLCA	0.400194		BT749.P10.H08	0.427472	0.133455	NonCycling		HNSCC18_P3_D03_S327_comb	0.742388	0.309327	G2_M		TCGA.ZF.A9R1.01A.11R.A39I.07	BLCA	3663.36
TCGA-ZF-A9R2-01A-11R-A39I-07	BLCA	0.442644		BT749.P10.H11	0.383036	0.163511	NonCycling		HNSCC18_P3_D10_S334_comb	0.429685	0.275226	NonCycling		TCGA.ZF.A9R2.01A.11R.A39I.07	BLCA	1566.25
TCGA-ZF-A9R3-01A-11R-A38B-07	BLCA	0.368457		BT749.P10.H12	0.772659	0.305838	G2_M		HNSCC18_P3_D11_S335_comb	0.698389	0.375923	G1_S		TCGA.ZF.A9R3.01A.11R.A38B.07	BLCA	1600.68
TCGA-ZF-A9R4-01A-11R-A38B-07	BLCA	0.512634		BT749.P11.A01	0.590885	0.172081	NonCycling		HNSCC18_P3_E02_S338_comb	0.438261	0.137074	NonCycling		TCGA.ZF.A9R4.01A.11R.A38B.07	BLCA	1713.57
TCGA-ZF-A9R5-01A-12R-A42T-07	BLCA	0.43378		BT749.P11.A02	0.645315	0.354174	NonCycling		HNSCC18_P3_E08_S344_comb	0.475177	0.206752	NonCycling		TCGA.ZF.A9R5.01A.12R.A42T.07	BLCA	403.687
TCGA-ZF-A9R7-01A-11R-A38B-07	BLCA	0.351407		BT749.P11.A03	0.614089	0.164502	NonCycling		HNSCC18_P3_F08_S356_comb	0.556983	0.370948	NonCycling		TCGA.ZF.A9R7.01A.11R.A38B.07	BLCA	1424.35
TCGA-ZF-A9R9-01A-11R-A38B-07	BLCA	0.206309		BT749.P11.A05	0.571889	0.170981	NonCycling		HNSCC18_P3_F10_S358_comb	0.351275	0.427087	NonCycling		TCGA.ZF.A9R9.01A.11R.A38B.07	BLCA	589.833
TCGA-ZF-A9RC-01A-11R-A38B-07	BLCA	0.294666		BT749.P11.A07	0.62668	0.203167	G2_M		HNSCC18_P3_G02_S362_comb	0.48062	0.13754	NonCycling		TCGA.ZF.A9RC.01A.11R.A38B.07	BLCA	1302.11
TCGA-ZF-A9RD-01A-11R-A42T-07	BLCA	0.423782		BT749.P11.A08	0.691929	0.38548	G1_S		HNSCC18_P3_H01_S373_comb	0.675223	0.406516	G1_S		TCGA.ZF.A9RD.01A.11R.A42T.07	BLCA	3115.28
TCGA-ZF-A9RE-01A-11R-A38B-07	BLCA	0.491287		BT749.P11.A09	0.618783	0.262592	NonCycling		HNSCC18_P3_H02_S374_comb	0.484922	0.176783	NonCycling		TCGA.ZF.A9RE.01A.11R.A38B.07	BLCA	3035.16
TCGA-ZF-A9RF-01A-11R-A38B-07	BLCA	0.430368		BT749.P11.A11	0.607678	0.432907	NonCycling		HNSCC18_P3_H05_S377_comb	0.533895	0.142556	NonCycling		TCGA.ZF.A9RF.01A.11R.A38B.07	BLCA	4126.57
TCGA-ZF-A9RL-01A-11R-A38B-07	BLCA	0.455341		BT749.P11.A12	0.559985	0.271407	NonCycling		HNSCC18_P3_H08_S380_comb	0.503974	0.304746	NonCycling		TCGA.ZF.A9RL.01A.11R.A38B.07	BLCA	2165.68
TCGA-ZF-A9RM-01A-11R-A38B-07	BLCA	0.52031		BT749.P11.B09	0.498646	0.176645	NonCycling		HNSCC18_P3_H12_S384_comb	0.831111	0.563715	G1_S		TCGA.ZF.A9RM.01A.11R.A38B.07	BLCA	4454.62
TCGA-ZF-A9RN-01A-11R-A42T-07	BLCA	0.56517		BT749.P11.D09	0.787554	0.513249	G1_S		HNSCC18_P4_A09_S9_comb	0.717691	0.353852	G2_M		TCGA.ZF.A9RN.01A.11R.A42T.07	BLCA	4319.73
TCGA-ZF-AA4N-01A-11R-A38B-07	BLCA	0.333883		BT749.P11.F04	0.506786	0.243818	NonCycling		HNSCC18_P4_A12_S12_comb	0.502246	0.314769	NonCycling		TCGA.ZF.AA4N.01A.11R.A38B.07	BLCA	3119.79
TCGA-ZF-AA4R-01A-11R-A38B-07	BLCA	0.328722		BT749.P11.F08	0.748377	0.497521	G2_M		HNSCC18_P4_B10_S22_comb	0.827759	0.161822	G2_M		TCGA.ZF.AA4R.01A.11R.A38B.07	BLCA	1956.95
TCGA-ZF-AA4T-01A-11R-A38B-07	BLCA	0.591013		BT749.P11.H06	0.559281	0.325543	NonCycling		HNSCC18_P4_B11_S23_comb	0.712935	0.237258	G2_M		TCGA.ZF.AA4T.01A.11R.A38B.07	BLCA	1836.73
TCGA-ZF-AA4U-01A-11R-A38B-07	BLCA	0.437209		BT749.P11.H09	0.538517	0.433769	NonCycling		HNSCC18_P4_C01_S25_comb	0.558301	0.302279	NonCycling		TCGA.ZF.AA4U.01A.11R.A38B.07	BLCA	708.928
TCGA-ZF-AA4V-01A-11R-A38B-07	BLCA	0.478567		BT749.P7.A02	0.503331	0.182387	NonCycling		HNSCC18_P4_C02_S26_comb	0.477342	0.218917	NonCycling		TCGA.ZF.AA4V.01A.11R.A38B.07	BLCA	3148.92
TCGA-ZF-AA4W-01A-12R-A38B-07	BLCA	0.505911		BT749.P7.A03	0.621318	0.600737	G1_S		HNSCC18_P4_C03_S27_comb	0.489999	0.249795	NonCycling		TCGA.ZF.AA4W.01A.12R.A38B.07	BLCA	3117.22
TCGA-ZF-AA4X-01A-11R-A38B-07	BLCA	0.469526		BT749.P7.A05	0.490786	0.191991	NonCycling		HNSCC18_P4_C04_S28_comb	0.516396	0.343629	NonCycling		TCGA.ZF.AA4X.01A.11R.A38B.07	BLCA	2836.22
TCGA-ZF-AA51-01A-21R-A39I-07	BLCA	0.396203		BT749.P7.A06	0.424127	0.139415	NonCycling		HNSCC18_P4_C07_S31_comb	0.612452	0.197757	NonCycling		TCGA.ZF.AA51.01A.21R.A39I.07	BLCA	1170.31
TCGA-ZF-AA52-01A-12R-A39I-07	BLCA	0.2707		BT749.P7.A07	0.462437	0.282869	NonCycling		HNSCC18_P4_C09_S33_comb	0.626101	0.226747	NonCycling		TCGA.ZF.AA52.01A.12R.A39I.07	BLCA	982.332
TCGA-ZF-AA53-01A-11R-A39I-07	BLCA	0.354067		BT749.P7.A08	0.912914	0.652542	G1_S		HNSCC18_P4_C10_S34_comb	0.784992	0.48992	G2_M		TCGA.ZF.AA53.01A.11R.A39I.07	BLCA	3539.94
TCGA-ZF-AA54-01A-11R-A39I-07	BLCA	0.411294		BT749.P7.A10	0.480637	0.281314	NonCycling		HNSCC18_P4_C11_S35_comb	0.436327	0.240263	NonCycling		TCGA.ZF.AA54.01A.11R.A39I.07	BLCA	4255.57
TCGA-ZF-AA56-01A-31R-A39I-07	BLCA	0.343578		BT749.P7.A11	0.481648	0.604799	NonCycling		HNSCC18_P4_D09_S45_comb	0.490763	0.382075	NonCycling		TCGA.ZF.AA56.01A.31R.A39I.07	BLCA	3936.92
TCGA-ZF-AA58-01A-12R-A42T-07	BLCA	0.39169		BT749.P7.A12	0.582008	0.312188	NonCycling		HNSCC18_P4_E01_S49_comb	0.552558	0.33731	G2_M		TCGA.ZF.AA58.01A.12R.A42T.07	BLCA	2613.83
TCGA-ZF-AA5H-01A-11R-A39I-07	BLCA	0.359393		BT749.P7.C01	0.458044	0.360691	NonCycling		HNSCC18_P4_E04_S52_comb	0.418688	0.308569	NonCycling		TCGA.ZF.AA5H.01A.11R.A39I.07	BLCA	5180.64
TCGA-ZF-AA5N-01A-11R-A42T-07	BLCA	0.402112		BT749.P7.C05	0.831074	0.75246	G1_S		HNSCC18_P4_E07_S55_comb	0.571202	0.214122	NonCycling		TCGA.ZF.AA5N.01A.11R.A42T.07	BLCA	1906.75
TCGA-ZF-AA5P-01A-11R-A39I-07	BLCA	0.233437		BT749.P7.C08	0.886713	0.459604	G2_M		HNSCC18_P4_F03_S63_comb	0.556159	0.212998	NonCycling		TCGA.ZF.AA5P.01A.11R.A39I.07	BLCA	842.69
TCGA-3C-AAAU-01A-11R-A41B-07	BRCA	0.3923		BT749.P7.C09	0.856485	0.436461	G1_S		HNSCC18_P4_F10_S70_comb	0.729261	0.293306	G1_S		TCGA.3C.AAAU.01A.11R.A41B.07	BRCA	2582.87
TCGA-3C-AALI-01A-11R-A41B-07	BRCA	0.353771		BT749.P7.C10	0.675677	0.720916	G1_S		HNSCC18_P4_F11_S71_comb	0.749463	0.412278	G2_M		TCGA.3C.AALI.01A.11R.A41B.07	BRCA	2285.48
TCGA-3C-AALJ-01A-31R-A41B-07	BRCA	0.324191		BT749.P7.C11	0.494022	0.285017	NonCycling		HNSCC18_P4_F12_S72_comb	0.568994	0.293909	NonCycling		TCGA.3C.AALJ.01A.31R.A41B.07	BRCA	949.229
TCGA-3C-AALK-01A-11R-A41B-07	BRCA	0.218894		BT749.P7.D05	0.934298	0.843892	G1_S		HNSCC18_P4_G02_S74_comb	0.45181	0.3855	NonCycling		TCGA.3C.AALK.01A.11R.A41B.07	BRCA	1139.43
TCGA-4H-AAAK-01A-12R-A41B-07	BRCA	0.231862		BT749.P7.D06	0.947922	0.41753	G1_S		HNSCC18_P4_G07_S79_comb	0.718137	0.295897	G1_S		TCGA.4H.AAAK.01A.12R.A41B.07	BRCA	1206.38
TCGA-5L-AAT0-01A-12R-A41B-07	BRCA	0.219236		BT749.P7.D08	0.408538	0.152239	NonCycling		HNSCC18_P4_G11_S83_comb	0.771878	0.36397	G2_M		TCGA.5L.AAT0.01A.12R.A41B.07	BRCA	503.886
TCGA-5T-A9QA-01A-11R-A41B-07	BRCA	0.513357		BT749.P7.D10	0.743207	0.662248	G2_M		HNSCC18_P4_G12_S84_comb	0.576341	0.378313	G1_S		TCGA.5T.A9QA.01A.11R.A41B.07	BRCA	953.975
TCGA-A1-A0SB-01A-11R-A144-07	BRCA	0.310355		BT749.P7.D11	0.737599	0.451876	G1_S		HNSCC18_P4_H02_S86_comb	0.539803	0.341154	NonCycling		TCGA.A1.A0SB.01A.11R.A144.07	BRCA	1583.51
TCGA-A1-A0SD-01A-11R-A115-07	BRCA	0.240854		BT749.P7.D12	0.834806	0.590398	G1_S		HNSCC18_P4_H04_S88_comb	0.768217	0.280722	G1_S		TCGA.A1.A0SD.01A.11R.A115.07	BRCA	1478.79
TCGA-A1-A0SE-01A-11R-A084-07	BRCA	0.296824		BT749.P7.E01	0.897149	0.705505	G2_M		HNSCC18_P4_H08_S92_comb	0.520363	0.366986	NonCycling		TCGA.A1.A0SE.01A.11R.A084.07	BRCA	1959.69
TCGA-A1-A0SF-01A-11R-A144-07	BRCA	0.317576		BT749.P7.E03	0.361746	0.422901	NonCycling		HNSCC18_P4_H10_S94_comb	0.710357	0.135629	G2_M		TCGA.A1.A0SF.01A.11R.A144.07	BRCA	1328.05
TCGA-A1-A0SG-01A-11R-A144-07	BRCA	0.271171		BT749.P7.E04	0.435159	0.271751	NonCycling		HNSCC18_P4_H12_S96_comb	0.51385	0.274244	NonCycling		TCGA.A1.A0SG.01A.11R.A144.07	BRCA	836.648
TCGA-A1-A0SH-01A-11R-A084-07	BRCA	0.169053		BT749.P7.E05	0.752084	0.661112	G2_M		HNSCC18_P7_B04_S112_comb	0.631371	0.230677	G2_M		TCGA.A1.A0SH.01A.11R.A084.07	BRCA	961.749
TCGA-A1-A0SI-01A-11R-A144-07	BRCA	0.274654		BT749.P7.E06	0.828202	0.831751	G1_S		HNSCC18_P7_D11_S143_comb	0.415917	0.2061	NonCycling		TCGA.A1.A0SI.01A.11R.A144.07	BRCA	3449.38
TCGA-A1-A0SJ-01A-11R-A084-07	BRCA	0.30699		BT749.P7.E07	0.708607	0.662255	G2_M		HNSCC18_P7_E06_S150_comb	0.47169	0.359531	NonCycling		TCGA.A1.A0SJ.01A.11R.A084.07	BRCA	2646.91
TCGA-A1-A0SK-01A-12R-A084-07	BRCA	0.620559		BT749.P7.E09	0.435979	0.198708	NonCycling		HNSCC18_P7_E07_S151_comb	0.564912	0.256238	NonCycling		TCGA.A1.A0SK.01A.12R.A084.07	BRCA	8936.65
TCGA-A1-A0SM-01A-11R-A084-07	BRCA	0.262299		BT749.P7.F09	0.995782	0.736046	G1_S		HNSCC18_P7_E11_S155_comb	0.374417	0.366046	NonCycling		TCGA.A1.A0SM.01A.11R.A084.07	BRCA	1370.27
TCGA-A1-A0SN-01A-11R-A144-07	BRCA	0.355076		BT749.P7.F11	0.749404	0.524525	G2_M		HNSCC18_P7_H10_S190_comb	0.443199	0.225613	NonCycling		TCGA.A1.A0SN.01A.11R.A144.07	BRCA	3234.77
TCGA-A1-A0SO-01A-22R-A084-07	BRCA	0.643111		BT749.P7.G02	0.49178	0.384717	NonCycling		HNSCC18_P7_H11_S191_comb	0.422042	0.391368	NonCycling		TCGA.A1.A0SO.01A.22R.A084.07	BRCA	11823.6
TCGA-A1-A0SP-01A-11R-A084-07	BRCA	0.509667		BT749.P7.G04	0.820481	0.654609	G1_S		HNSCC20_P1_A01_S1_comb	0.671116	0.450694	NonCycling		TCGA.A1.A0SP.01A.11R.A084.07	BRCA	3132.8
TCGA-A1-A0SQ-01A-21R-A144-07	BRCA	0.391143		BT749.P7.G05	0.91986	0.669125	G1_S		HNSCC20_P1_A03_S3_comb	0.745212	0.521216	NonCycling		TCGA.A1.A0SQ.01A.21R.A144.07	BRCA	1373.68
TCGA-A2-A04N-01A-11R-A115-07	BRCA	0.256962		BT749.P7.G11	0.428358	0.112474	NonCycling		HNSCC20_P1_A04_S4_comb	0.665769	0.430281	NonCycling		TCGA.A2.A04N.01A.11R.A115.07	BRCA	732.963
TCGA-A2-A04P-01A-31R-A034-07	BRCA	0.388884		BT749.P7.H01	0.468716	0.361534	NonCycling		HNSCC20_P1_A05_S5_comb	0.626749	0.279337	NonCycling		TCGA.A2.A04P.01A.31R.A034.07	BRCA	1491.18
TCGA-A2-A04Q-01A-21R-A034-07	BRCA	0.382731		BT749.P7.H02	0.533797	0.330267	NonCycling		HNSCC20_P1_A07_S7_comb	0.735442	0.268808	NonCycling		TCGA.A2.A04Q.01A.21R.A034.07	BRCA	3718.86
TCGA-A2-A04R-01A-41R-A109-07	BRCA	0.360754		BT749.P7.H03	0.816808	0.684355	G2_M		HNSCC20_P1_A08_S8_comb	0.838823	0.592008	G1_S		TCGA.A2.A04R.01A.41R.A109.07	BRCA	3662.05
TCGA-A2-A04T-01A-21R-A034-07	BRCA	0.517141		BT749.P7.H06	0.511597	0.297421	NonCycling		HNSCC20_P1_A10_S10_comb	0.864612	0.4189	G1_S		TCGA.A2.A04T.01A.21R.A034.07	BRCA	6459.18
TCGA-A2-A04U-01A-11R-A115-07	BRCA	0.544411		BT749.P7.H07	0.53018	0.17429	NonCycling		HNSCC20_P1_A11_S11_comb	0.698382	0.186757	NonCycling		TCGA.A2.A04U.01A.11R.A115.07	BRCA	3191.06
TCGA-A2-A04V-01A-21R-A034-07	BRCA	0.305476		BT749.P7.H08	0.817738	0.575065	G1_S		HNSCC20_P1_B01_S13_comb	0.606269	0.292414	NonCycling		TCGA.A2.A04V.01A.21R.A034.07	BRCA	1594.62
TCGA-A2-A04W-01A-31R-A115-07	BRCA	0.260884		BT749.P7.H09	0.837267	0.370961	G1_S		HNSCC20_P1_B02_S14_comb	0.671013	0.334379	NonCycling		TCGA.A2.A04W.01A.31R.A115.07	BRCA	1888.42
TCGA-A2-A04X-01A-21R-A034-07	BRCA	0.410755		BT749.P7.H11	0.497357	0.308582	NonCycling		HNSCC20_P1_B03_S15_comb	0.882803	0.447463	G1_S		TCGA.A2.A04X.01A.21R.A034.07	BRCA	2672.79
TCGA-A2-A04Y-01A-21R-A034-07	BRCA	0.370952		BT749.P7.H12	0.513856	0.124814	NonCycling		HNSCC20_P1_B04_S16_comb	0.853113	0.719873	G1_S		TCGA.A2.A04Y.01A.21R.A034.07	BRCA	2437.94
TCGA-A2-A0CK-01A-11R-A22K-07	BRCA	0.260938		BT749.P8.A02	0.528742	0.188349	NonCycling		HNSCC20_P1_B07_S19_comb	0.782778	0.655255	G1_S		TCGA.A2.A0CK.01A.11R.A22K.07	BRCA	1091.31
TCGA-A2-A0CL-01A-11R-A115-07	BRCA	0.346165		BT749.P8.A06	0.632481	0.644136	G1_S		HNSCC20_P1_B08_S20_comb	0.593395	0.322066	NonCycling		TCGA.A2.A0CL.01A.11R.A115.07	BRCA	3657.52
TCGA-A2-A0CM-01A-31R-A034-07	BRCA	0.513557		BT749.P8.A08	0.804707	0.730435	G1_S		HNSCC20_P1_B11_S23_comb	0.874938	0.581359	G2_M		TCGA.A2.A0CM.01A.31R.A034.07	BRCA	5884.85
TCGA-A2-A0CO-01A-13R-A22K-07	BRCA	0.166567		BT749.P8.A09	0.568995	0.30465	NonCycling		HNSCC20_P1_B12_S24_comb	0.671042	0.508112	NonCycling		TCGA.A2.A0CO.01A.13R.A22K.07	BRCA	350.496
TCGA-A2-A0CP-01A-11R-A034-07	BRCA	0.190877		BT749.P8.A10	0.817495	0.655177	G1_S		HNSCC20_P1_C02_S26_comb	0.812467	0.637702	G1_S		TCGA.A2.A0CP.01A.11R.A034.07	BRCA	191.689
TCGA-A2-A0CQ-01A-21R-A034-07	BRCA	0.347997		BT749.P8.B07	0.925982	0.679242	G1_S		HNSCC20_P1_C06_S30_comb	0.888889	0.511975	G2_M		TCGA.A2.A0CQ.01A.21R.A034.07	BRCA	1130.86
TCGA-A2-A0CR-01A-11R-A22K-07	BRCA	0.264524		BT749.P8.B09	0.633268	0.303833	NonCycling		HNSCC20_P1_C09_S33_comb	0.618661	0.343128	NonCycling		TCGA.A2.A0CR.01A.11R.A22K.07	BRCA	714.302
TCGA-A2-A0CS-01A-11R-A115-07	BRCA	0.289239		BT749.P8.B11	0.453233	0.341154	NonCycling		HNSCC20_P1_C10_S34_comb	0.634735	0.378201	NonCycling		TCGA.A2.A0CS.01A.11R.A115.07	BRCA	632.672
TCGA-A2-A0CT-01A-31R-A056-07	BRCA	0.40653		BT749.P8.C04	0.640609	0.729021	G1_S		HNSCC20_P1_C11_S35_comb	0.656066	0.324785	NonCycling		TCGA.A2.A0CT.01A.31R.A056.07	BRCA	1249.16
TCGA-A2-A0CU-01A-12R-A034-07	BRCA	0.317862		BT749.P8.C05	0.425968	0.371706	NonCycling		HNSCC20_P1_C12_S36_comb	0.713382	0.441874	NonCycling		TCGA.A2.A0CU.01A.12R.A034.07	BRCA	1597.17
TCGA-A2-A0CV-01A-31R-A115-07	BRCA	0.206057		BT749.P8.C06	0.518378	0.260873	NonCycling		HNSCC20_P1_D01_S37_comb	0.658274	0.19799	NonCycling		TCGA.A2.A0CV.01A.31R.A115.07	BRCA	73.9241
TCGA-A2-A0CW-01A-21R-A115-07	BRCA	0.511469		BT749.P8.C08	0.833878	0.598393	G1_S		HNSCC20_P1_D07_S43_comb	0.858817	0.716798	G1_S		TCGA.A2.A0CW.01A.21R.A115.07	BRCA	2482.54
TCGA-A2-A0CX-01A-21R-A00Z-07	BRCA	0.385415		BT749.P8.C10	0.933485	0.646794	G1_S		HNSCC20_P1_D08_S44_comb	0.899943	0.552634	G2_M		TCGA.A2.A0CX.01A.21R.A00Z.07	BRCA	2612.45
TCGA-A2-A0CY-01A-12R-A034-07	BRCA	0.465279		BT749.P8.C12	0.619315	0.170071	NonCycling		HNSCC20_P1_D09_S45_comb	0.802076	0.517178	G2_M		TCGA.A2.A0CY.01A.12R.A034.07	BRCA	1861.88
TCGA-A2-A0CZ-01A-11R-A034-07	BRCA	0.179011		BT749.P8.D02	0.513666	0.251398	NonCycling		HNSCC20_P1_D10_S46_comb	0.856478	0.549525	G1_S		TCGA.A2.A0CZ.01A.11R.A034.07	BRCA	429.524
TCGA-A2-A0D0-01A-11R-A00Z-07	BRCA	0.580823		BT749.P8.D03	0.921971	0.508338	G1_S		HNSCC20_P1_D12_S48_comb	0.711152	0.314672	NonCycling		TCGA.A2.A0D0.01A.11R.A00Z.07	BRCA	5525.95
TCGA-A2-A0D1-01A-11R-A034-07	BRCA	0.431635		BT749.P8.D04	0.309444	0.347404	NonCycling		HNSCC20_P1_E05_S53_comb	0.553185	0.429459	NonCycling		TCGA.A2.A0D1.01A.11R.A034.07	BRCA	3634.14
TCGA-A2-A0D2-01A-21R-A034-07	BRCA	0.509926		BT749.P8.D12	0.41132	0.243237	NonCycling		HNSCC20_P1_E07_S55_comb	0.62154	0.235385	NonCycling		TCGA.A2.A0D2.01A.21R.A034.07	BRCA	5738.31
TCGA-A2-A0D3-01A-11R-A115-07	BRCA	0.381432		BT749.P8.E04	0.869203	0.575419	G2_M		HNSCC20_P1_E09_S57_comb	0.930404	0.642416	G1_S		TCGA.A2.A0D3.01A.11R.A115.07	BRCA	200.548
TCGA-A2-A0D4-01A-11R-A00Z-07	BRCA	0.42667		BT749.P8.E05	0.498085	0.364449	NonCycling		HNSCC20_P1_E10_S58_comb	0.58505	0.439015	NonCycling		TCGA.A2.A0D4.01A.11R.A00Z.07	BRCA	1901.8
TCGA-A2-A0EM-01A-11R-A034-07	BRCA	0.329473		BT749.P8.E08	0.464195	0.514196	NonCycling		HNSCC20_P1_E12_S60_comb	0.665335	0.29153	NonCycling		TCGA.A2.A0EM.01A.11R.A034.07	BRCA	791.548
TCGA-A2-A0EN-01A-13R-A084-07	BRCA	0.227932		BT749.P8.E10	0.503243	0.306722	NonCycling		HNSCC20_P1_F02_S62_comb	0.82119	0.584443	G1_S		TCGA.A2.A0EN.01A.13R.A084.07	BRCA	860.283
TCGA-A2-A0EO-01A-11R-A034-07	BRCA	0.215649		BT749.P8.E11	0.414004	0.318415	NonCycling		HNSCC20_P1_F03_S63_comb	0.960688	0.455714	G1_S		TCGA.A2.A0EO.01A.11R.A034.07	BRCA	876.614
TCGA-A2-A0EP-01A-52R-A22U-07	BRCA	0.183835		BT749.P8.E12	0.750486	0.344672	G2_M		HNSCC20_P1_F08_S68_comb	0.832487	0.460314	G1_S		TCGA.A2.A0EP.01A.52R.A22U.07	BRCA	1065.45
TCGA-A2-A0EQ-01A-11R-A034-07	BRCA	0.453504		BT749.P8.F02	0.442641	0.24975	NonCycling		HNSCC20_P1_F09_S69_comb	0.568893	0.439829	NonCycling		TCGA.A2.A0EQ.01A.11R.A034.07	BRCA	6498.65
TCGA-A2-A0ER-01A-21R-A034-07	BRCA	0.387206		BT749.P8.F03	0.789679	0.437654	G2_M		HNSCC20_P1_F10_S70_comb	0.652857	0.48903	NonCycling		TCGA.A2.A0ER.01A.21R.A034.07	BRCA	2957.22
TCGA-A2-A0ES-01A-11R-A115-07	BRCA	0.201028		BT749.P8.F04	0.861035	0.772061	G2_M		HNSCC20_P1_F12_S72_comb	0.643644	0.372715	NonCycling		TCGA.A2.A0ES.01A.11R.A115.07	BRCA	605.554
TCGA-A2-A0ET-01A-31R-A034-07	BRCA	0.430132		BT749.P8.F05	0.438617	0.257042	NonCycling		HNSCC20_P1_G01_S73_comb	0.693969	0.268227	NonCycling		TCGA.A2.A0ET.01A.31R.A034.07	BRCA	1194.75
TCGA-A2-A0EU-01A-22R-A056-07	BRCA	0.359414		BT749.P8.F06	0.515268	0.286156	NonCycling		HNSCC20_P1_G04_S76_comb	0.959013	0.428845	G1_S		TCGA.A2.A0EU.01A.22R.A056.07	BRCA	1074.39
TCGA-A2-A0EV-01A-11R-A034-07	BRCA	0.321511		BT749.P8.F08	0.47076	0.453627	NonCycling		HNSCC20_P1_G06_S78_comb	0.665925	0.239269	NonCycling		TCGA.A2.A0EV.01A.11R.A034.07	BRCA	1405.61
TCGA-A2-A0EW-01A-21R-A115-07	BRCA	0.208242		BT749.P8.F10	0.491329	0.304432	NonCycling		HNSCC20_P1_G07_S79_comb	0.669528	0.281641	NonCycling		TCGA.A2.A0EW.01A.21R.A115.07	BRCA	722.635
TCGA-A2-A0EX-01A-21R-A034-07	BRCA	0.283562		BT749.P8.F11	0.515228	0.410865	NonCycling		HNSCC20_P1_G10_S82_comb	0.710305	0.357914	NonCycling		TCGA.A2.A0EX.01A.21R.A034.07	BRCA	469.352
TCGA-A2-A0EY-01A-11R-A034-07	BRCA	0.356639		BT749.P8.G04	0.915064	0.697287	G1_S		HNSCC20_P1_G11_S83_comb	0.551278	0.241131	NonCycling		TCGA.A2.A0EY.01A.11R.A034.07	BRCA	2443.1
TCGA-A2-A0ST-01A-12R-A084-07	BRCA	0.401356		BT749.P8.G07	0.904937	0.631563	G1_S		HNSCC20_P1_H01_S85_comb	0.65776	0.343493	NonCycling		TCGA.A2.A0ST.01A.12R.A084.07	BRCA	3430.22
TCGA-A2-A0SU-01A-11R-A084-07	BRCA	0.290148		BT749.P8.G08	0.799456	0.443287	G2_M		HNSCC20_P1_H02_S86_comb	0.654185	0.451017	NonCycling		TCGA.A2.A0SU.01A.11R.A084.07	BRCA	1168.32
TCGA-A2-A0SV-01A-11R-A084-07	BRCA	0.380143		BT749.P8.G09	0.799829	0.726006	G1_S		HNSCC20_P1_H03_S87_comb	0.944945	0.459943	G2_M		TCGA.A2.A0SV.01A.11R.A084.07	BRCA	1646.78
TCGA-A2-A0SW-01A-11R-A084-07	BRCA	0.398368		BT749.P8.G10	0.357097	0.475633	NonCycling		HNSCC20_P1_H06_S90_comb	0.623576	0.187177	NonCycling		TCGA.A2.A0SW.01A.11R.A084.07	BRCA	3786.21
TCGA-A2-A0SX-01A-12R-A084-07	BRCA	0.36936		BT749.P8.G11	1	0.605077	G2_M		HNSCC20_P1_H07_S91_comb	0.837447	0.792789	G1_S		TCGA.A2.A0SX.01A.12R.A084.07	BRCA	7842
TCGA-A2-A0SY-01A-31R-A084-07	BRCA	0.264465		BT749.P8.H01	0.937358	0.414957	G1_S		HNSCC20_P1_H08_S92_comb	0.963346	0.621604	G1_S		TCGA.A2.A0SY.01A.31R.A084.07	BRCA	1256.45
TCGA-A2-A0T0-01A-22R-A084-07	BRCA	0.476994		BT749.P8.H05	0.428538	0.281105	NonCycling		HNSCC20_P1_H09_S93_comb	0.734403	0.359525	G1_S		TCGA.A2.A0T0.01A.22R.A084.07	BRCA	2037.97
TCGA-A2-A0T1-01A-21R-A084-07	BRCA	0.326308		BT749.P8.H06	0.567276	0.309024	NonCycling		HNSCC20_P1_H10_S94_comb	0.983058	0.617396	G1_S		TCGA.A2.A0T1.01A.21R.A084.07	BRCA	2308.27
TCGA-A2-A0T2-01A-11R-A084-07	BRCA	0.370988		BT749.P8.H07	0.500683	0.244702	NonCycling		HNSCC20_P1_H11_S95_comb	0.980134	0.532318	G1_S		TCGA.A2.A0T2.01A.11R.A084.07	BRCA	1460.54
TCGA-A2-A0T3-01A-21R-A115-07	BRCA	0.426072		BT749.P8.H09	0.885962	0.603969	G1_S		HNSCC20_P1_H12_S96_comb	0.83099	0.449905	G2_M		TCGA.A2.A0T3.01A.21R.A115.07	BRCA	3061.49
TCGA-A2-A0T4-01A-31R-A084-07	BRCA	0.269921		BT749.P8.H10	0.40803	0.201622	NonCycling		HNSCC20_P11_A01_S193_comb	0.696275	0.306336	NonCycling		TCGA.A2.A0T4.01A.31R.A084.07	BRCA	3288.92
TCGA-A2-A0T5-01A-21R-A084-07	BRCA	0.337238		BT749.P9.A01	0.954754	0.565639	G1_S		HNSCC20_P11_A03_S195_comb	0.488149	0.35387	NonCycling		TCGA.A2.A0T5.01A.21R.A084.07	BRCA	1039.12
TCGA-A2-A0T6-01A-11R-A084-07	BRCA	0.201559		BT749.P9.A03	0.681921	0.462822	G2_M		HNSCC20_P11_A04_S196_comb	0.701435	0.235043	NonCycling		TCGA.A2.A0T6.01A.11R.A084.07	BRCA	435.006
TCGA-A2-A0T7-01A-21R-A084-07	BRCA	0.266305		BT749.P9.A08	0.871999	0.633659	G2_M		HNSCC20_P11_A07_S199_comb	0.693946	0.376326	NonCycling		TCGA.A2.A0T7.01A.21R.A084.07	BRCA	2398.21
TCGA-A2-A0YC-01A-11R-A109-07	BRCA	0.305548		BT749.P9.A10	0.922645	0.581801	G1_S		HNSCC20_P11_A08_S200_comb	0.727586	0.456353	NonCycling		TCGA.A2.A0YC.01A.11R.A109.07	BRCA	1261.96
TCGA-A2-A0YD-01A-11R-A109-07	BRCA	0.190872		BT749.P9.B01	0.596674	0.321431	NonCycling		HNSCC20_P11_A09_S201_comb	0.75061	0.351935	NonCycling		TCGA.A2.A0YD.01A.11R.A109.07	BRCA	1136.65
TCGA-A2-A0YE-01A-11R-A109-07	BRCA	0.357268		BT749.P9.B03	0.481264	0.24105	NonCycling		HNSCC20_P11_A10_S202_comb	0.660808	0.283057	NonCycling		TCGA.A2.A0YE.01A.11R.A109.07	BRCA	2637.83
TCGA-A2-A0YF-01A-21R-A109-07	BRCA	0.372725		BT749.P9.B04	0.850585	0.726808	G2_M		HNSCC20_P11_A12_S204_comb	0.840716	0.399973	G2_M		TCGA.A2.A0YF.01A.21R.A109.07	BRCA	3047.02
TCGA-A2-A0YG-01A-21R-A109-07	BRCA	0.461916		BT749.P9.B06	0.313813	0.329404	NonCycling		HNSCC20_P11_B01_S205_comb	0.890604	0.658044	G2_M		TCGA.A2.A0YG.01A.21R.A109.07	BRCA	4540.11
TCGA-A2-A0YH-01A-11R-A109-07	BRCA	0.376834		BT749.P9.B11	0.675317	0.792264	G2_M		HNSCC20_P11_B02_S206_comb	0.8133	0.299998	G2_M		TCGA.A2.A0YH.01A.11R.A109.07	BRCA	2698
TCGA-A2-A0YI-01A-31R-A10J-07	BRCA	0.286826		BT749.P9.C03	0.84695	0.820348	G1_S		HNSCC20_P11_B03_S207_comb	0.819797	0.678143	G2_M		TCGA.A2.A0YI.01A.31R.A10J.07	BRCA	483.9
TCGA-A2-A0YJ-01A-11R-A109-07	BRCA	0.48574		BT749.P9.C04	0.430168	0.268548	NonCycling		HNSCC20_P11_B05_S209_comb	0.607023	0.156416	NonCycling		TCGA.A2.A0YJ.01A.11R.A109.07	BRCA	2802.69
TCGA-A2-A0YK-01A-22R-A109-07	BRCA	0.236875		BT749.P9.C05	0.500162	0.253555	NonCycling		HNSCC20_P11_B06_S210_comb	0.742778	0.261924	NonCycling		TCGA.A2.A0YK.01A.22R.A109.07	BRCA	1040.66
TCGA-A2-A0YL-01A-21R-A109-07	BRCA	0.263363		BT749.P9.C06	0.516799	0.315547	NonCycling		HNSCC20_P11_B08_S212_comb	0.630041	0.311161	NonCycling		TCGA.A2.A0YL.01A.21R.A109.07	BRCA	1914.63
TCGA-A2-A0YM-01A-11R-A109-07	BRCA	0.521555		BT749.P9.C07	0.391489	0.214286	NonCycling		HNSCC20_P11_B10_S214_comb	0.91571	0.412506	G1_S		TCGA.A2.A0YM.01A.11R.A109.07	BRCA	9197.76
TCGA-A2-A0YT-01A-11R-A109-07	BRCA	0.440253		BT749.P9.C08	0.456199	0.406296	NonCycling		HNSCC20_P11_B11_S215_comb	0.911618	0.530535	G2_M		TCGA.A2.A0YT.01A.11R.A109.07	BRCA	4010.79
TCGA-A2-A1FV-01A-11R-A13Q-07	BRCA	0.334932		BT749.P9.C09	0.477868	0.42467	NonCycling		HNSCC20_P11_B12_S216_comb	0.664296	0.205028	NonCycling		TCGA.A2.A1FV.01A.11R.A13Q.07	BRCA	1162.6
TCGA-A2-A1FW-01A-11R-A13Q-07	BRCA	0.408358		BT749.P9.C12	0.443995	0.210967	NonCycling		HNSCC20_P11_C02_S218_comb	0.680386	0.353565	NonCycling		TCGA.A2.A1FW.01A.11R.A13Q.07	BRCA	5241.15
TCGA-A2-A1FX-01A-11R-A13Q-07	BRCA	0.376109		BT749.P9.D01	0.852321	0.6556	G2_M		HNSCC20_P11_C05_S221_comb	0.649908	0.423741	NonCycling		TCGA.A2.A1FX.01A.11R.A13Q.07	BRCA	2443.44
TCGA-A2-A1FZ-01A-51R-A14D-07	BRCA	0.240764		BT749.P9.D03	0.721774	0.597157	G2_M		HNSCC20_P11_C06_S222_comb	0.908056	0.521325	G2_M		TCGA.A2.A1FZ.01A.51R.A14D.07	BRCA	1159.29
TCGA-A2-A1G0-01A-11R-A13Q-07	BRCA	0.276457		BT749.P9.D04	0.437211	0.242572	NonCycling		HNSCC20_P11_C07_S223_comb	0.587386	0.356633	NonCycling		TCGA.A2.A1G0.01A.11R.A13Q.07	BRCA	570.348
TCGA-A2-A1G1-01A-21R-A13Q-07	BRCA	0.45328		BT749.P9.D05	0.484781	0.45375	NonCycling		HNSCC20_P11_C08_S224_comb	0.650639	0.228491	NonCycling		TCGA.A2.A1G1.01A.21R.A13Q.07	BRCA	4931.34
TCGA-A2-A1G4-01A-11R-A13Q-07	BRCA	0.423011		BT749.P9.D07	0.45975	0.403332	NonCycling		HNSCC20_P11_C09_S225_comb	0.74773	0.38916	NonCycling		TCGA.A2.A1G4.01A.11R.A13Q.07	BRCA	4004.11
TCGA-A2-A1G6-01A-11R-A13Q-07	BRCA	0.213765		BT749.P9.D08	0.493832	0.440061	NonCycling		HNSCC20_P11_C11_S227_comb	0.718643	0.404576	G1_S		TCGA.A2.A1G6.01A.11R.A13Q.07	BRCA	92.3949
TCGA-A2-A259-01A-11R-A16F-07	BRCA	0.314712		BT749.P9.D09	0.533989	0.207024	NonCycling		HNSCC20_P11_C12_S228_comb	0.980902	0.658466	G2_M		TCGA.A2.A259.01A.11R.A16F.07	BRCA	677.159
TCGA-A2-A25A-01A-12R-A16F-07	BRCA	0.198609		BT749.P9.D12	0.842942	0.522957	G1_S		HNSCC20_P11_D02_S230_comb	0.695468	0.781973	G1_S		TCGA.A2.A25A.01A.12R.A16F.07	BRCA	1425.95
TCGA-A2-A25B-01A-11R-A169-07	BRCA	0.417236		BT749.P9.E07	0.835218	0.370533	G1_S		HNSCC20_P11_D06_S234_comb	0.630962	0.262249	NonCycling		TCGA.A2.A25B.01A.11R.A169.07	BRCA	3595.33
TCGA-A2-A25C-01A-11R-A169-07	BRCA	0.372528		BT749.P9.E10	0.49282	0.205044	NonCycling		HNSCC20_P11_D09_S237_comb	0.67559	0.295605	NonCycling		TCGA.A2.A25C.01A.11R.A169.07	BRCA	5803.26
TCGA-A2-A25D-01A-12R-A16F-07	BRCA	0.396991		BT749.P9.F03	0.900762	0.654407	G1_S		HNSCC20_P11_D12_S240_comb	0.608841	0.276334	NonCycling		TCGA.A2.A25D.01A.12R.A16F.07	BRCA	1195.35
TCGA-A2-A25E-01A-11R-A169-07	BRCA	0.40364		BT749.P9.F04	0.458407	0.4065	NonCycling		HNSCC20_P11_E01_S241_comb	0.6492	0.30066	NonCycling		TCGA.A2.A25E.01A.11R.A169.07	BRCA	2187.42
TCGA-A2-A25F-01A-11R-A169-07	BRCA	0.386481		BT749.P9.F05	0.872652	0.429855	G1_S		HNSCC20_P11_E02_S242_comb	0.65348	0.326445	NonCycling		TCGA.A2.A25F.01A.11R.A169.07	BRCA	5035.02
TCGA-A2-A3KC-01A-11R-A213-07	BRCA	0.211706		BT749.P9.F11	0.948247	0.638374	G1_S		HNSCC20_P11_E03_S243_comb	0.700881	0.227409	NonCycling		TCGA.A2.A3KC.01A.11R.A213.07	BRCA	2252.8
TCGA-A2-A3KD-01A-12R-A213-07	BRCA	0.292819		BT749.P9.G01	0.538213	0.364387	NonCycling		HNSCC20_P11_E04_S244_comb	0.465967	0.334435	NonCycling		TCGA.A2.A3KD.01A.12R.A213.07	BRCA	1812.06
TCGA-A2-A3XS-01A-11R-A22U-07	BRCA	0.363845		BT749.P9.G03	0.431565	0.331827	NonCycling		HNSCC20_P11_E05_S245_comb	0.543107	0.324214	NonCycling		TCGA.A2.A3XS.01A.11R.A22U.07	BRCA	2045.96
TCGA-A2-A3XT-01A-11R-A22U-07	BRCA	0.505531		BT749.P9.G05	0.647968	0.310294	NonCycling		HNSCC20_P11_E07_S247_comb	0.576968	0.188715	NonCycling		TCGA.A2.A3XT.01A.11R.A22U.07	BRCA	3028.46
TCGA-A2-A3XU-01A-12R-A22U-07	BRCA	0.523549		BT749.P9.G07	0.798007	0.373837	G2_M		HNSCC20_P11_E09_S249_comb	0.729453	0.355835	NonCycling		TCGA.A2.A3XU.01A.12R.A22U.07	BRCA	901.435
TCGA-A2-A3XV-01A-21R-A239-07	BRCA	0.44906		BT749.P9.G08	0.468877	0.173917	NonCycling		HNSCC20_P11_E10_S250_comb	0.712147	0.50101	NonCycling		TCGA.A2.A3XV.01A.21R.A239.07	BRCA	953.979
TCGA-A2-A3XW-01A-11R-A239-07	BRCA	0.264694		BT749.P9.G09	0.437065	0.11469	NonCycling		HNSCC20_P11_E11_S251_comb	0.578903	0.334163	NonCycling		TCGA.A2.A3XW.01A.11R.A239.07	BRCA	705.882
TCGA-A2-A3XX-01A-21R-A239-07	BRCA	0.438208		BT749.P9.G11	0.405026	0.203679	NonCycling		HNSCC20_P11_F01_S253_comb	0.557685	0.197104	NonCycling		TCGA.A2.A3XX.01A.21R.A239.07	BRCA	2290.12
TCGA-A2-A3XY-01A-11R-A239-07	BRCA	0.30872		BT749.P9.H03	0.501347	0.43355	NonCycling		HNSCC20_P11_F02_S254_comb	0.974779	0.73863	G2_M		TCGA.A2.A3XY.01A.11R.A239.07	BRCA	10100.7
TCGA-A2-A3XZ-01A-42R-A239-07	BRCA	0.400994		BT749.P9.H04	0.44953	0.3366	NonCycling		HNSCC20_P11_F04_S256_comb	0.576986	0.322611	NonCycling		TCGA.A2.A3XZ.01A.42R.A239.07	BRCA	1743.28
TCGA-A2-A3Y0-01A-11R-A239-07	BRCA	0.542027		BT749.P9.H07	0.456415	0.352997	NonCycling		HNSCC20_P11_F05_S257_comb	0.63323	0.325376	NonCycling		TCGA.A2.A3Y0.01A.11R.A239.07	BRCA	3434.25
TCGA-A2-A4RW-01A-21R-A266-07	BRCA	0.259364		BT749.P9.H10	0.819254	0.628781	G1_S		HNSCC20_P11_F07_S259_comb	0.622246	0.32133	NonCycling		TCGA.A2.A4RW.01A.21R.A266.07	BRCA	751.211
TCGA-A2-A4RX-01A-11R-A266-07	BRCA	0.234542		BT771.P10.A02	0.263519	0.304766	NonCycling		HNSCC20_P11_F10_S262_comb	0.617493	0.430845	NonCycling		TCGA.A2.A4RX.01A.11R.A266.07	BRCA	1463.77
TCGA-A2-A4RY-01A-31R-A266-07	BRCA	0.16575		BT771.P10.A06	0.212305	0.406188	NonCycling		HNSCC20_P11_F11_S263_comb	0.626832	0.32847	NonCycling		TCGA.A2.A4RY.01A.31R.A266.07	BRCA	415.354
TCGA-A2-A4S0-01A-21R-A266-07	BRCA	0.342684		BT771.P10.A10	0.323259	0.224636	NonCycling		HNSCC20_P11_G01_S265_comb	0.655857	0.253811	NonCycling		TCGA.A2.A4S0.01A.21R.A266.07	BRCA	283.814
TCGA-A2-A4S1-01A-21R-A266-07	BRCA	0.154726		BT771.P10.B01	0.173144	0.29046	NonCycling		HNSCC20_P11_G02_S266_comb	0.722181	0.695949	G1_S		TCGA.A2.A4S1.01A.21R.A266.07	BRCA	598.145
TCGA-A2-A4S2-01A-12R-A266-07	BRCA	0.268984		BT771.P10.B03	0.0250923	0.335641	NonCycling		HNSCC20_P11_G03_S267_comb	0.707358	0.299014	NonCycling		TCGA.A2.A4S2.01A.12R.A266.07	BRCA	571.217
TCGA-A2-A4S3-01A-21R-A266-07	BRCA	0.467085		BT771.P10.B04	0.321447	0.263477	NonCycling		HNSCC20_P11_G05_S269_comb	0.663811	0.1635	NonCycling		TCGA.A2.A4S3.01A.21R.A266.07	BRCA	4288.86
TCGA-A7-A0CD-01A-11R-A00Z-07	BRCA	0.362123		BT771.P10.B06	0.263142	0.317822	NonCycling		HNSCC20_P11_G08_S272_comb	0.585874	0.378606	NonCycling		TCGA.A7.A0CD.01A.11R.A00Z.07	BRCA	1336.53
TCGA-A7-A0CE-01A-11R-A00Z-07	BRCA	0.457988		BT771.P10.B07	0.192892	0.18397	NonCycling		HNSCC20_P11_G09_S273_comb	0.493738	0.339448	NonCycling		TCGA.A7.A0CE.01A.11R.A00Z.07	BRCA	4338.33
TCGA-A7-A0CE-11A-21R-A089-07	BRCA	0.19667		BT771.P10.B10	0.286491	0.289996	NonCycling		HNSCC20_P11_G10_S274_comb	0.927499	0.562528	G2_M		TCGA.A7.A0CE.11A.21R.A089.07	BRCA	298.413
TCGA-A7-A0CG-01A-12R-A056-07	BRCA	0.283959		BT771.P10.B12	0.305372	0.202952	NonCycling		HNSCC20_P11_H01_S277_comb	0.674209	0.346593	NonCycling		TCGA.A7.A0CG.01A.12R.A056.07	BRCA	1529.43
TCGA-A7-A0CH-01A-21R-A00Z-07	BRCA	0.30247		BT771.P10.C09	0.168429	0.247627	NonCycling		HNSCC20_P11_H02_S278_comb	0.838944	0.889697	G1_S		TCGA.A7.A0CH.01A.21R.A00Z.07	BRCA	926.774
TCGA-A7-A0CH-11A-32R-A089-07	BRCA	0.161659		BT771.P10.C12	0.275395	0.27174	NonCycling		HNSCC20_P11_H03_S279_comb	0.69422	0.401485	NonCycling		TCGA.A7.A0CH.11A.32R.A089.07	BRCA	229.055
TCGA-A7-A0CJ-01A-21R-A00Z-07	BRCA	0.464914		BT771.P10.D07	0.220134	0.358551	NonCycling		HNSCC20_P11_H05_S281_comb	0.777645	0.618592	NonCycling		TCGA.A7.A0CJ.01A.21R.A00Z.07	BRCA	767.242
TCGA-A7-A0D9-01A-31R-A056-07	BRCA	0.337451		BT771.P10.E03	0.649789	0.740533	G1_S		HNSCC20_P11_H06_S282_comb	0.702324	0.196312	NonCycling		TCGA.A7.A0D9.01A.31R.A056.07	BRCA	685.056
TCGA-A7-A0DA-01A-31R-A115-07	BRCA	0.32676		BT771.P10.E06	0.473987	0.239593	NonCycling		HNSCC20_P11_H08_S284_comb	0.77309	0.611739	NonCycling		TCGA.A7.A0DA.01A.31R.A115.07	BRCA	2460.84
TCGA-A7-A0DB-01A-11R-A00Z-07	BRCA	0.295374		BT771.P10.E09	0.099141	0.308703	NonCycling		HNSCC20_P11_H09_S285_comb	0.69936	0.193003	NonCycling		TCGA.A7.A0DB.01A.11R.A00Z.07	BRCA	992.432
TCGA-A7-A13D-01A-13R-A12P-07	BRCA	0.400979		BT771.P10.E11	0.529506	0.291474	NonCycling		HNSCC20_P11_H10_S286_comb	0.680819	0.471811	NonCycling		TCGA.A7.A13D.01A.13R.A12P.07	BRCA	5711.79
TCGA-A7-A13E-01A-11R-A12P-07	BRCA	0.466733		BT771.P10.F08	0.323179	0.127562	NonCycling		HNSCC20_P11_H11_S287_comb	0.746602	0.590478	NonCycling		TCGA.A7.A13E.01A.11R.A12P.07	BRCA	2068.54
TCGA-A7-A13E-11A-61R-A12P-07	BRCA	0.134945		BT771.P10.F09	0.609252	0.422991	G1_S		HNSCC20_P11_H12_S288_comb	0.831688	0.456278	G1_S		TCGA.A7.A13E.11A.61R.A12P.07	BRCA	184.426
TCGA-A7-A13F-01A-11R-A12P-07	BRCA	0.404384		BT771.P10.G07	0.336752	0.281229	NonCycling		HNSCC20_P12_A02_S290_comb	0.774286	0.498928	NonCycling		TCGA.A7.A13F.01A.11R.A12P.07	BRCA	4096.39
TCGA-A7-A13F-11A-42R-A12P-07	BRCA	0.152097		BT771.P10.G10	0.256116	0.386045	NonCycling		HNSCC20_P12_A05_S293_comb	0.589976	0.221383	NonCycling		TCGA.A7.A13F.11A.42R.A12P.07	BRCA	127.526
TCGA-A7-A13G-01A-11R-A13Q-07	BRCA	0.330152		BT771.P10.H02	0.663452	0.446715	G1_S		HNSCC20_P12_A06_S294_comb	0.759871	0.550042	G2_M		TCGA.A7.A13G.01A.11R.A13Q.07	BRCA	836.484
TCGA-A7-A13H-01A-11R-A22K-07	BRCA	0.230676		BT771.P10.H05	0.30354	0.327466	NonCycling		HNSCC20_P12_A07_S295_comb	0.672266	0.205072	NonCycling		TCGA.A7.A13H.01A.11R.A22K.07	BRCA	549
TCGA-A7-A26E-01A-11R-A169-07	BRCA	0.295672		BT771.P10.H09	0.132756	0.304102	NonCycling		HNSCC20_P12_A08_S296_comb	0.530644	0.336871	NonCycling		TCGA.A7.A26E.01A.11R.A169.07	BRCA	1506.24
TCGA-A7-A26F-01A-21R-A169-07	BRCA	0.367298		BT771.P10.H10	0.346522	0.237266	NonCycling		HNSCC20_P12_A09_S297_comb	0.976171	0.719279	G2_M		TCGA.A7.A26F.01A.21R.A169.07	BRCA	6075.61
TCGA-A7-A26G-01A-21R-A169-07	BRCA	0.331703		BT771.P10.H11	0.495393	0.364298	NonCycling		HNSCC20_P12_A10_S298_comb	0.959969	0.315057	G2_M		TCGA.A7.A26G.01A.21R.A169.07	BRCA	4781.01
TCGA-A7-A26H-01A-11R-A169-07	BRCA	0.287866		BT771.P12.A08	0.52429	0.359174	NonCycling		HNSCC20_P12_A11_S299_comb	0.802651	0.496017	G2_M		TCGA.A7.A26H.01A.11R.A169.07	BRCA	1910.97
TCGA-A7-A26I-01A-11R-A169-07	BRCA	0.379859		BT771.P12.A12	0.58525	0.374481	NonCycling		HNSCC20_P12_B02_S302_comb	0.652882	0.417983	NonCycling		TCGA.A7.A26I.01A.11R.A169.07	BRCA	9814.94
TCGA-A7-A26J-01A-11R-A169-07	BRCA	0.350271		BT771.P12.B03	0.584073	0.332377	NonCycling		HNSCC20_P12_B04_S304_comb	0.823866	0.465502	G2_M		TCGA.A7.A26J.01A.11R.A169.07	BRCA	3609.6
TCGA-A7-A2KD-01A-31R-A21T-07	BRCA	0.355013		BT771.P12.B04	0.477947	0.325135	NonCycling		HNSCC20_P12_B08_S308_comb	0.914166	0.830542	G2_M		TCGA.A7.A2KD.01A.31R.A21T.07	BRCA	2375.39
TCGA-A7-A3IY-01A-21R-A21T-07	BRCA	0.283478		BT771.P12.B06	0.541743	0.157208	NonCycling		HNSCC20_P12_B09_S309_comb	0.573426	0.372255	NonCycling		TCGA.A7.A3IY.01A.21R.A21T.07	BRCA	802.342
TCGA-A7-A3IZ-01A-11R-A213-07	BRCA	0.363394		BT771.P12.B12	0.542802	0.449522	NonCycling		HNSCC20_P12_B11_S311_comb	0.494254	0.332498	NonCycling		TCGA.A7.A3IZ.01A.11R.A213.07	BRCA	3142.81
TCGA-A7-A3J0-01A-11R-A213-07	BRCA	0.381353		BT771.P12.C01	0.678438	0.608314	G1_S		HNSCC20_P12_B12_S312_comb	0.613057	0.231614	NonCycling		TCGA.A7.A3J0.01A.11R.A213.07	BRCA	1404.6
TCGA-A7-A3J1-01A-11R-A213-07	BRCA	0.255626		BT771.P12.C03	0.458736	0.362953	NonCycling		HNSCC20_P12_C02_S314_comb	0.721912	0.104821	NonCycling		TCGA.A7.A3J1.01A.11R.A213.07	BRCA	925.994
TCGA-A7-A3RF-01A-11R-A22K-07	BRCA	0.329214		BT771.P12.C10	0.661777	0.33578	NonCycling		HNSCC20_P12_C03_S315_comb	0.862322	0.571131	G2_M		TCGA.A7.A3RF.01A.11R.A22K.07	BRCA	622.842
TCGA-A7-A425-01A-11R-A24H-07	BRCA	0.251571		BT771.P12.C11	0.583738	0.271472	NonCycling		HNSCC20_P12_C06_S318_comb	0.790737	0.233784	G2_M		TCGA.A7.A425.01A.11R.A24H.07	BRCA	1181.92
TCGA-A7-A426-01A-22R-A24H-07	BRCA	0.18277		BT771.P12.D03	0.640395	0.354607	NonCycling		HNSCC20_P12_C09_S321_comb	0.628741	0.202043	NonCycling		TCGA.A7.A426.01A.22R.A24H.07	BRCA	635.607
TCGA-A7-A4SA-01A-11R-A266-07	BRCA	0.279685		BT771.P12.D05	0.648165	0.393541	NonCycling		HNSCC20_P12_C11_S323_comb	0.636781	0.365079	NonCycling		TCGA.A7.A4SA.01A.11R.A266.07	BRCA	1863.47
TCGA-A7-A4SB-01A-21R-A266-07	BRCA	0.25966		BT771.P12.D06	0.578638	0.37082	NonCycling		HNSCC20_P12_C12_S324_comb	0.753195	0.58763	G2_M		TCGA.A7.A4SB.01A.21R.A266.07	BRCA	1009.7
TCGA-A7-A4SC-01A-12R-A266-07	BRCA	0.2083		BT771.P12.E11	0.609663	0.432222	NonCycling		HNSCC20_P12_D01_S325_comb	0.862895	0.502575	G2_M		TCGA.A7.A4SC.01A.12R.A266.07	BRCA	546.898
TCGA-A7-A4SD-01A-11R-A266-07	BRCA	0.392085		BT771.P12.F06	0.544078	0.246483	NonCycling		HNSCC20_P12_D02_S326_comb	0.676973	0.202138	NonCycling		TCGA.A7.A4SD.01A.11R.A266.07	BRCA	3949.25
TCGA-A7-A4SE-01A-11R-A266-07	BRCA	0.306642		BT771.P12.G04	0.543056	0.267818	G2_M		HNSCC20_P12_D03_S327_comb	0.941519	0.554927	G1_S		TCGA.A7.A4SE.01A.11R.A266.07	BRCA	2504.07
TCGA-A7-A4SF-01A-11R-A266-07	BRCA	0.452139		BT771.P12.G10	0.460388	0.25849	NonCycling		HNSCC20_P12_D04_S328_comb	0.774424	0.465407	G2_M		TCGA.A7.A4SF.01A.11R.A266.07	BRCA	1631.35
TCGA-A7-A56D-01A-11R-A27Q-07	BRCA	0.309964		BT771.P12.H09	0.525818	0.274702	NonCycling		HNSCC20_P12_D07_S331_comb	0.610205	0.384372	NonCycling		TCGA.A7.A56D.01A.11R.A27Q.07	BRCA	1188.25
TCGA-A7-A5ZV-01A-11R-A28M-07	BRCA	0.345726		BT771.P12.H11	0.57709	0.267782	NonCycling		HNSCC20_P12_D09_S333_comb	0.827242	0.553335	G2_M		TCGA.A7.A5ZV.01A.11R.A28M.07	BRCA	1917.62
TCGA-A7-A5ZW-01A-12R-A29R-07	BRCA	0.217387		BT771.P6.A01	0.448251	0.313253	NonCycling		HNSCC20_P12_D10_S334_comb	0.562806	0.212785	NonCycling		TCGA.A7.A5ZW.01A.12R.A29R.07	BRCA	240.759
TCGA-A7-A5ZX-01A-12R-A29R-07	BRCA	0.168265		BT771.P6.A02	0.669598	0.380038	G2_M		HNSCC20_P12_D11_S335_comb	0.594296	0.39739	NonCycling		TCGA.A7.A5ZX.01A.12R.A29R.07	BRCA	98.2097
TCGA-A7-A6VV-01A-22R-A33J-07	BRCA	0.334767		BT771.P6.A05	0.286696	0.185096	NonCycling		HNSCC20_P12_D12_S336_comb	0.882082	0.472981	G2_M		TCGA.A7.A6VV.01A.22R.A33J.07	BRCA	3751.66
TCGA-A7-A6VW-01A-21R-A33J-07	BRCA	0.483515		BT771.P6.A09	0.1665	0.282109	NonCycling		HNSCC20_P12_E01_S337_comb	0.601313	0.335045	NonCycling		TCGA.A7.A6VW.01A.21R.A33J.07	BRCA	4860.36
TCGA-A7-A6VX-01A-12R-A33J-07	BRCA	0.291382		BT771.P6.A10	0.134455	0.135856	NonCycling		HNSCC20_P12_E03_S339_comb	0.653996	0.296266	NonCycling		TCGA.A7.A6VX.01A.12R.A33J.07	BRCA	1895.34
TCGA-A7-A6VY-01A-12R-A33J-07	BRCA	0.397065		BT771.P6.A11	0.363424	0.303313	NonCycling		HNSCC20_P12_E04_S340_comb	0.571408	0.334137	NonCycling		TCGA.A7.A6VY.01A.12R.A33J.07	BRCA	2426.5
TCGA-A8-A06N-01A-11R-A00Z-07	BRCA	0.482452		BT771.P6.A12	0.340702	0.0976733	NonCycling		HNSCC20_P12_E06_S342_comb	0.906188	0.449426	G2_M		TCGA.A8.A06N.01A.11R.A00Z.07	BRCA	734.97
TCGA-A8-A06O-01A-11R-A00Z-07	BRCA	0.411973		BT771.P6.B04	0.244139	0.256873	NonCycling		HNSCC20_P12_E08_S344_comb	0.658997	0.311928	NonCycling		TCGA.A8.A06O.01A.11R.A00Z.07	BRCA	4541.85
TCGA-A8-A06P-01A-11R-A00Z-07	BRCA	0.251493		BT771.P6.B05	0.525206	0.317948	NonCycling		HNSCC20_P12_E09_S345_comb	0.730757	0.254915	NonCycling		TCGA.A8.A06P.01A.11R.A00Z.07	BRCA	673.827
TCGA-A8-A06Q-01A-11R-A034-07	BRCA	0.517933		BT771.P6.B07	0.730765	0.576501	G1_S		HNSCC20_P12_E10_S346_comb	0.877506	0.426816	G2_M		TCGA.A8.A06Q.01A.11R.A034.07	BRCA	2185.73
TCGA-A8-A06R-01A-11R-A00Z-07	BRCA	0.293957		BT771.P6.B11	0.348067	0.268562	NonCycling		HNSCC20_P12_E11_S347_comb	0.931939	0.39241	G2_M		TCGA.A8.A06R.01A.11R.A00Z.07	BRCA	1259.96
TCGA-A8-A06T-01A-11R-A00Z-07	BRCA	0.386155		BT771.P6.C02	0.277352	0.174771	NonCycling		HNSCC20_P12_F03_S351_comb	0.865148	0.335312	G1_S		TCGA.A8.A06T.01A.11R.A00Z.07	BRCA	1328.96
TCGA-A8-A06U-01A-11R-A00Z-07	BRCA	0.423863		BT771.P6.C05	0.332757	0.0325581	NonCycling		HNSCC20_P12_F04_S352_comb	0.554988	0.520607	NonCycling		TCGA.A8.A06U.01A.11R.A00Z.07	BRCA	1866.59
TCGA-A8-A06X-01A-21R-A00Z-07	BRCA	0.456443		BT771.P6.C06	0.507013	0.169556	NonCycling		HNSCC20_P12_F05_S353_comb	0.616947	0.459793	NonCycling		TCGA.A8.A06X.01A.21R.A00Z.07	BRCA	4500.25
TCGA-A8-A06Y-01A-21R-A00Z-07	BRCA	0.374501		BT771.P6.C11	0.192061	0.37404	NonCycling		HNSCC20_P12_F10_S358_comb	0.816651	0.557437	G2_M		TCGA.A8.A06Y.01A.21R.A00Z.07	BRCA	625.738
TCGA-A8-A06Z-01A-11R-A00Z-07	BRCA	0.463102		BT771.P6.C12	0.441212	0.0943736	NonCycling		HNSCC20_P12_F11_S359_comb	0.661893	0.536276	NonCycling		TCGA.A8.A06Z.01A.11R.A00Z.07	BRCA	2463.68
TCGA-A8-A075-01A-11R-A084-07	BRCA	0.366705		BT771.P6.D01	0.232751	0.398602	NonCycling		HNSCC20_P12_G01_S361_comb	0.773251	0.501344	G2_M		TCGA.A8.A075.01A.11R.A084.07	BRCA	5584.44
TCGA-A8-A076-01A-21R-A00Z-07	BRCA	0.376147		BT771.P6.D03	0.130293	0.12976	NonCycling		HNSCC20_P12_G03_S363_comb	0.873036	0.552537	G2_M		TCGA.A8.A076.01A.21R.A00Z.07	BRCA	2125
TCGA-A8-A079-01A-21R-A00Z-07	BRCA	0.469956		BT771.P6.D07	0.309426	0.273763	NonCycling		HNSCC20_P12_G04_S364_comb	0.685203	0.295031	NonCycling		TCGA.A8.A079.01A.21R.A00Z.07	BRCA	7995.26
TCGA-A8-A07B-01A-11R-A00Z-07	BRCA	0.394276		BT771.P6.D09	0.15478	0.153307	NonCycling		HNSCC20_P12_G07_S367_comb	0.665442	0.392108	NonCycling		TCGA.A8.A07B.01A.11R.A00Z.07	BRCA	3517.33
TCGA-A8-A07C-01A-11R-A034-07	BRCA	0.558682		BT771.P6.D11	0.0175095	0.0968185	NonCycling		HNSCC20_P12_G08_S368_comb	0.580676	0.39492	NonCycling		TCGA.A8.A07C.01A.11R.A034.07	BRCA	10794.1
TCGA-A8-A07E-01A-11R-A034-07	BRCA	0.293483		BT771.P6.E02	0.57478	0.348739	G2_M		HNSCC20_P12_G09_S369_comb	0.727104	0.421599	G2_M		TCGA.A8.A07E.01A.11R.A034.07	BRCA	5096.28
TCGA-A8-A07F-01A-11R-A00Z-07	BRCA	0.362677		BT771.P6.E03	0.260886	0.148162	NonCycling		HNSCC20_P12_G10_S370_comb	0.502084	0.214496	NonCycling		TCGA.A8.A07F.01A.11R.A00Z.07	BRCA	2630.88
TCGA-A8-A07G-01A-11R-A034-07	BRCA	0.256586		BT771.P6.E04	0.175711	0.309699	NonCycling		HNSCC20_P12_G11_S371_comb	0.599751	0.366235	NonCycling		TCGA.A8.A07G.01A.11R.A034.07	BRCA	844.093
TCGA-A8-A07I-01A-11R-A00Z-07	BRCA	0.337781		BT771.P6.E05	0.437764	0.243356	NonCycling		HNSCC20_P12_G12_S372_comb	0.908955	0.548717	G2_M		TCGA.A8.A07I.01A.11R.A00Z.07	BRCA	3342.52
TCGA-A8-A07J-01A-11R-A00Z-07	BRCA	0.234008		BT771.P6.E06	0.154878	0.143338	NonCycling		HNSCC20_P12_H01_S373_comb	0.883999	0.620595	G2_M		TCGA.A8.A07J.01A.11R.A00Z.07	BRCA	751.696
TCGA-A8-A07L-01A-11R-A00Z-07	BRCA	0.43813		BT771.P6.E07	0.203282	0.32577	NonCycling		HNSCC20_P12_H02_S374_comb	0.62297	0.223112	NonCycling		TCGA.A8.A07L.01A.11R.A00Z.07	BRCA	3927.69
TCGA-A8-A07O-01A-11R-A00Z-07	BRCA	0.583073		BT771.P6.E10	0.148637	0.291091	NonCycling		HNSCC20_P12_H03_S375_comb	0.656034	0.291532	NonCycling		TCGA.A8.A07O.01A.11R.A00Z.07	BRCA	5301.14
TCGA-A8-A07P-01A-11R-A00Z-07	BRCA	0.361608		BT771.P6.E11	0.39773	0.222393	NonCycling		HNSCC20_P12_H04_S376_comb	0.61079	0.219339	NonCycling		TCGA.A8.A07P.01A.11R.A00Z.07	BRCA	963.027
TCGA-A8-A07R-01A-21R-A034-07	BRCA	0.579185		BT771.P6.E12	0.362305	0.209852	NonCycling		HNSCC20_P12_H05_S377_comb	0.900693	0.784497	G2_M		TCGA.A8.A07R.01A.21R.A034.07	BRCA	7144.36
TCGA-A8-A07S-01A-11R-A034-07	BRCA	0.37635		BT771.P6.F01	0.334745	0.177736	NonCycling		HNSCC20_P12_H06_S378_comb	0.871039	0.525572	G2_M		TCGA.A8.A07S.01A.11R.A034.07	BRCA	2434.61
TCGA-A8-A07U-01A-11R-A034-07	BRCA	0.439517		BT771.P6.F02	0.477665	0.187561	NonCycling		HNSCC20_P12_H12_S384_comb	0.613456	0.284633	NonCycling		TCGA.A8.A07U.01A.11R.A034.07	BRCA	5846.51
TCGA-A8-A07W-01A-11R-A00Z-07	BRCA	0.390804		BT771.P6.F03	0.289876	0.035655	NonCycling		HNSCC20_P13_A02_S194_comb	0.600894	0.331713	NonCycling		TCGA.A8.A07W.01A.11R.A00Z.07	BRCA	3843.65
TCGA-A8-A07Z-01A-11R-A00Z-07	BRCA	0.391356		BT771.P6.F06	0.207998	0.222743	NonCycling		HNSCC20_P13_A03_S195_comb	0.578718	0.304986	NonCycling		TCGA.A8.A07Z.01A.11R.A00Z.07	BRCA	1737.28
TCGA-A8-A081-01A-11R-A00Z-07	BRCA	0.481024		BT771.P6.F08	0.646374	0.385922	G2_M		HNSCC20_P13_A04_S196_comb	0.631901	0.331872	NonCycling		TCGA.A8.A081.01A.11R.A00Z.07	BRCA	5324.32
TCGA-A8-A082-01A-11R-A00Z-07	BRCA	0.381269		BT771.P6.F09	0.577149	0.366545	G2_M		HNSCC20_P13_A08_S200_comb	0.612545	0.203721	NonCycling		TCGA.A8.A082.01A.11R.A00Z.07	BRCA	4247.6
TCGA-A8-A083-01A-21R-A00Z-07	BRCA	0.364521		BT771.P6.F10	0.203809	0.218586	NonCycling		HNSCC20_P13_A09_S201_comb	0.901725	0.689505	G2_M		TCGA.A8.A083.01A.21R.A00Z.07	BRCA	231.948
TCGA-A8-A085-01A-11R-A00Z-07	BRCA	0.403183		BT771.P6.G06	0.299119	0.312086	NonCycling		HNSCC20_P13_A10_S202_comb	0.871255	0.475906	G2_M		TCGA.A8.A085.01A.11R.A00Z.07	BRCA	3205.9
TCGA-A8-A086-01A-11R-A00Z-07	BRCA	0.322303		BT771.P6.G09	0.484417	0.794972	G1_S		HNSCC20_P13_A12_S204_comb	0.673005	0.155901	NonCycling		TCGA.A8.A086.01A.11R.A00Z.07	BRCA	2097.98
TCGA-A8-A08A-01A-11R-A32Y-07	BRCA	0.32246		BT771.P6.G10	0.232074	0.174787	NonCycling		HNSCC20_P13_B01_S205_comb	0.455925	0.285238	NonCycling		TCGA.A8.A08A.01A.11R.A32Y.07	BRCA	958.083
TCGA-A8-A08B-01A-11R-A00Z-07	BRCA	0.471434		BT771.P6.G11	0	0.236821	NonCycling		HNSCC20_P13_B02_S206_comb	0.804899	0.662137	G1_S		TCGA.A8.A08B.01A.11R.A00Z.07	BRCA	3396.64
TCGA-A8-A08C-01A-11R-A00Z-07	BRCA	0.379734		BT771.P6.H02	0.235762	0.380841	NonCycling		HNSCC20_P13_B03_S207_comb	0.622778	0.38147	NonCycling		TCGA.A8.A08C.01A.11R.A00Z.07	BRCA	1125.3
TCGA-A8-A08G-01A-11R-A00Z-07	BRCA	0.377661		BT771.P6.H03	0.0616087	0.0796494	NonCycling		HNSCC20_P13_B05_S209_comb	0.524225	0.304631	NonCycling		TCGA.A8.A08G.01A.11R.A00Z.07	BRCA	2612.7
TCGA-A8-A08H-01A-21R-A00Z-07	BRCA	0.245659		BT771.P6.H07	0.299849	0.385621	NonCycling		HNSCC20_P13_B06_S210_comb	0.64773	0.267372	NonCycling		TCGA.A8.A08H.01A.21R.A00Z.07	BRCA	2654.64
TCGA-A8-A08I-01A-11R-A00Z-07	BRCA	0.464564		BT771.P6.H11	0.115291	0.13211	NonCycling		HNSCC20_P13_B07_S211_comb	0.627779	0.10044	NonCycling		TCGA.A8.A08I.01A.11R.A00Z.07	BRCA	3229.46
TCGA-A8-A08J-01A-11R-A00Z-07	BRCA	0.345529		BT771.P7.A01	0.214062	0.275723	NonCycling		HNSCC20_P13_B10_S214_comb	0.624685	0.224868	NonCycling		TCGA.A8.A08J.01A.11R.A00Z.07	BRCA	1954.09
TCGA-A8-A08L-01A-11R-A00Z-07	BRCA	0.419905		BT771.P7.A07	0.378881	0.16083	NonCycling		HNSCC20_P13_B11_S215_comb	0.944186	0.807366	G1_S		TCGA.A8.A08L.01A.11R.A00Z.07	BRCA	4288.07
TCGA-A8-A08O-01A-21R-A056-07	BRCA	0.309549		BT771.P7.A08	0.371532	0.226277	NonCycling		HNSCC20_P13_B12_S216_comb	0.670176	0.48948	NonCycling		TCGA.A8.A08O.01A.21R.A056.07	BRCA	2326.36
TCGA-A8-A08P-01A-11R-A00Z-07	BRCA	0.389682		BT771.P7.A09	0.00973997	0.329409	NonCycling		HNSCC20_P13_C01_S217_comb	0.530485	0.116333	NonCycling		TCGA.A8.A08P.01A.11R.A00Z.07	BRCA	2041.01
TCGA-A8-A08R-01A-11R-A034-07	BRCA	0.45543		BT771.P7.A11	0.290599	0.117411	NonCycling		HNSCC20_P13_C02_S218_comb	0.726879	0.706863	G1_S		TCGA.A8.A08R.01A.11R.A034.07	BRCA	4751.22
TCGA-A8-A08T-01A-21R-A00Z-07	BRCA	0.335058		BT771.P7.A12	0.817618	0.562956	G1_S		HNSCC20_P13_C04_S220_comb	0.539126	0.307081	NonCycling		TCGA.A8.A08T.01A.21R.A00Z.07	BRCA	1272.21
TCGA-A8-A08X-01A-21R-A00Z-07	BRCA	0.363057		BT771.P7.B01	0.289783	0.26806	NonCycling		HNSCC20_P13_C05_S221_comb	0.621441	0.136794	NonCycling		TCGA.A8.A08X.01A.21R.A00Z.07	BRCA	4242.36
TCGA-A8-A08Z-01A-21R-A00Z-07	BRCA	0.246557		BT771.P7.B03	0.31707	0.178499	NonCycling		HNSCC20_P13_C07_S223_comb	0.889911	0.497155	G2_M		TCGA.A8.A08Z.01A.21R.A00Z.07	BRCA	1453.33
TCGA-A8-A090-01A-11R-A00Z-07	BRCA	0.352294		BT771.P7.B04	0.196367	0.0854497	NonCycling		HNSCC20_P13_C09_S225_comb	0.597815	0.366437	NonCycling		TCGA.A8.A090.01A.11R.A00Z.07	BRCA	2615.83
TCGA-A8-A091-01A-11R-A00Z-07	BRCA	0.31703		BT771.P7.B05	0.169742	0.163615	NonCycling		HNSCC20_P13_C11_S227_comb	0.63971	0.346035	NonCycling		TCGA.A8.A091.01A.11R.A00Z.07	BRCA	1671.24
TCGA-A8-A092-01A-11R-A00Z-07	BRCA	0.474587		BT771.P7.B07	0.541463	0.199034	NonCycling		HNSCC20_P13_D01_S229_comb	0.590283	0.393597	NonCycling		TCGA.A8.A092.01A.11R.A00Z.07	BRCA	5760.61
TCGA-A8-A093-01A-11R-A00Z-07	BRCA	0.302371		BT771.P7.B08	0.0784437	0.144375	NonCycling		HNSCC20_P13_D02_S230_comb	0.883198	0.637867	G1_S		TCGA.A8.A093.01A.11R.A00Z.07	BRCA	1409.36
TCGA-A8-A094-01A-11R-A00Z-07	BRCA	0.399302		BT771.P7.B09	0.398208	0.397309	NonCycling		HNSCC20_P13_D05_S233_comb	0.634443	0.483986	NonCycling		TCGA.A8.A094.01A.11R.A00Z.07	BRCA	4422.24
[truncated: 10,164 more rows]

## Sheet: Source Data Supplementary Figs
Source Data Supplementary Figure 3: Expression of EXTEND Signature Genes															Source Data Supplementary Figure 4: EXTEND Scores for CCLE data				Source Data Supplementary Figure 5: EXTEND Scores for PolyA and Ribosomal RNA depletion protocols					Source Data Supplementary Figure 13: POT1 Expression across TCGA Pancan. EXTEND Scores used from Supplementary Data 4				Source Data Supplementary Figure 16 and 17: EXTEND and Stemness Scores for single cell Medulloblastoma data
[truncated: 10,292 more rows]
